# Supplementary material for: Potentially Infectious Novel Hepatitis A Virus Strains Detected in Selected Treated Wastewater Discharge Sources, South Africa
Source: Viruses. 2020 Dec 19;12(12):1468. doi: 10.3390/v12121468 (PMC7765943; doi:10.3390/v12121468)
Supplement: Supplementary file 1 [file viruses-12-01468-s001.zip]

Archive with 6 entries (6 files):
- Supplementary file 1 of Figure 1.fas
- Supplementary file 2 of Figure 3.fas
- Supplementary file 4 of Figure 5.fas
- Supplementary file 5 of Figure 6.fas
- Supplementary file 7 of Figure 7.fas
- viruses-979941-SI.pdf
