# Supplementary material for: Potentially Infectious Novel Hepatitis A Virus Strains Detected in Selected Treated Wastewater Discharge Sources, South Africa
Source: Viruses. 2020 Dec 19;12(12):1468. doi: 10.3390/v12121468 (PMC7765943; doi:10.3390/v12121468)
Supplement: Supplementary file 1 [file viruses-12-01468-s001.zip › Supplementary file 1 of Figure 1.fas]

>IB-HM175/Australia_M14707
GTTGGAGATGATTCTGGAGGTTTTTCAACAACAGTTTCTACAGAACAGAATGTTCCAGAT
CCCCAAGTTGGTATAACAACCATGAAAGATTTGAAAGGAAAAGCTAACAGAGGGAAAATG
GATGTTTCAGGAGTACAAGCACCTGTGGGAGCTATCACAACAATTGAGGATCCAGTTTTA
GCAAAGAAAGTACCTGAGACATTTCCTGAATTGAAACCTGGAGAATCCAGACATACATCA
GATCATATGTCCATCTACAAGTTTATGGGAAGGTCTCATTTCTTGTGCACTTTTACATTC
AATTCAAATAATAAAGAGTACACATTTCCTATAACCTTGTCTTCAACCTCTAATCCTCCT
CATGGTTTGCCATCAACACTGAGGTGGTTTTTCAACTTGTTTCAGTTGTATAGAGGGCCT
TTAGATCTGACAATTATTATTACAGGAGCAACTGATGTAGATGGCATGGCCTGGTTCACT
CCAGTAGGTCTTGCCGTTGATACTCCTTGGGTAGAGAAGGAGTCAGCTTTGTCTATTGAC
TACAAAACTGCTCTTGGAGCTGTCAGATTTAACACAAGGAGAACAGGGAACATTCAGATT
AGATTACCATGGTATTCTTATTTATATGCTGTGTCTGGAGCACTGGATGGTTTGGGTGAC
AAGACAGATTCTACATTTGGATTGGTTTCTATTCAGATTGCAAATTACAATCATTCTGAT
GAATACTTGTCTTTTAGTTGTTATTTGTCTGTCACAGAACAATCAGAGTTTTATTTTCCC
AGAGCTCCATTGAACTCAAATGCCATGTTATCCACTGAATCAATGATGAGCAGAATTGCA
GCTGGAGACTTGGAGTCATCAGTGGATGATCCTAGATCAGAGGAAGATAAAAGATTTGAG

>IA-GBM/Germany X75215
GTTGGAGACGATTCAGGGGGTTTTTCAACAACAGTTTCTACAGAGCAGAATGTTCCTGAT
CCCCAAGTCGGCATAATAACCATGAGGGACCTAAAAGGGAAAGCCAATAGGGGGAAGATG
GATGTTTCAGGAGTGCAAGCACCTGTGGGAGCTATTACAACAATTGAGGATCCAGTTTTA
GCAAAGAAAGTGCCTGAGACATTTCCTGAATTGAAGCCTGGAGAGTCCAGACATACATCA
GATCACATGTCTATTTATAAATTCATGGGAAGGTCTCATTTTCTGTGTACTTTTATCTTC
AATTCAAATAATAAAGAGTACACATTTCCAATAACTTTGTCTTCAACTTCTAATCCTCCT
CATGGTTTACCATCAACATTAAGGTGGTTTTTCAATTTGTTTCAGTTGTATAGAGGACCA
TTGGATTTGACAATTATTATCACAGGAGCCACTGATGTAGATGGTATGGCCTGGTTTACT
CCAGTAGGCCTTGCTGTCGACACCCCTTGGGTGGAAAAGGAGTCAGCTTTGTCTATTGAT
TATAAAACTGCCCTTGGAGCTGTTAGATTTAATACAAGAAGAACAGGGAACATTCAGATT
AGATTGCCATGGTATTCTTATTTGTATGCCGTGTCTGGAGCGTTGGATGGCTTGGGAGAT
AAGACAGATTCCACATTTGGATTGGTTTCTATTCAGATTGCAAATTACAATCATTCTGAT
GAATATTTGTCCTTTAGTTGTTACTTGTCTGTCACAGAACAATCAGAGTTTTATTTTCCT
AGAGCTCCATTGAATTCAAATGCTATGTTGTCCACTGAGTCTATGATGAGTAGAATTGCA
GCTGGAGACTTGGAGTCATCAGTGGATGATCCTAGATCAGAGGAGGACAGAAGATTTGAG

>IB-MBB/North_Africa M20273
GTTGGAGATGATTCTGGGGGTTTTTCAACAACAGTTTCTACAGAGCAGAATGTTCCAGAT
CCCCAAGTTGGTATAACAACCATGAAGGATTTAAAAGGCAAAGCTAATAGGGGAAAAATG
GATGTTTCAGGAGTGCAAGCACCTGTGGGAGCTATCACAACAATTGAGGATCCTGTTTTA
GCAAAGAAAGTACCTGAGACATTCCCTGAATTGAAACCTGGAGAGTCCAGGCATACATCA
GATCATATGTCTATTTACAAGTTTATGGGAAGGTCTCATTTTTTGTGCACTTTTACTTTT
AATTCAAACAATAAAGAGTACACATTTCCTATAACCTTGTCTTCAACCTCCAATCCTCCT
CATGGTTTACCATCAACATTAAGGTGGTTTTTCAATTTGTTTCAATTGTATAGAGGACCT
TTAGATCTGACAATTATCATCATCGGAGCAACTGATGTAGATGGCATGGCTTGGTTTACA
CCAGTAGGTCTTGCCGTTGATACTCCCTGGGTAGAAAAGGAGTCAGCCCTGTCTATTGAC
TACAAAACTGCTCTTGGAGCTGTCAGATTCAATACAAGGAGAACAGGGAACATTCAGATT
AGGTTACCATGGTATTCTTATTTATATGCTGTGTCTGGAGCACTGGATGGTTTGGGAGAT
AAGACAGATTCTACATTCGGATTGGTTTCTATTCAGATTGCAAATTATAATCATTCTGAT
GAATATTTGTCTTTTAGTTGCTATTTGTCTGTCACAGAACAATCAGAATTTTATTTTCCC
AGAGCTCCATTGAATTCAAATGCTATGTTATCCACTGAATCAATGATGAGCAGAATTGCA
GCTGGAGACTTGGAGTCATCAGTGGATGATCCTAGATCAGAGGAGGATAAAAGATTTGAG

>IB-CFH/SierraLeone HQ246217
GTTGGAGATGATTCTGGAGGTTTTTCAACAACAGTCTCCACAGAGCAGAATGTTCCAGAT
CCTCAAGTTGGTATAACAACCATGAAGGATTTAAAAGGGAAAGCTAACAGAGGAAAAATG
GATGTTTCAGGAGTGCAAGCACCGGTGGGAGCTATCACAACAATTGAGGATCCAGTCTTA
GCAAAGAAAGTACCTGAGACATTTCCTGAATTGAAACCTGGAGAATCTAGGCACACATCA
GATCATATGTCTATTTATAAGTTTATGGGAAGGTCTCACTTTTTGTGCACTTTTACTTTC
AATTCAAACAATAAAGAGTACACATTTCCTATAACCTTGTCTTCAACTTCTAATCCTCCT
CATGGTTTGCCATCAACACTGAGGTGGTTTTTCAACTTGTTTCAGTTGTATAGAGGACCT
TTGGATTTGACAATTATCATCACAGGAGCAACTGATGTAGATGGTATGGCCTGGTTTACT
CCAGTAGGTCTTGCCGTTGATACTCCTTGGGTAGAAAAGGAGTCAGCTTTATCCATTGAC
TATAAAACTGCTCTTGGAGCTGTCAGATTCAATACAAGGAGAACAGGGAACATTCAGATT
AGATTACCATGGTATTCCTACTTATATGCTGTGTCTGGAGCACTGGATGGTTTGGGAGAT
AAGACGGATTCTACATTTGGATTGGTCTCTATTCAGATTGCAAATTACAATCATTCTGAT
GAATATTTATCTTTTAGTTGCTATCTGTCTGTTACAGAACAATCAGAATTTTATTTCCCC
AGAGCTCCATTGAATTCAAATGCCATGTTATCCACTGAATCAATGATGAGTAGAATTGCA
GCTGGAGATTTGGAGTCATCAGTGGATGATCCTAGATCAGAGGAGGATAAAAGATTTGAG

>IB-HAF203/Brazil_AF268396
GTTGGAGATGATTCTGGAGGTTTTTCAACAACAGTTTCTACAGAACAGAATGTTCCAGAT
CCCCAAGTTGGTATGACAACCATGAAAGATTTGAAAGGAAAAGCTAACAGAGGGAAAATG
GATGTTTCAGGAGTACAAGCACCTGTGGGAGCTATCACAACAATTGAGGATCCAGTTTTA
GCAAAGAAAGTACCTGAGACATTTCCTGAATTGAAACCTGGAGAATCCAGACATACATCA
GATCATATGTCCATCTACAAGTTTATGGGAAGGTCTCATTTCTTGTGCACTTTTACATTC
AATTCAAATAATAAAGAGTACACATTTCCTATAACCTTGTCTTCAACCTCTAATCCTCCT
CATGGTTTGCCATCAACACTGAGGTGGTTTTTCAACTTGTTTCAGTTGTATAGAGGGCCT
TTAGATCTGACAATTATTATTACAGGAGCAACTGATGTAGATGGCATGGCCTGGTTCACT
CCAGTAGGTCTTGCCGTTGATACTCCTTGGGTAGAGAAGCAGTCAGCTTTGTCTATTGAC
TACAAAACTGCTCTTGGAGCTGTCAGATTTAACACAAGGAGAACAGGGAACATTCAGATT
AGATTACCATGGTATTCTTATTTATATGCTGTGTCTGGAGCACTGGATGGTTTGGGAGAC
AAGACAGATTCTACATTTGGATTGGTTTCTATTCAGATTGCAAATTACAATCATTCTGAT
AAATACTTGTCTTTTAGTTGTTATTTGTCTGTCACAGAACAATCAGAGTTTTATTTTCCC
AGAGCTCCATTGAACTCAAATGCCATGTTACCCACTGAATCAATGATGAGCAGAATTGCA
GCTGGAGACTTGGAGTCATCAGTGGATGATCCTAGATCAGAGGAAGATAAAAGATTTGAG

>IB-L-A-1/China_AF314208
GTTGGAGATGATTCTGGGGGTTTTTCAACAACAGTTTCTACAGAGCAGAATGTTCCAGAT
CCCCAAGTTGGTATAACAACCATGAAGGATTTAAAAGGTAAAGCTAATAGGGGAAAAATG
GATGTTTCAGGAGTGCAAGCACCTGTCGGAGCTATCACAACAATTGAGGATCCTGTTTTA
GCAAAGAAAGTACCTGAGACATTCCCTGAATTGAAACCTGGAGAGTCCAGGCATACATCA
GATCATATGTCTATTTACAAGTTTATGGGAAGGTCTCATTTTTTGTGCACTTTTACTTTT
AATTCAAACAATAAAGAGTACACATTTCCTATAACCTTGTCTTCAACCTCCAATCCTCCT
CATGGTTTACCATCAACATTAAGGTGGTTTTTCAATTTGTTTCAGTTGTATAGAGGACCT
TTAGATCTGACAATTATCATCACTGGAGCAACTGATGTAGATGGCATGGCTTGGTTTACA
CCAGTAGGTCTTGCCGTTGATACTCCCTGGGTAGAAAAGGAGTCAGCTTTGTCTATTGAC
TACAAAACTGCTCTTGGAGCTGTCAGATTCAATACAAGGAGAACAGGGAACATTCAGATT
AGGTTACCATGGTATTCTTATTTATATGCTGTGTCTGGAGCACTGGATGGTTTGGGAGAT
AAGACAGATTCTACATTCGGATTGGTTTCTATTCAGATTGCAAATTACAATCACTCTGAT
GAATATTTGTCTTTTAGTTGCTATTTGTCTGTCACAGAACAATCAGAATTTTATTTTCCC
AGAGCTCCATTGAATTCAAATGCTATGTTATCCACTGAATCAATGATGAGCAGAATTGCG
GCTGGAGACTTGGAGTCATCAGTGGATGATCCTAGATCAGAGGAGGATAAAAGATTTGAG

>IC-BCN70/Spain_HQ401240
GTTGGGGATGATTCAGGAGGTTTTTCCACAACAGTTTCCACAGAACAGAATGTTCCTGAT
CCCCAGGTTGGCATAACAACCATGAAGGATCTAAAAGGGAAAGCCAATAGGGGAAAAATG
GATGTTTCGGGAGTGCAAGCACCTGTGGGAGCCATTACAACAATTGAGGATCCAGTTTTA
GCAAAGAAAGTGCCCGAGACATTTCCTGAGTTGAAGCCTGGAGAATCCAGACATACGTCA
GATCATATGTCTATTTATAAATTCATGGGAAGGTCTCATTTTTTGTGTACCTTTACTTTC
AATTCAAATAATAAAGAGTACACATTTCCAATAACTTTGTCCTCGACCTCTAATCCTCCT
CATGGCTTACCATCAACACTGAGGTGGTTTTTCAACTTGTTTCAGTTGTATAGAGGACCT
TTGGATTTGACAATTATTATCACAGGAGCTACTGATGTGGACGGCATGGCCTGGTTTACA
CCAGTAGGCCTTGCCGTTGACACCCCTTGGGTGGAAAAGGAATCTGCTTTGTCCATTGAC
TATAAAACTGCCCTTGGAGCTGTTAGGTTTAATACAAGAAGAACAGGGAACATACAGATT
AGATTGCCATGGTATTCTTATTTGTATGCTGTGTCTGGAGCACTGGATGGCTTGGGAGAC
AAGACAGATTCCACATTTGGATTGGTTTCCATTCAGATTGCAAATTACAACCATTCTGAT
GAATATTTGTCCTTTAGTTGCTATTTGTCTGTCACAGAACAATCAGAGTTCTATTTTCCT
AGAGCTCCATTAAATTCAAATGCTATGTTATCCACTGAATCTATGATGAGCAGAATTGCA
GCTGGAGATTTGGAGTCATCAGTAGATGATCCTAGGTCAGAGGAGGACAAAAGGTTTGAG

>IC-Shellfish08-106/Spain_HQ401253
GTTGGGGATGATTCAGGAGGTTTTTCTACAACAGTTTCCACAGAACAGAATGTTCCTGAT
CCCCAAGTTGGCATAACAACTATGAAGGATTTAAAAGGGAAAGCCAATAGGGGAAAAATG
GATGTTTCAGGAGTGCAAGCACCTGTGGGAGCCATTACAACAATTGAGGATCCCGTTTTA
GCAAAGAAAGTGCCCGAGACATTTCCTGAATTGAAGCCTGGAGAATCCAGACATACGTCA
GATCATATGTCTATTTATAAATTCATGGGGAGGTCTCATTTTTTGTGTACTTTTACTTTC
AATTCAAATAACAAAGAGTACACATTTCCAATAACTCTGTCCTCGACTTCTAATCCTCCT
CATGGCTTACCATCAACACTGAGGTGGTTTTTCAACTTGTTTCAGTTGTATAGAGGACCC
CTGGATTTGACAATTATTATCACAGGAGCTACTGATGTGGATGGCATGGCCTGGTTTACA
CCAGTAGGCCTTGCCGTTGACACCCCTTGGGTGGAAAAGGAATCTGCTTTGTCCATTGAC
TATAAAACTGCCCTTGGAGCTGTCAGGTTTAACACAAGAAGGACAGGGAACATACAGATT
AGATTGCCATGGTATTCTTATTTGTATGCTGTGTCTGGAGCACTGGATGGCTTGGGAGAC
AAGACAGATTCCACATTTGGATTGGTTTCCATTCAGATTGCAAATTACAACCATTCTGAT
GAATATTTGTCCTTTAGTTGCTATTTGTCTGTCACAGAACAATCAGAGTTCTATTTTCCT
AGAGCTCCATTAAATTCAAATGCTATGTTATCCACTGAATCTATGATGAGCAGAATTGCA
GCTGGGGATTTGGAGTCATCGGTAGATGATCCTAGGTCAGAGGAGGACAAAAGGTTTGAG

>IIA-CF53/France_AY644676
GTTGGAGATGATTCTGGGGGATTTTCAACCACAGTTTCAACAGAGCAGAATGTTCCTGAT
CCACAGGTTGGCATAACAACTATGAGAGATTTGAAAGGGAAAGCCAACAGAGGGAAGATG
GATGTTTCAGGAGTGCAGGCCCCTGTGGGTGCAATTACAACTATTGAGGATCCTGTTTTA
GCAAAGAAAGTGCCTGAGACTTTCCCAGAACTGAAACCTGGAGAGTCTAGACATACGTCA
GATCATATGTCTATTTATAAGTTCATGGGGAGGTCTCATTTTTTGTGTACTTTTACTTTT
AATTCAAACAACAAGGAGTATACATTTCCAATTACTCTGTCTTCAACTTCTAATCCTCCA
CATGGATTGCCATCAACATTGAGGTGGTTTTTTAATTTGTTCCAGCTATATAGAGGTCCA
TTAGACTTGACAATTATAATTACTGGAGCTACAGATGTGGATGGAATGGCATGGTTTACA
CCTGTGGGTCTTGCTGTAGATACACCTTGGGTGGAAAAGGAATCAGCATTATCAATAGAT
TATAAAACTGCTTTGGGAGCTGTTAGGTTTAACACAAGAAGAACAGGAAATATTCAAATT
AGGTTGCCTTGGTACTCTTATCTGTATGCTGTTTCAGGAGCATTGGATGGCTTGGGAGAT
AAGACTGATTCAACATTTGGATTGGTTTCCATTCAGATTGCTAATTACAACCACTCTGAT
GAATATTTGTCATTCAGTTGTTATTTATCTGTTACTGAGCAGTCAGAGTTTTATTTTCCA
AGAGCCCCTTTGAACTCTAATGCTATGTTGTCTACTGAGACCATGATGAGCAGAATTGCA
GCTGGAGACCTGGAATCGTCAGTGGATGATCCTAGATCAGAAGAAGACAGGAGATTTGAA

>IIB-SLF88/SierraLeone_AY644670
GTTGGAGATGATTCAGGAGGATTTTCTACTACAGTTTCAACAGAACAGAATGTCCCTGAT
CCACAGGTTGGCATAACAACGATGAGAGATTTGAAGGGCAGAGCTAATAGAGGGAAGATG
GATGTTTCAGGAGTACAGGCCCCTGTGGGTGCAATTACAACCATAGAAGATCCTGTTCTG
GCTAAGAAAGTGCCTGAAACTTTTCCAGAACTGAAACCTGGAGAGTCTAGACATACTTCA
GATCATATGTCTATTTACAAATTCATGGGGAGATCTCATTTTCTGTGTACATTTACTTTT
AATTCAAATAACAAGGAGTATACATTCCCAATTACTTTGTCTTCAACATCTAATCCCCCA
CATGGACTGCCATCAACATTAAGATGGTTTTTCAATTTGTTTCAGTTATATAGAGGTCCA
TTAGACTTGACAATCATAATAACTGGAGCTACTGATGTGGATGGGATGGCCTGGTTTACT
CCAGTGGGTCTTGCTGTTGACACACCTTGGGTGGAGAAGGAATCAGCATTGTCAATAGAT
TACAAAACAGCCTTAGGAGCTGTTAGGTTCAACACAAGAAGAACAGGGAACATTCAGATT
AGGTTACCTTGGTATTCCTACCTGTATGCTGTTTCAGGTGCACTGGATGGTTTAGGAGAT
AAAACTGACTCAACATTTGGATTGGTTTCTATTCAGATTGCCAATTATAACCATTCTGAT
GAATATTTGTCTTTTAGCTGTTATCTATCTGTTACTGAGCAGTCAGAGTTTTATTTTCCA
AGGGCCCCCTTGAACTCTAATGCTATGCTGTCCACTGAAACTATGATGAGCAGAATTGCA
GCTGGAGATTTGGAATCTTCAGTGGATGATCCCAGATCAGAAGAAGATAGGAGATTTGAA

>IIIB-HAJNG0690F/Japan_AB258387
GTTGGAGATGATTCTGGAGGTTTTTCTACCACAGTTTCTACAAAGCAGAATGTTCCAGAC
CCTCAAGTTGGCATCACAACATTGAGGGATCTCAAAGGTAAGGCAAATCAGGGAAAAATG
GACGTGTCAGGTGTCCAAGCTCCTGTAGGTGCTATTACAACCATTGAAGATCCAGTTTTG
GCAAAGAAAGTTCCTGAGACTTTCCCAGAGTTGAAGCCTGGTGAGTCAAGACATACATCT
GATCACATGTCTATTTACAAATTTATGGGTAGATCTCATTTCTTGTGTACTTTTACATTC
AATTCCAATAACAAGGAGTACACTTTTCCTATTACCTTGTCATCTACTTCTAATCCCCCA
CATGGATTGCCCTCAACATTGAGATGGTTTTTCAATCTTTTTCAACTTTATAGAGGTCCT
CTGGACTTAACAATAATTATTACTGGAGCCACTGATGTTGATGGAATGGCATGGTTTACT
CCTGTTGGATTGGCAGTGGATACCCCTTGGGTTGAGAAAGAGTCTGCTCTCTCTATTGAC
TACAAAACAGCTCTTGGTGCTGTTAGATTTAATACCAGAAGAACAGGAAATATTCAGATT
AGACTGCCTTGGTATTCTTACCTTTATGCTGTTTCCGGAGCATTGGATGGACTTGGAGAC
AAAACTGATTCAACATTTGGACTTGTTTCTATTCAAATTGCAAATTACAATCATTCTGAT
GAGTATTTGTCTTTTAGTTGTTATTTGTCTGTGACTGAACAGTCTGAGTTTTATTTTCCT
AGAGCACCTTTGAACACCAATGCTATGATGTCATCTGAAACAATGTTAGATAGAATTGCT
CTTGGTGATCTTGAATCTTCAGTTGATGATCCTCGGTCTGAAGAAGATCGAAAATTTGAA

>IIIA-SIM27/India_FJ227135
GTTGGAGATGATTCTGGAGGTTTCTCCACCACTGTTTCAACAAAACAGAATGTTCCTGAT
CCTCAAGTTGGTATTACAACAGTGAAAGATCTTAAAGGTAGAGCAAACCAAGGGAAAATG
GATATTTCGGGTGTCCAAGCTCCTGTAGGAGCTATTACTACCATTGAAGATCCAGTTTTG
GCAAAGAAGGTGCCTGAAACTTTTCCAGAATTGAAGCCTGGAGAGTCAAGACATACATCT
GATCATATGTCTATTTATAAATTTATGGGCAGATCTCATTTCTTATGCACATTTACATTC
AATTCTAATAACAAAGAGTACACTTTTCCTATTACTTTGTCATCAACTTCTAATCCTCCT
CATGGACTGCCTTCAACTCTGAGATGGTTTTTTAACCTTTTTCAGCTTTATAGGGGTCCC
TTGGACTTGACAATAATTATAACTGGGGCTACTGATGTTGATGGAATGGCTTGGTTTACT
CCCGTTGGGTTGGCAGTGGACACCCCATGGGTTGAGAAGGAGTCTGCTCTTTCCATTGAT
TACAAAACAGCTCTTGGTGCTGTTAGGTTTAATACTAGAAGAACAGGAAACATTCAGATT
AGGTTGCCCTGGTACTCCTATCTTTATGCTGTTTCAGGGGCACTGGATGGGCTTGGAGAC
AAAACAGATTCAACTTTTGGACTTGTTTCCATTCAAATTGCAAATTACAATCATTCAGAT
GAATATTTGTCTTTTAGTTGTTACTTGTCTGTGACTGAACAGTCTGAGTTTTACTTTCCT
AGAGCACCTTTGAATACCAATGCTATGATGTCATCAGAAACAATGATGGATAGAATCGCT
CTTGGCGATCTTGAATCCTCAGTTGATGATCCTCGATCTGAAGAGGATCGTAAATTTGAA

>V-AGM27/Kenya_D00924
ACAGGTGATGATTCAGGTGGGTTTTCAACTACAGTTTCTACAGAACAGAATGCTCCTGAT
CCTCAAGTTGGAATTACCACTATTAAGGATTTAAAAGGGAAGGCAAATAGAGGAAAGATG
GATGTTTCTGGCATTCAAGCACCAGTGGGTGCTATTACAACCATTGAGGATCCAGTGTTA
GCTAAAAAAGTTCCTGAGACTTTTCCAGAATTGAGACCAGGTGAATCTAGACATACTTCA
GATCATATGTCTATTTACAAATTTATGGGGAGGTCACACTTTCTTTGTACATTTACTTTC
AATGCAAACAATAGGGAGTATACTTTTCCAATAACACTGTCCTCTACATCGAATCCACCT
CATGGTTTACCATCAACACTGAGGTGGTTTTTCAACCTTTTTCAATTGTATAGAGGGCCA
TTGGACTTGACTATTATAATTACAGGTGCTACTGATGTGGATGGCATGGCTTGGTTTACT
CCTGTGGGCCTAGCTGTGGATACTCCCTGGGTTGAAAAGCAATCAGCGTTGACTATTGAT
TATAAAACTGCTCTTGGGGCTATTAGGTTTAACACTAGGAGAACAGGAAATATTCAGATT
AGACTTCCTTGGTATTCATACCTTTATGCTGTTTCTGGCGCTTTGGATGGACTTGGGGAC
ACTACTGATTCGACTTTCGGGTTGGTCTCTATTCAGATTGCCAATTATAATCATTCAGAT
GAATATCTGTCATTCAGTTGTTATCTTTCAGTTACTGAACAATCAGAATTTTATTTTCCA
AGGGCTCCTCTCAATTCTAATGCTATGATGGTTTCTGAGTCCATGCTAGATCGCATTGCA
AGTGGAGATTTAGAATCATCAGTTGATGACCCAAGATCAGCAGAGGACAAAAGGTTTGAA

>IV-Cy145/Philippines_M59286
ACTGGAGATGACTCAGGAGGCTTTTCTACTACTGTTTCCACTGAGCAAAATGTGCCTGAT
CCGCAAGTTGGAATTACAACTCCAAAGGACTTGAAGGGGAAGGCTAATAAGGGAAAGATG
GATGTTTCTGGTGTTCAAGCCCCTGTTGGAGCAATAACAACAATAGAGGATCCAGTTCTT
GCTAAGAAGGTTCCTGAGACCTTCCCTGAATTGAAGCCTGGTGAATCTAGGCATACATCT
GATCACATGTCTGTGTACAAATTTATGGGAAGGTCACATTTCTTGTGCACTTTTACATTT
AATGCAAATAACAGGGAATATACTTTTCCAATAACCTTATCATCAACTTCAAATCCTCCA
CATGGATCTCCATCCACATTGAGGTGGTTTTTTAACCTATTTCAGCTCTATAGAGGCCCG
TTAGATTTGACTATCATCATCACTGGAGCCACAGATGTTGATGGAATGGCATGGTTCACA
CCTGTTGGTTTGGCTGTAGATACCCCTTGGGTAGAGAAGCAGTCTGCTCTGACAATTGAT
TATAAAACTGCTTTGGGAGCTATCAGATTTAACACGAGAAGAACTGGGAACATTCAAATT
AGATTGCCTTGGTACTCATATCTTTATGCAGTGTCAGGTGCTCTGGATGGACTTGGAGAT
ACAACGGACTCAACTTTTGGTCTAGTTTCTATACAGATTGCAAATTACAATCACTCTGAT
GAATACTTGTCTTTTAGTTGTTATTTGTCTGTTACAGAACAATCTGAATTTTTCTTTCCT
AGGGCTCCTTTGAATTCAAGTGCTATGATGACTTCTGAAAATATGTTAGACAGAATTGCT
GGAGGTGATCTTGAGTCGTCAGTAGATGACCCCCGTACAGATGAAGATCGTAGATTTGAG

>K_PT24S-1/Kenya_KJ433603
GTTGGAGATGATTCTGGAGGTTTTTCAACGACAGTTTCTACAGAGCAGAATGTTCCAGAT
CCCCAAGTTGGTATAACAACCATGAAGGATTTAAAAGGAAAAGCCAATAGAGGGAAAATG
GATGTTTCAGGAGTGCAAGCACCTGTGGGAGCTATCACAACAATTGAGGATCCAGTTTTA
GCAAAGAAAGTGCCTGAGACATTTCCTGAATTGAAACCTGGAGAATCCAGGCACACATCT
GATCATATGTCCATTTACAAGTTTATGGGAAGGTCTCACTTTTTGTGCACTTTCACTTTC
AATTCAAACAACAAAGAGTACACATTTCCTATAACTTTGTCTTCAACCTCTAATCCTCCT
CATGGTTTGCCATCCACATTGAGGTGGTTTTTCAACTTGTTTCAGTTGTATAGAGGACCT
TTAGATCTAACAATTATTATTACAGGAGCAACTGATGTAGACGGCATGGCCTGGTTTACT
CCAGTGGGTCTTGCTGTTGATACACCTTGGGTAGAAAAGGAGTCAGCTTTGTCTATTGAC
TACAAAACTGCTCTTGGAGCTGTCAGATTTAACACAAGGAGAACAGGGAACATTCAGATC
AGATTACCATGGTATTCCTATTTATATGCTGTGTCTGGAGCACTGGATGGTTTGGGAGAC
AAAACGGATTCTACATTTGGATTGGTCTCTATTCAGATTGCAAATTACAATCACTCTGAT
GAATATTTGTCTTTTAGTTGTTATTTGTCTGTCACAGAACAATCAGAGTTTTATTTCCCC
AGAGCTCCATTGAATTCAAATGCCATGTTATCCACTGAATCAATGATGAGCAGAATTGCA
GCTGGAGACTTGGAGTCATCAGTGGATGATCCTAGATCAGAGGAGGATAAAAGATTTGAG

>T_PT34S-1/Tanzania_KJ433604
GTTGGAGATGATTCTGGAGGTTTTTCAACAACAGTTTCTACAGAGCAGAATGTTCCAGAT
CCCCAAGTTGGTATAACAACTATGAAGGATTTAAAAGGAAAAGCCAATAGAGGGAAAATG
GATGTTTCAGGAGTGCAAGCACCTGTGGGAGCTATCACAACAATTGAGGATCCAGTCTTA
GCAAAGAAAGTTCCTGAGACATTTCCTGAATTAAAACCTGGAGAATCTAGGCATACATCA
GATCATATGTCTATTTACAAGTTTATGGGAAGGTCTCATTTTTTGTGCACTTTTACTTTC
AATTCAAACAATAAGGAGTACACATTTCCAATAACTTTGTCTTCAACCTCTAATCCTCCT
CATGGTTTGCCATCTACATTGAGGTGGTTTTTCAACCTGTTTCAGTTGTATAGAGGACCC
TTGGATCTAACAATTATTATTACAGGAGCAACTGATGTGGATGGCATGGCTTGGTTTACT
CCAGTAGGTCTTGCTGTTGATACACCTTGGGTGGAAAAGGAGTCAGCTTTGTCTATTGAC
TATAAAACTGCTCTTGGAGCTGTCAGATTTAATACAAGGAGAACAGGGAATATTCAGATT
AGATTACCATGGTATTCTTATTTGTATGCTGTGTCTGGAGCACTGGATGGTTTGGGAGAC
AAAACAGATTCTACATTTGGATTGGTTTCTATTCAGATTGCAAATTACAACCACTCTGAT
GAGTATTTGTCTTTTAGTTGCTATTTGTCTGTCACAGAACAATCAGAGTTTTATTTTCCC
AGAGCTCCATTGAATTCAAATGCTATGTTGTCCACTGAATCAATGATGAGCAGAATTGCA
GCTGGAGACCTGGAGTCATCAGTGGATGATCCAAGATCAGAGGAGGATAAAAGATTTGAG

>SZ_PT29S-1/Swaziland KJ433605 
GTTGGAGATGATTCTGGAGGTTTCTCAACAACAGTTTCCACAGAGCAGAATGTTCCAGAT
CCTCAAGTTGGTATAACAACCATGAAGGATTTAAAAGGGAAGGCAAACAGAGGAAAAATG
GATGTTTCAGGAGTGCAAGCACCTGTGGGAGCTATCACAACAATTGAGGATCCAGTCTTA
GCAAAGAAAGTACCTGAGACATTTCCTGAATTGAAACCTGGAGAATCTAGGCACACATCA
GATCATATGTCTATTTATAAATTTATGGGAAGGTCTCATTTTTTGTGCACTTTTACTTTC
AATTCAAACAATAAAGAGTACACATTTCCTATAACCTTGTCTTCAACTTCTAATCCTCCT
CATGGTTTGCCATCAACACTGAGGTGGTTTTTCAATTTGTTTCAGTTGTATAGAGGACCT
TTGGATTTGACAATTATCATCACAGGAGCAACAGATGTAGATGGCATGGCCTGGTTTACC
CCAGTAGGTCTTGCCGTTGATACTCCTTGGGTGGAAAAGGAGTCAGCTTTATCCATTGAC
TATAAAACTGCTCTTGGGGCTGTCAGATTCAATACAAGGAGAACAGGGAACATTCAGATT
AGATTACCATGGTATTCCTATTTATATGCTGTGTCTGGAGCACTGGATGGTTTAGGAGAT
AAGACGGATTCTACATTTGGATTGGTCTCTATTCAGATTGCAAATTACAATCATTCTGAT
GAATATTTATCTTTTAGTTGCTATTTGTCCGTCACAGAACAATCAGAATTTTACTTCCCC
AGAGCTCCATTGAACTCAAATGCCATGTTGTCCACTGAATCAATGATGAGTAGAATTGCA
GCTGGAGATTTGGAGTCATCAGTGGATGATCCTAGGTCAGAGGAGGATAAGAAATTTGAG

>SZ_PT126S-1/Swaziland_KJ433606
GTTGGAGATGATTCTGGAGGTTTCTCAACAACAGTTTCCACAGAGCAGAATGTTCCAGAT
CCTCAAGTTGGTATAACAACCATGAAGGATTTAAAAGGGAAGGCAAACAGAGGAAAAATG
GATGTTTCAGGAGTGCAAGCACCTGTGGGAGCTATCACAACAATTGAGGATCCAGTCTTA
GCAAAGAAAGTACCTGAGACATTTCCTGAATTGAAACCTGGAGAATCTAGGCACACATCA
GATCATATGTCTATTTATAAATTTATGGGAAGGTCTCACTTTTTGTGCACTTTTACTTTC
AATTCAAACAATAAAGAGTACACATTTCCTATAACCTTGTCTTCAACTTCTAATCCTCCT
CATGGTTTGCCATCAACACTGAGGTGGTTTTTCAATTTGTTTCAGTTGTATAGAGGACCT
TTGGATTTGACAATTATCATCACAGGGGCAACAGACGTAGATGGCATGGCCTGGTTTACC
CCAGTAGGTCTTGCCGTTGATACTCCTTGGGTGGAAAAGGAGTCAGCTTTATCCATTGAC
TATAAAACTGCTCTTGGGGCTGTCAGATTCAATACAAGGAGAACAGGGAACATTCAGATT
AGATTACCATGGTATTCCTATTTATATGCTGTGTCTGGAGCACTGGATGGTTTAGGAGAT
AAGACGGATTCTACATTTGGATTGGTCTCTATTCAGATTGCAAATTACAATCATTCTGAT
GAATATTTATCTTTTAGTTGCTATTTGTCCGTCACAGAACAATCAGAATTTTACTTTCCC
AGAGCTCCATTGAACTCAAATGCCATGTTGTCCACTGAATCAATGATGAGTAGAATTGCA
GCTGGAGATTTGGAGTCATCAGTGGATGATCCTAGGTCAGAGGAGGATAAAAAATTTGAG

>KZN_Irr-20130530-1/South Africa_KP875236
ACAGGTGATGATTCTGGAGGTTTTTCTACTACAGTTTCCACTGAACAGAATGTTCCTGAC
CCTCAAGTTGGCATTACTACGATTAAAGACTTGAAAGGTAAGGCAAACAGAGGAAAAATG
GATGTTTCTGGTGTTCAAGCTCCAGTTGGGGCTATTACTACAATTGAGGATCCAGTTTTG
GCAAAGAAGATTCCTGAAACATTCCCTGAGTTGAAACCAGGTGAGTCTAGACATACATCT
GATCACATGTCTATTTACAAATTTATGGGGCGGTCCCATTTTTTGTGTACTTTTACTTTT
AATGCAAATAATAGAGAGTATACTTTTCCAATAACTCTGTCTTCTACATCAAATCCACCG
CACGGCTTGCCTTCAACACTGAGGTGGTTTTTCAATTTATTTCAACTCTATAGAGGCCCC
TTGGATTTGACCATCATAATCACAGGGGCCACTGATGTCGATGGTATGGCTTGGTTCACT
CCTGTTGGACTAGCTGTTGATACTCCTTGGGTCGAGAAACAATCAGCTTTGACCATTGAC
TATAAAACAGCTTTGGGAGCCATTAGATTTAATACCAGGAGAACTGGCAATATACAGATT
AGACTCCCATGGTATTCATACCTTTATGCTGTGTCTGGTGCATTGGATGGCCTTGGGGAC
TCTACAGATTCTACATTTGGATTAGTGTCAATCCAGATTGCAAATTACAATCATTCTGAT
GAGTATCTTTCTTTCAGTTGTTACTTGTCAGTTACTGAGCAGTCTGAGTTTTATTTTCCA
AGAGCTCCTCTCAACTCTAATGCAATGATGGTCTCAGAATCAATGCTTGACCGCATAGCA
GGTGGTGATTTGGAGTCTTCTGTTGATGATCCTAGATCAGCAGAGGACAAAAGATTTGAG

>K_KD-DEC-1/Kenya_KJ492607
GTTGGAGATGATTCTGGAGGGTTTTCAACAACAGTTTCTACAGAGCAGAATGTTCCAGAT
CCCCAAGTTGGTATAACAACCATGAAGGATTTAAAAGGAAAAGCCAATAGAGGGAAAATG
GATGTTTCAGGAGTGCAAGCACCTGTGGGAGCTATCACAACAATAGAGGATCCAGTCTTA
GCAAAGAAAGTACCTGAGACATTTCCTGAATTAAAACCTGGAGAATCCAGGCATACATCA
GATCATATGTCTATCTACAAGTTTATGGGAAGGTCTCACTTTTTGTGCACTTTTACTTTT
AATTCAAACAATAAGGAGTACACATTTCCTATAACCCTGTCTTCAACTTCTAATCCTCCT
CATGGTTTGCCATCCACATTGAGGTGGTTTTTCAACTTGTTTCAGTTGTATAGAGGACCT
TTGGATTTAACAATTATTATTACAGGAGCAACTGATGTGGATGGCATGGCCTGGTTCACT
CCAGTAGGTCTTGCTGTTGATACACCTTGGGTGGAAAAGGAGTCAGCTCTGTCTATTGAC
TACAAAACTGCTCTTGGAGCTGTTAGATTTAATACAAGGAGAACAGGGAATATTCAAATT
AGATTACCATGGTATTCTTATTTATATGCTGTGTCTGGAGCACTGGATGGTTTGGGAGAC
AAAACGGATTCTACATTTGGATTGGTTTCTATTCAGATTGCAAATTACAATCACTCTGAT
GAATATTTGTCTTTTAGTTGTTATTTGTCTGTCACAGAACAATCAGAGTTTTATTTTCCC
AGAGCTCCATTGAATTCAAATGCTATGTTATCCACTGAATCAATGATGAGCAGAATTGCA
GCTGGAGACTTGGAGTCATCAGTGGATGATCCAAGATCAGAGGAGGATAGAAGATTTGAG

>K_KD-Feb-1/Kenya_KJ492608
GTTGGAGATGATTCTGGAGGTTTTTCAACAACAGTTTCTACAGAGCAGAATGTTCCAGAT
CCTCAAGTTGGTATAACAACCATGAAGGATTTAAAAGGAAAAGCCAATAGAGGAAAAATG
GATGTTTCAGGAGTGCAAGCACCTGTGGGAGCTATTACAACAATTGAGGATCCAGTCTTG
GCAAAGAAAGTACCTGAGACATTTCCTGAATTAAAACCTGGAGAATCTAGGCATACATCA
GATCATATGTCTATTTACAAGTTTATGGGAAGGTCTCACTTTTTGTGCACTTTTACTTTC
AATTCAAACAATAAGGAGTACACATTTCCAATAACCTTGTCTTCAACTTCTAATCCTCCT
CATGGTTTACCATCCACATTGAGGTGGTTTTTCAACTTGTTCCAGTTGTATAGAGGACCT
TTGGATCTAACAATTATTATTACAGGAGCAACTGATGTGGATGGCATGGCCTGGTTCACT
CCAGTAGGTCTTGCTGTTGATACACCTTGGGTGGAAAAGGAGTCAGCTCTGTCTATTGAT
TACAAAACTGCTCTTGGAGCTGTCAGATTTAACACAAGGAGAACAGGGAACATTCAGATT
AGATTACCATGGTATTCTTATTTATATGCTGTGTCTGGAGCACTGGATGGTTTGGGAGAC
AAAACGGATTCTACATTTGGATTGGTTTCTATTCAGATTGCAAATTACAATCACTCTGAT
GAATATTTGTCTTTTAGTTGCTATTTGTCTGTCACAGAACAATCAGAGTTTTATTTTCCC
AGAGCTCCATTGAATTCAAATGCCATGCTATCCACTGAATCAATGATGAGCAGAATTGCA
GCTGGAGACTTGGAGTCATCGGTGGATGATCCAAGATCAGAGGAGGATAAAAGATTTGAG

>GP_PT66S-1/South Africa_KJ433581 
GTTGGAGATGATTCTGGAGGTTTTTCAACAACAGTTTCTACAGAGCAGAATGTTCCAGAT
CCCCAAGTTGGCATAACAACCATGAAGGATTTAAAAGGAAAAGCCAATAGAGGGAAAATG
GATGTTTCAGGAGTGCAAGCACCTGTGGGAGCTATCACAACAATTGAGGATCCAGTTTTA
GCCAAGAAAGTACCTGAGACATTTCCTGAATTGAAACCTGGAGAATCCAGACATACATCA
GATCACATGTCTATTTACAAGTTTATGGGAAGGTCTCATTTTTTGTGCACTTTTACTTTC
AATTCAAATAATAAGGAGTACACATTTCCTATAACCTTGTCTTCAACCTCTAATCCTCCT
CATGGTTTGCCATCCACATTGAGGTGGTTTTTCAACTTGTTTCAGTTGTATAGAGGACCT
TTGGATCTAACAATTATTATTACAGGAGCAACTGATGTAGATGGCATGGCCTGGTTTACT
CCAGTAGGTCTTGCTGTTGATACACCTTGGGTAGAAAAGGAGTCAGCTCTGTCTATTGAT
TACAAAACTGCTCTTGGAGCTGTTAGATTTAATACAAGGAGAACAGGGAACATTCAGATT
AGACTACCATGGTATTCTTATTTATATGCTGTGTCTGGAGCACTGGATGGTTTGGGAGAC
AAAACGGATTCTACATTTGGATTGGTTTCTATTCAGATTGCAAATTACAATCACTCTGAT
GAATACTTGTCTTTTAGTTGTTACTTGTCTGTCACAGAACAATCAGAGTTTTATTTTCCC
AGAGCTCCATTGAATTCAAATGCCATGTTATCCACTGAATCAATGATGAGCAGAATTGCA
GCCGGAGACTTGGAGTCATCAGTGGATGATCCAAGATCAGAGGAGGATAAAAGATTTGAG

>GP_PT67S-1/South Africa_KJ433582
TTGGGAGATGATTCTGGGGGTTTTTCAACAACAGTTTCTACAGAGCAAAATGTTCCAGAT
CCTCAAGTTGGTATAACAACCATGAAGGATTTAAAAGGAAAAGCCAATAGAGGGAAAATG
GATGTTTCAGGAGTGCAAGCACCTGTGGGAGCTATCACAACAATTGAAGATCCAGTTTTA
GCAAAGAAAGTACCTGAGACATTTCCTGAATTAAAACCTGGAGAATCCAGGCATACATCA
GATCATATGTCTATTTACAAGTTTATGGGAAGGTCTCACTTTTTGTGCACTTTTACTTTT
AATTCAAACAATAAGGAGTATACATTTCCTATAACCTTGTCTTCAACCTCTAATCCTCCT
CATGGTTTGCCATCTACATTGAGGTGGTTTTTCAACTTGTTTCAGTTGTATAGAGGACCT
TTGGATCTAACAATTATTATTACAGGAGCAACTGATGTGGATGGCATGGCCTGGTTCACT
CCAGTAGGTCTTGCTGTTGATACACCTTGGGTGGAAAAGGAGTCAGCTCTGTCTATCGAC
TACAAAACTGCTCTTGGAGCTGTCAGATTCAATACAAGGAGAACAGGGAACATTCAGATT
AGATTGCCATGGTATTCTTATTTATATGCTGTGTCTGGAGCACTGGATGGTTTGGGAGAC
AAAACGGATTCTACATTTGGATTGGTTTCTATTCAGATTGCAAATTATAATCACTCTGAT
GAATATTTGTCTTTTAGTTGCTATTTGTCTGTTACAGAACAATCAGAGTTTTATTTTCCC
AGAGCTCCATTGAATTCAAATGCCATGTTATCCACTGAATCAATGATGAGCAGAATTGCA
GCTGGAGACCTGGAGTCATCAGTGGATGATCCAAGATCAGAGGAGGATAAAAGATTTGAG

>GP_PT106S-1/South Arica_KJ433583
GTTGGAGATGATTCTGGAGGTTTCTCAACAACAGTTTCCACAGAGCAGAATGTTCCAGAT
CCTCAAGTTGGTATAACAACCATGAAAGATTTAAAAGGGAAGGCAAACAGAGGAAAAATG
GATGTTTCAGGAGTGCAAGCACCTGTGGGAGCTATCACAACAATTGAGGATCCAGTCTTA
GCAAAGAAAGTACCTGAGACATTTCCTGAATTGAAACCTGGAGAATCTAGGCACACATCA
GATCATATGTCTATTTATAAATTTATGGGAAGGTCTCACTTTTTGTGCACTTTTACTTTC
AATTCAAACAATAAAGAGTACACATTTCCTATAACCTTGTCTTCAACTTCTAATCCTCCT
CATGGTTTGCCATCAACACTGAGGTGGTTTTTCAACTTGTTTCAGTTGTATAGAGGACCT
TTGGATTTGACAATTATCATCACAGGAGCAACAGACGTAGATGGCATGGCCTGGTTTACC
CCAGTAGGTCTTGCCGTTGATACTCCTTGGGTGGAAAAGGAGTCAGCTTTATCCATTGAC
TATAAGACTGCTCTTGGGGCTGTCAGATTCAATACAAGGAGAACAGGGAATATTCAGATT
AGATTACCATGGTATTCCTATTTATATGCTGTGTCTGGAGCACTGGATGGTTTAGGAGAT
AAGACGGATTCTACATTTGGATTGGTCTCTATTCAGATTGCAAATTACAATCATTCTGAT
GAATATTTATCTTTTAGTTGCTATTTGTCCGTCACAGAACAATCAGAATTTTACTTTCCT
AGAGCTCCATTGAACTCAAATGCCATGTTGTCCACTGAATCAATGATGAGTAGAATTGCA
GCTGGAGATTTGGAGTCATCAGTGGATGATCCTAGGTCAGAGGAGGATAAAAAATTTGAG

>GP_PT109S-1/South Africa_KJ433584
GTTGGAGATGATTCTGGAGGTTTCTCAACAACAGTTTCCACAGAGCAGAATGTTCCAGAT
CCTCAAGTTGGCATAACAACCATGAAGGATTTAAAAGGGAAGGCAAACAGAGGAAAAATG
GATGTTTCAGGAGTGCAAGCACCTGTGGGAGCTATCACAACAATTGAGGATCCAGTCTTA
GCAAAGAAAGTACCTGAGACATTTCCTGAATTGAAACCTGGAGAATCTAGGCACACATCA
GATCATATGTCTATTTATAAATTTATGGGAAGGTCTCATTTTTTGTGCACTTTTACTTTC
AATTCAAACAATAAAGAGTACACATTTCCTATAACCTTGTCTTCAACTTCTAATCCTCCT
CATGGTTTGCCATCAACACTGAGGTGGTTTTTCAACTTGTTTCAGTTGTATAGAGGACCT
TTGGATTTGACAATTATCATCACAGGAGCAACAGATGTAGATGGCATGGCCTGGTTTACC
CCAGTAGGTCTTGCCGTTGATACTCCTTGGGTGGAAAAGGAGTCAGCTTTATCCATTGAC
TATAAAACTGCTCTTGGGGCTGTCAGATTCAATACAAGGAGAACAGGGAACATTCAGATT
AGATTACCATGGTATTCCTATTTATATGCTGTGTCTGGAGCACTGGATGGTTTAGGAGAT
AAGACGGATTCTACATTTGGATTGGTCTCTATTCAGATTGCAAATTACAATCATTCTGAT
GAATATTTATCTTTTAGTTGCTATTTGTCCGTCACAGAACAATCAGAATTTTACTTCCCC
AGAGCTCCATTGAACTCAAATGCCATGTTGTCCACTGAATCAATGATGAGTAGAATTGCA
GCTGGAGATTTGGAGTCATCAGTGGATGATCCTAGGTCAGAGGAGGATAAGAAATTTGAG

>GP_PT110S-1/South Africa_KJ433585
GTTGGAGATGATTCTGGAGGTTTCTCAACAACAGTTTCCACAGAGCAGAATGTTCCAGAT
CCTCAAGTTGGTATAACAACCATGAAGGATTTAAAAGGGAAGGCAAACAGAGGAAAAATG
GATGTTTCAGGAGTGCAAGCACCTGTGGGAGCTATCACAACAATTGAGGATCCAGTCTTA
GCAAAGAAAGTACCTGAGACATTTCCTGAATTGAAACCTGGAGAATCTAGGCACACATCA
GATCATATGTCTATTTATAAATTTATGGGAAGGTCTCACTTTTTGTGCACTTTTACTTTC
AATTCAAACAATAAAGAGTACACATTTCCTATAACCTTGTCTTCAACTTCTAATCCTCCT
CATGGTTTGCCATCAACACTGAGGTGGTTTTTTAACTTGTTTCAGTTGTATAGAGGACCT
TTGGATTTGACAATTATCATCACAGGAGCAACAGACGTAGATGGCATGGCCTGGTTTACC
CCAGTAGGTCTTGCCGTTGATACTCCTTGGGTGGAAAAGGAGTCAGCTTTATCCATTGAC
TATAAAACTGCTCTTGGGGCTGTCAGATTCAATACAAGGAGAACAGGGAACATTCAGATT
AGATTACCATGGTATTCTTATTTATATGCTGTGTCTGGAGCACTGGATGGTTTAGGAGAT
AAGACGGATTCTACATTTGGATTGGTCTCTATTCAGATTGCAAATTACAATCATTCTGAT
GAATATTTATCTTTTAGTTGCTATTTGTCCGTCACAGAACAATCAGAATTTTACTTTCCT
AGAGCTCCATTGAACTCAAATGCCATGTTGTCCACTGAATCAATGATGAGTAGAATTGCA
GCTGGAGATTTGGAGTCATCAGTGGATGATCCTAGGTCAGAGGAGGATAAAAAATTTGAG

>GP_PT111S-1/South Africa_KJ433586
GTTGGAGATGATTCTGGAGGTTTCTCAACAACAGTTTCCACAGAGCAGAATGTTCCAGAT
CCTCAAGTTGGTATAACAACCATGAAGGATTTGAAAGGGAAGGCAAACAGAGGAAAAATG
GATGTTTCAGGAGTGCAAGCACCTGTGGGAGCTATCACAACAATTGAGGATCCAGTCTTA
GCAAAGAAAGTACCTGAGACATTTCCTGAATTGAAACCTGGAGAATCTAGGCACACATCA
GATCATATGTCTATTTATAAATTTATGGGAAGGTCTCATTTTTTGTGCACTTTTACTTTC
AATTCAAACAATAAAGAGTACACATTTCCTATAACCTTGTCTTCAACTTCTAATCCTCCT
CATGGTTTGCCATCAACACTGAGGTGGTTTTTCAACTTGTTTCAGTTGTATAGAGGACCT
TTGGATTTGACAATTATCATCACAGGAGCAACAGATGTAGATGGCATGGCCTGGTTTACC
CCAGTAGGTCTTGCCGTTGATACTCCTTGGGTGGAAAAGGGGTCAGCTTTATCCATTGAC
TATAAAACTGCTCTTGGGGCTGTCAGATTCAATACAAGGAGAACAGGGAACATTCAGATT
AGATTACCATGGTATTCCTATTTATATGCTGTGTCTGGAGCACTGGATGGTTTAGGAGAT
AAGACGGATTCTACATTTGGATTGGTCTCTATTCAGATTGCAAATTACAATCATTCTGAT
GAATATTTATCTTTTAGTTGCTATTTGTCCGTCACAGAACAATCAGAATTTTACTTCCCC
AGAGCTCCATTGAACTCAAATGCCATGTTGTCCACTGAATCAATGATGAGTAGAATTGCA
GCTGGAGATTTGGAGTCATCAGTGGATGATCCTAGGTCAGAGGAGGATAAGAAATTTGAG

>GP_PT112S-1/South Africa_KJ433587
GTTGGAGATGATTCTGGGGGGTTTTCAACAACAGTTTCTACAGAGCAAAATGTTCCAGAT
CCCCAAGTTGGTATAACAACCATGAAGGACTTAAAAGGAAAAGCCAATAGAGGGAAAATG
GATGTTTCAGGAGTGCAAGCACCTGTGGGAGCTATCACAACAATTGAGGATCCAGTTTTA
GCAAAGAAAGTACCTGAGACATTTCCTGAATTAAAACCTGGAGAATCCAGGCATACATCA
GATCATATGTCTATTTACAAGTTTATGGGAAGGTCTCACTTTTTGTGCACTTTTACTTTT
AATTCAAACAATAAGGAGTACACATTTCCTATAACCTTGTCTTCAACCTCTAATCCTCCT
CATGGTTTGCCATCCACATTGAGGTGGTTTTTCAATTTGTTTCAGTTGTATAGAGGACCT
TTGGATCTAACAATTATTATTACAGGAGCAACTGATGTGGATGGCATGGCCTGGTTCACT
CCAGTAGGTCTTGCTGTTGATACACCTTGGGTGGAAAAGGAGTCGGCTCTGTCTATCGAC
TACAAAACTGCTCTTGGAGCTGTCAGATTTAATACAAGGAGAACAGGGAACATTCAGATT
AGATTGCCATGGTATTCTTATTTATATGCTGTGTCTGGAGCACTGGATGGTTTGGGAGAC
AAAACGGATTCTACATTTGGATTGGTTTCTATTCAGATTGCAAATTACAATCACTCTGAT
GAATATTTGTCTTTTAGTTGCTATTTGTCTGTCACAGAACAATCAGAGTTTTATTTTCCC
AGAGCTCCATTGAATTCAAATGCCATGTTATCCACTGAATCAATGATGAGCAGAATTGCA
GCTGGAGACCTGGAGTCATCAGTGGATGATCCAAGATCAGAGGAGGATAAAAGATTTGAG

>GP_PT112S2-1/South Africa_KJ433588
GTTGGAGATGATTCTGGGGGGTTTTCAACAACAGTTTCTACAGAGCAAAATGTTCCAGAT
CCCCAAGTTGGTATAACAACCATGAAGGACTTAAAAGGAAAAGCCAATAGAGGGAAAATG
GATGTTTCAGGAGTGCAAGCACCTGTGGGAGCTATCACAACAATTGAGGATCCAGTTTTA
GCAAAGAAAGTACCTGAGACATTTCCTGAATTAAAACCTGGAGAATCCAGGCATACATCA
GATCATATGTCTATTTACAAGTTTATGGGAAGGTCTCACTTTTTGTGCACTTTTACTTTT
AATTCAAACAATAAGGAGTACACATTTCCTATAACCTTGTCTTCAACCTCTAATCCTCCT
CATGGTTTGCCATCCACATTGAGGTGGTTTTTCAATTTGTTTCAGTTGTATAGAGGACCT
TTGGATCTAACAATTATTATTACAGGAGCAACTGATGTGGATGGCATGGCCTGGTTCACT
CCAGTAGGTCTTGCTGTTGATACACCTTGGGTGGAAAAGGAGTCGGCTCTGTCTATCGAC
TACAAAACTGCTCTTGGAGCTGTCAGATTTAATACAAGGAGAACAGGGAACATTCAGATT
AGATTGCCATGGTATTCTTATTTATATGCTGTGTCTGGAGCACTGGATGGTTTGGGAGAC
AAAACGGATTCTACATTTGGATTGGTTTCTATTCAGATTGCAAATTACAATCACTCTGAT
GAATATTTGTCTTTTAGTTGCTATTTGTCTGTCACAGAACAATCAGAGTTTTATTTTCCC
AGAGCTCCATTGAATTCAAATGCCATGTTATCCACTGAATCAATGATGAGCAGAATTGCA
GCTGGAGACCTGGAGTCATCAGTGGATGATCCAAGATCAGAGGAGGATAAAAGATTTGAG

>GP_PT116S-1/South Africa_KJ433589
GTTGGAGATGATTCTGGAGGTTTCTCAACAACAGTTTCCACAGAGCAGAATGTTCCAGAT
CCTCAAGTTGGTATAACAACTATGAAGGATTTAAAAGGGAAGGCAAATAGAGGAAAAATG
GATGTTTCAGGAGTGCAAGCACCTGTGGGAGCTATCACAACAATTGAGGATCCAGTCTTA
GCAAAGAAAGTACCTGAGACATTTCCTGAATTGAAACCTGGAGAATCTAGGCACACATCA
GATCATATGTCTATTTATAAATTTATGGGAAGGTCTCACTTTTTGTGCACTTTTACTTTC
AATTCAAATAATAAAGAGTACACATTTCCTATAACCTTGTCTTCAACTTCTAATCCTCCT
CATGGTTTGCCATCAACACTGAGGTGGTTTTTCAACTTGTTTCAGTTGTATAGAGGACCT
TTGGATTTGACAATTATCATCACAGGAGCAACAGACGTAGATGGCATGGCCTGGTTTACC
CCAGTAGGTCTTGCCGTTGATACTCCTTGGGTGGAAAAGGAGTCAGCTTTATCCATTGAC
TATAAAACTGCTCTTGGGGCTGTCAGATTCAATACAAGGAGAACAGGGAACATTCAGATT
AGATTACCATGGTATTCCTATTTATATGCTGTGTCTGGAGCACTGGATGGTTTAGGAGAT
AAGACGGATTCTACATTTGGATTGGTCTCTATTCAGATTGCAAATTATAATCATTCTGAT
GAATATTTATCTTTTAGTTGCTATTTGTCCGTCACAGAACAATCAGAATTTTACTTTCCC
AGAGCTCCATTGAACTCAAATGCCATGTTGTCCACTGAATCAATGATGAGTAGAATTGCA
GCTGGAGATTTGGAGTCATCAGTGGATGATCCTAGGTCAGAGGAGGATAGAAAGTTTGAG

>GP_PT119S-1/South Affrica_KJ433590
GTTGGAGATGATTCTGGGGGTTTTTCAACAACAGTTTCTACAGAGCAAAATGTTCCAGAT
CCCCAAGTTGGTATAACAACCATGAAGGATTTAAAAGGAAAAGCCAATAGAGGGAAAATG
GATGTTTCAGGAGTGCAAGCACCTGTGGGAGCTATCACAACAATTGAGGATCCAGTTTTA
GCAAAGAAAGTACCTGAGACATTTCCTGAATTAAAACCTGGAGAATCCAGGCATACATCA
GATCATATGTCTATTTACAAGTTTATGGGAAGGTCTCACTTTTTGTGCACTTTTACTTTT
AATTCAAACAATAAGGAGTACACATTTCCTATAACCTTGTCTTCAACCTCTAATCCTCCT
CATGGTTTGCCATCCACATTGAGGTGGTTTTTCAACTTGTTTCAGTTGTATAGAGGACCT
TTGGATCTAACAATTATTATTACAGGAGCAACTGATGTGGATGGCATGGCCTGGTTCACT
CCAGTAGGTCTTGCTGTTGATACACCTTGGGTGGAAAAGGAGTCAGCTCTGTCTATCGAC
TACAAGACTGCTCTTGGAGCTGTCAGATTCAATACAAGGAGAACAGGGAACATTCAGATT
AGATTGCCATGGTATTCTTATTTATATGCTGTGTCTGGAGCACTGGATGGTTTAGGAGAC
AAAACGGATTCTACATTTGGATTGGTCTCTATTCAGATTGCAAATTACAATCACTCTGAT
GAATATTTGTCTTTTAGTTGCTATTTGTCTGTCACAGAACAATCAGAGTTTTATTTTCCC
AGAGCTCCACTGAATTCAAATGCCATGTTATCCACTGAATCAATGATGAGCAGAATTGCA
GCTGGAGACCTGGAGTCATCAGTGGATGATCCAAGATCAGAGGAGGATAAAAGATTTGAG

>GP_PT122S-1/South Africa_KJ433591
GTTGGAGATGATTCTGGAGGTTTCTCAACAACAGTTTCCACAGAGCAGAATGTTCCAGAT
CCTCAAGTTGGTATAACAACTATGAAGGATTTAAAAGGGAAGGCAAACAGAGGAAAAATG
GATGTTTCAGGAGTGCAAGCACCTGTGGGAGCTATTACAACAATTGAGGATCCAGTTTTA
GCAAAGAAAGTACCTGAGACATTTCCTGAATTGAAACCTGGAGAATCTAGGCACACATCA
GATCATATGTCTATTTATAAATTTATGGGAAGGTCTCACTTTTTGTGCACTTTTACTTTC
AATTCAAACAATAAAGAGTACACATTTCCTATAACTTTGTCTTCAACTTCTAATCCTCCT
CATGGTTTGCCATCAACACTGAGGTGGTTTTTCAACTTGTTTCAGTTGTATAGAGGACCT
TTGGATTTGACAATTATCATCACAGGAGCAACAGACGTAGATGGCATGGCCTGGTTTACC
CCAGTAGGTCTTGCCGTTGATACTCCTTGGGTGGAAAAGGAGTCAGCTTTATCCATTGAC
TATAAAACTGCTCTTGGGGCTGTCAGATTTAATACAAGGAGAACAGGGAATATTCAGATT
AGATTACCATGGTATTCTTATTTATATGCTGTGTCTGGAGCACTGGATGGTTTAGGAGAC
AAGACGGATTCTACATTTGGATTGGTCTCTATTCAGATTGCAAATTACAATCATTCTGAT
GAATATTTATCTTTTAGTTGCTATTTGTCCGTCACAGAACAATCAGAATTTTACTTTCCC
AGAGCTCCATTGAACTCAAATGCCATGTTGTCCACTGAATCAATGATGAGTAGAATTGCA
GCTGGAGATTTGGAGTCATCAGTGGATGATCCTAGGTCAGAGGAGGATAAAAAATTTGAG

>GP_PT131S-1/South Africa_KJ207022
GTTGGAGATGATTCTGGAGGTTTTTCAACAACAGTTTCTACAGAGCAGAATGTTCCAGAT
CCCCAAGTTGGCATAACAACCATGAAGGATTTAAAAGGAAAAGCCAATAGAGGGAAAATG
GATGTTTCAGGAGTGCAAGCACCTGTGGGAGCTATCACAACAATTGAGGATCCAGTTTTA
GCAAAGAAAGTACCTGAGACATTTCCTGAATTGAAACCTGGAGAATCCAGACATACATCA
GATCACATGTCTATTTACAAGTTTATGGGAAGGTCTCATTTTTTGTGCACTTTTACTTTC
AATTCAAATAATAAGGAGTACACATTTCCTATAACCTTGTCCTCAACCTCTAATCCTCCT
CATGGTTTGCCATCCACATTGAGGTGGTTTTTCAATTTATTTCAGTTGTATAGAGGACCT
TTGGATCTAACAATTATTATTACAGGAGCAACTGATGTAGATGGCATGGCCTGGTTCACT
CCAGTAGGTCTTGCTGTTGATACACCTTGGGTAGAAAAGGAGTCAGCTCTGTCTATTGAC
TACAAAACTGCTCTTGGAGCTGTTAGATTTAATACAAGGAGAACAGGGAACATTCAGATT
AGACTACCATGGTATTCTTATTTATATGCTGTGTCTGGAGCACTGGATGGTTTGGGAGAC
AAAACAGATTCTACATTTGGATTGGTTTCTATTCAGATTGCAAATTACAATCACTCTGAT
GAATATTTGTCGTTTAGTTGTTACTTGTCTGTCACAGAACAATCAGAGTTTTATTTTCCC
AGAGCTCCATTGAATTCAAATGCCATGTTATCCACTGAGTCAATGATGAGCAGAATTGCA
GCCGGAGACTTGGAGTCATCAGTGGATGATCCAAGATCAGAGGAGGATAAAAGATTTGAG

>GP_PT134S-1/South Africa_KJ433592
GTTGGAGATGATTCTGGAGGTTTCTCAACAACAGTTTCCACAGAGCAGAATGTTCCAGAT
CCTCAAGTTGGTATAACAACCATGAAGGATTTAAAAGGGAAGGCAAACAGAGGAAAAATG
GATGTTTCAGGAGTGCAAGCACCTGTGGGAGCTATCACAACAATTGAGGATCCAGTCTTA
GCAAAGAAAGTACCTGAGACATTTCCTGAATTGAAACCTGGAGAATCTAGACACACATCA
GATCATATGTCTATTTATAAATTTATGGGAAGGTCTCACTTTTTGTGCACTTTTACTTTC
AATTCAAACAATAAAGAGTACACATTTCCTATAACCTTGTCTTCAACCTCTAATCCTCCT
CATGGTTTGCCATCAACACTGAGGTGGTTTTTCAACTTGTTTCAGTTGTATAGAGGACCT
TTGGACTTGACAATTATCATCACAGGAGCAACAGACGTAGATGGCATGGCCTGGTTTACC
CCAGTAGGTCTTGCCGTTGATACTCCTTGGGTGGAAAAGGAGTCAGCTTTATCCATTGAC
TATAAAACTGCTCTTGGGGCTGTCAGATTCAATACAAGGAGAACAGGGAACATTCAGATT
AGATTACCATGGTATTCCTATTTATATGCTGTGTCTGGAGCACTGGATGGTTTAGGAGAT
AAGACGGATTCTACATTTGGATTGGTTTCTATTCAGATTGCAAATTACAATCATTCTGAT
GAATATTTATCTTTTAGTTGTTATTTGTCCGTCACAGAACAATCAGAATTTTACTTTCCC
AGAGCTCCATTGAACTCAAATGCCATGTTGTCCACTGAATCAATGATGAGCAGAATTGCA
GCTGGAGATTTGGAGTCATCAGTGGATGATCCTAGGTCAGAGGAGGATAAAAAATTTGAG

>GP_RV2-20120618-col1/South Africa_KJ492595
GTTGGAGATGACTCTGGAGGTTTCTCAACAACAGTTTCCACAGAGCAGAGTGTTCCAGAT
CCTCAAGTTGGTATAACAACCATGAAGGATTTAAAAGGGAAGGCAAACAGAGGAAAAATG
GATGTTTCAGGAGTGCAAGCACCTGTGGGAGCTATCACAACAATTGAGGATCCAGTCTTA
GCAAAGAAAGTACCTGAGACATTTCCTGAATTGAAACCTGGAGAATCTAGGCATACATCA
GATCATATGTCTATTTATAAATTTATGGGAAGGTCTCACTTTTTGTGCACTTTTACTTTC
AATTCAAACAATAAAGAGTACACATTTCCTATAACCTTGTCTTCAACTTCTAATCCTCCT
CATGGTTTGCCATCAACACTGAGGTGGTTTTTCAACTTGTTTCAGTTGTATAGAGGACCT
TTGGATTTGACAATTATCATCACAGGAGCAACAGACGTAGATGGCATGGCCTGGTTTACC
CCAGTAGGTCTTGCCGTTGATACTCCTTGGGTGGAAAAGGAGTCAGCTTTATCCATTGAC
TATAAAACTGCTCTTGGGGCTGTCAGATTCAATACAAGGAGAACAGGGAACATTCAGATT
AGATTACCATGGTATTCCTATTTATATGCTGTGTCTGGAGCACTGGATGGTTTAGGAGAT
AAGACGGATTCTACATTTGGATTGGTCTCTATTCAGATTGCAAATTATAATCATTCTGAT
GAATATTTATCTTTTAGTTGCTATTTGTCCGTCACAGAACAATCAGAATTTTACTTTCCC
AGAGCTCCATTGAATTCAAATGCCATGTTGTCCACTGAATCAATGATGAGTAGAATTGCA
GCTGGAGATTTGGAGTCATCAGTGGATGATCCTAGGTCGGAGGAGGATAAAAAATTTGAG

>GP_11.1085-col7/South Africa_KJ492598
GTTGGAGATGATTCTGGAGGTTTCTCAACAACAGTTTCCACAGGGCGGAATGTTCCAGAT
CCTCAAGTTGGTATAACAACTATGAAGGATTTAAAAGGGAAGGCAAACAGAGGAAAAATG
GATGTTTCAGGAGTGCAAGCACCTGTGGGAGCTATTACAACAATTGAGGATCCAGTTTTA
GCAAAGAAAGTACCTGAGACATTTCCTGAATTGAAACCTGGAGAATCTAGGCTCACATCA
GATCATATGTCTATTTATAAATTTATGGGAAGGTCTCACTTTTTGTGCACTTTTACTTTC
AATTCAAACAATAAAGAGTACACATTTCCTATAACTTTGTCTTCAACTTCTAATCCTCCT
CATGGTTTGCCATCAACACTGAGGTGGTTTTTCAACTTGTTTCAGTTGTATAGAGGACCT
TTGGATTTGACAATTATCATCACAGGAGCAACAGACGTAGATGGCATGGCCTGGTTTACC
CCAGTAGGTCTTGCTGTTGATACTCCTTGGGTGGAAAAGGAGTCAGCTTTATCCATTGAC
TATAAAACTGCTCTTGGGGCTGTCAGATTCAATACAAGGAGAACAGGGAATATTCAGATT
AGATTACCATGGTATTCTTATTTATATGCTGTGTCTGGAGCACTGGATGGTTTAGGAGAC
AAGACGGATTCTACATTTGGATTGGTCTCTATTCAGATTGCAAATTACAATCATTCTGAT
GAATATTTATCTTTTAGTTGCTATTTGTCCGTCACAGAACAATCAGAATTTTACTTTCCC
AGAGCTCCATTGAACTCAAATGCCATGTTGTCCACTGAATCAATGATGAGTAGAATTGCA
GCTGGAGATTTGGAGTCATCAGTGGATGATCCTAGGTCAGAGGAGGATAAAAAATTTGAG

>GP_11.1085-col8/South Africa_KJ492599
GTTGGAGATGATTCTGGAGGTTTCTCAACAACAGTTTCCACAGAGCAGAATGTTCCAGAT
CCTCAAGTTGGTATAACAACTATGAAGGATTTAAAAGGGAAGGCAAACAGAGGAAAAATG
GATGTTTCAGGAGTGCAAGCACCTGTGGGAGCTATTACAACAATTGAGGATCCAGTTTTA
GCAAAGAAAGTACCAGAGACATTTCCTGAATTGAAACCTGGAGAATCTAGGCACACATCA
GATCATATGTCTATTTATAAATTTATGGGAAGGTCTCACTTTTTGTGCACTTTTACTTTC
AATTCAAACAATAAAGAGTACACATTTCCTATAACTTTGTCTTCAACTTCTAATCCTCCT
CATGGTTTGCCATCAACACTGAGGTGGTTTTTCAACTTGTTTCAGTTGTATAGAGGACCT
TTGGATTTGACAATTATCATCACAGGAGCAACAGACGTAGATGGCATGGCCTGGTTTACC
CCAGTAGGTCTTGCTGTTGATACTCCTTGGGTGGAAAAGGAGTCAGCTTTATCCATTGAC
TATAAAACTGCTCTTGGGGCTGTCAGATTCAATACAAGGAGAACAGGGAATATTCAGATT
AGATTACCATGGTATTTTTATTTATATGCTGTGTCTGGAGCACTGGATGGTTTAGGAGAC
AAGACGGATTCTACATTTGGATTGGTCTCTATTCAGATTGCAAATTACAATCATTCTGAT
GAATATTTATCTTTTAGTTGCTATTTGTCCGTCACAGAACAATCAGAATTTTACTTTCCC
AGAGCTCCATTGAACTCAAATGCCATGTTGTCCACTGAATCAATGATGAGTAGAATTGCA
GCTGGAGATTTGGAGTCATCAGTGGATGTTCCTAGGTCAGAGGAGGATAAAAAATTTGAG

>GP_11.1145-col1/South Africa_KJ492600
GTTGGAGATGATTCTGGAGGTTTCTCAACAACAGTTTCCACAGAGCAGAATGTTCCAGAT
CCTCAAGTTGGTATAACAACTATGAAGGATTTAAAAGGGAAGGCAAACAGAGGAAAAATG
GATGTTTCAGGAGTGCAAGCACCTGTGGGAGCTATTACAACAATTGAGGATCCAGTTTTA
GCAAAGAAAGTACCTGAGACATTTCCTGAATTGAAACCTGGAGAATCTAGGCACACATCA
GATCATATGTCTATTTATAAATTTATGGGAAGGACTCACTTTTTGTGCACTTTTACTTTC
AATTCAAACAATAAAGAGTACACATTTCCTATAACTTTGTCTTCAACTTCTAATCCTCCT
CATGGTTTGCCATCAACACTGAGGTGGTTTTTCAACTTGTTTCAGTTGTATAGAGGACCT
TTGGATTTGACAATTATCATCACAGGAGCAACAGATGTAGATGGCATGGCCTGGTTTACC
CCAGTAGGTCTTGCCGTTGATACTCCTTGGGTGGAAAAGGAGTCAGCTTTATCCATTGAC
TATAAAACTGCTCTTGGGGCTGTCAGATTCAATACAAGGAGAACAGGGAATATTCAGATT
AGATTACCATGGTATTCTTATTTATATGCTGTGTCTGGAGCACTGGATGGTTTAGGAGAC
AAGACGGATTCTACATTTGGATTGGTCTCTATTCAGATTGCAAATTACAATCATTCTGAT
GAATATTTATCTTTTAGTTGCTATTTGTCCGTCACAGAACAATCAGAATTTTACTTTCCC
AGAGCTCCATTGAACTCAAATGCCATGTTGTCCACTGAATCAATGATGAGTAGAATTGCA
GCTGGAGATTTGGAGTCATCAGTGGATGATCCTAGGTCAGAGGAGGATAAAAAATTTGAG

>GP_11.1145-col2/South Africa_KJ492601
GTTGGAGATGATTCTGGAGGTTTCTCAACAACAGTTTCCACAGAGCAGAATGTTCCAGAT
CCTCAAGTTGGTATAACAACTATGAAGGATTTAAAAGGGAAGGCAAACAGAGGAAAAATG
GATGTTTCAGGAGTGCAAGCACCTGTGGGAGCTATTACAACAATTGAGGATCCAGTTTTA
GCAAAGAAAGTACCTGAGACATTTCCTGAATTGAAACCTGGAGAATCTAGGCACACATCA
GATCATATGTCTATTTATAAATTTATGGGAAGGTCTCACTTTTTGTGCACTTTTACTTTC
AATTCAAACAATAAAGAGTACGCATTTCCTATAACTTTGTCTTCAACTTCTAATCCTCCT
CATGGTTTGCCATCAACACTGAGGTGGTTTTTCAACTTGTTTCAGTTGTATAGAGGACCT
TTGGATTTGACAATTATCATCACAGGAGCAACAGATGTAGATGGCATGGCCTGGTTTACC
CCAGTAGGTCTTGCCGTTGATACTCCTTGGGTGGAAAAGGAGTCAGCTTTATCCATTGAC
TATAAAACTGCTCTTGGGGCTGTCAGATTCAATACAAGGAGAACAGGGAATATTCAGATT
AGATTACCATGGTATTCTTATTTATATGCTGTGTCTGGAGCACTGGATGGTTTAGGAGAC
AAGACGGATTCTACATTTGGATTGGTCTCTATTCAGATTGCAAATTACAATCATTCTGAT
GAATATTTATCTTTTAGTTGCTATTTGTCCGTCACAGAACAATCAGAATTTTACTTTCCC
AGAGCTCCATTGAACTCAAATGCCATGTTGTCCACTGAATCAATGATGAGTAGAATTGCA
GCTGGAGATTTGGAGTCATCAGTGGATGATCCTAGGCCAGAGGAGGATAAAAAATTTGAG

>FR4-1-31_MT380563
GTTGGAGATGATTCTGGAGGTTTCTCAACAACAGTTTCCACAGAGCAGAATGTTCCAGAT
CCTCAAGTAGGTATAACAACCATGAAGGATTTAAAAGGGAAGGCAAACAGAGGAAAAATG
GATGTTTCAGGAGTGCAAGCACCTGTGGGAGCTATCACAACAATTGAGGATCCAGTCCTA
GCAAAGAAAGTACCTGAGACATTTCCTGAATTGAAACCTGGAGAATCTAGGCACACATCA
GATCATATGTCTATTTATAAATTTATGGGAAGGTCTCACTTTTTGTGTACTTTTACTTTC
AATTCAAACAATAAAGAGTACACATTTCCTATAACCTTGTCTTCAACTTCTAATCCTCCT
CATGGTTTGCCATCAACACTGAGGTGGTTTTTCAACTTGTCTCAGTTGTATAGAGGACCT
TTGGATTTGACAATTATCATCACAGGAGCAACAGACGTAGATGGCATGGCCTGGTTTACC
CCAGTAGGTCTTGCCGTTGATACTCCTTGGGTGGAAAAGGAGTCAGCCTTATCCATTGAC
TATAAAACTGCTCTTGGGGCTGTCAGATTCAATACAAGGAGAACAGGGAACATTCAGATT
AGATTGCCATGGTATTCTTATTTATATGCTGTGTCTGGAGCACTGGATGGTTTAGGAGAT
AAGACGGATTCTACATTTGGATTGGTCTCTATTCAGATTGCAAATTACAATCATTCTGAT
GAATATTTATCTTTTAGCTGCTATTTGTCCGTCACAGAACAATCAGAATTTTACTTTCCC
AGAGCTCCATTGAACTCAAATGCCATGTTGTCCACTGAATCAATGATGAGTAGAATTGCA
GCTGGAGATTTGGAGTCATCAGTGGATGATCCTAGGTCAGAGGAGGATAAAAAATTTGAG

>FR4-1-35 MT380565
GTTGGAGATGATTCTGGAGGTTTCTCAACAACAGTTTCCACAGAGCAAAATGTTCCAGAT
CCTCAAGTTGGTATAACAACTATGAAGGATTTAAAAGGGAAGGCAAACAGAGGAAAAATG
GATGTTTCAGGAGTGCAAGCACCTGTGGGAGCTATTACAACAATTGAGGATCCAGTCTTA
GCAAAGAAAGTACCTGAGACATTTCCTGAATTGAAACCTGGAGAATCTAGGCACACATCA
GATCATATGTCTATTTATAAATTTATGGGAAGGTCTCACTTTTTGTGCACTTTTACTTTC
AATTCAAATAATAAAGAGTATACATTTCCTATAACCTTGTCTTCAACTTCTAATCCTCCT
CATGGTTTGCCATCAACACTGAGGTGGTTTTTCAACTTGTTTCAGTTGTATAGAGGACCT
TTGGATTTGACAATTATCATCACAGGAGCAACAGACGTAGATGGCATGGCCTGGTTTACC
CCAGTAGGTCTTGCCGTTGATACTCCTTGGGTGGAAAAGGAGTCGGCCTTATCCATTGAC
TATAAAACTGCTCTTGGGGCTGTCAGATTCAATACAAGGAGAACAGGGAACATTCAGATT
AGATTGCCATGGTATTCTTATTTATATGCTGTGTCTGGAGCACTGGATGGTTTAGGAGAT
AAGACGGATTCCACATTTGGATTGGTCTCTATTCAGATTGCAAATTACAATCATTCTGAT
GAATATTTATCTTTTAGTTGCTATTTGTCCGTCACAGAACAATCAGAATTTTACTTTCCC
AGAGCTCCATTGAACTCTAATGCCATGTTGTCCACTGAATCAATGATGAGTAGAATTGCA
GCTGGAGATTTGGAGTCATCAGTGGATGATCCTAGGTCAGAGGAGGATAAAAAATTTGAG

>FR4-1-36 MT380566
GTTGGAGATGATTCTGGAGGTTTCTCAACAACAGTTTCCACAGAGCAGAATGTTCCAGAT
CCTCAAGTAGGTATAACAACCATGAAGGATTTAAAAGGGAAGGCAAACAGAGGAAAAATG
GATGTTTCAGGAGTGCAAGCACCTGTGGGAGCTATCACGACAATTGAGGATCCAGTCCTA
GCAAAGAAAGTACCTGAGACATTTCCTGAATTGAAACCTGGAGAATCTAGGCACACATCA
GATCATATGTCTATTTATAAATTTATGGGAAGGTCTCACTTTTTGTGTACTTTTACTTTC
AATTCAAACAATAAAGAGTACACATTTCCTATAACCTTGTCTTCAACTTCTAATCCTCCT
CATGGTTTGCCATCAACACTGAGGTGGTTTTTCAACTTGTTTCAGTTGTATAGAGGACCT
TTGGATTTGACAATTATCATCACAGGAGCAACAGATGTAGATGGCATGGCCTGGTTTACC
CCAGTAGGTCTTGCCGTTGATACTCCTTGGGTGGAAAAGGAGTCAGCTTTGTCCATTGAC
TATAAAACTGCTCTTGGGGCTGTCAGATTCAATACAAGGAGAACAGGGAACATTCAGATT
AGATTACCATGGTATTCCTATTTATATGCTGTGTCTGGAGCACTGGATGGTTTAGGAGAT
AAGACGGATTCTACATTTGGATTGGTCTCTATTCAGATTGCAAATTACAATCATTCTGAT
GAATATTTATCTTTTAGTTGCTATTTGTCCGTCACAGAACAATCAGAATTTTACTTTCCC
AGAGCTCCATTGAACTCAAATGCCATGTTGTCCACTGAATCAATGATGAGTAGAATTGCA
GCTGGAGATTTGGAGTCATCAGTGGATGATCCTAGGTCAGAGGAGGATAAAAAATTTGAG

>FR4-1-38 MT380567
GTTGGAGATGATTCTGGAGGTTTCTCAACAACAGTTTCCACAGAGCAGAATGTTCCAGAT
CCTCAAGTAGGTATAATAACCATGAAGGATTTAAAAGGGAAGGCAAACAGAGGAAAAATG
GATGTTTCAGGAGTGCAAGCACCTGTGGGAGCTATCACAACAATTGAGGATCCAGTCCTA
GCAAAGAAAGTACCTGAGACATTTCCTGAATTGAAACCTGGAGAATCTAGGCACACATCA
GATCATATGTCTATTTATAAATTTATGGGAAGGTCTCACTTTTTGTGTACTTTTACTTTC
AATTCAAACAATAAAGAGTACACATTTCCTATAACCTTGTCTTCAACTTCTAATCCTCCT
CATGGTTTGCCATCAACACTGAGGTGGTTTTTCAACTTGTTTCAGTTGTATAGAGGACCT
TTGGATTTGACAATTATCATCACAGGAGCAACAGATGTAGATGGCATGGCCTGGTTTACC
CCAGTAGGTCTTGCCGTTGATACTCCTTGGGTGGGAAAGGAGTCAGCTTTGTCCATTGAC
TATAAAACTGCTCTTGGGGCTGTCAGATTCAATACAAGGAGAACAGGGAACATTCAGATT
AGATTACCATGGTATTCCTATTTATATGCTGTGTCTGGAGCACTGGATGGTTTAGGAGAT
AAGACGGATTCTACATTTGGATTGGTCTCTATTCAGATTGCAAATTACAATCATTCTGAT
GAATATTTATCTTTTAGTTGCTATTTGTCCGTCACAGAACAATCAGAATTTTACTTTCCC
AGAGCTCCATTGAACTCAAATGCCATGTTGTCCACTGAATCAATGATGAGTGGAATTGCA
GCTGGAGATTTGGAGTCATCAGTGGATGATCCTAGGTCAGAGGAGGATAAAAAATTTGAG

>FR6-1-A MT380570
GTTGGAGATGATTCTGGAGGTTTCTCAACAACAGTTTCCACAGAGCAGAATGTTCCAGAT
CCTCAAGTTGGTATAACAACCATGAAGGATTTAAAAGGGAAGGCAAACAGAGGAAAAATG
GATGTTTCAGGAGTGCAAGCACCTGTGGGAGCTATCACAACAATTGAGGATCCAGTCTTA
GCAAAGAAAGTACCTGAGACATTTCCTGAATTGAAACCTGGAGAATCTAGGCACACATCA
GATCATATGTCTATTTATAAATTTATGGGAAGGTCTCACTTTTTGTGCACTTTTACTTTC
AATTCAAACAATAAAGAGTACACATTTCCTATAACCTTGTCTTCAACTTCTAATCCTCCT
CATGGTTTGCCATCAACACTGAGGTGGTTTTTCAACTTGTTTCAGTTGTACAGAGGACCT
TTGGACTTGACAATTATCATCACAGGAGCAACAGACGTAGATGGCATGGCCTGGTTTACC
CCAGTAGGTCTTGCCGTTGATACTCCTTGGGTGGAAAAGGAGTCAGCTTTATCCATTGAC
TATAAAACTGCTCTTGGGGCTGTCAGATTCAATACAAGGAGAACAGGGAACATTCAGATT
AGATTACCATGGTATTCCTATTTATATGCTGTGTCTGGAGCACTGGATGGTTTGGGAGAC
AAGACGGATTCTACATTTGGATTGGTCTCTATTCAGATTGCAAATTACAATCATTCTGAT
GAATATTTATCTTTTAGTTGCTATTTGTCCGTCACAGAACAATCAGAATTTTATTTTCCC
AGAGCTCCATTGAACTCAAATGCCATGTTGTCCACTGAATCAATGATGAGTAGAATTGCA
GCTGGAGATTTGGAGTCATCAGTGGATGATCCTAGGTCAGAGGAGGATAAAAAATTTGAG

>FR6-1-B MT380571
GTTGGAGATGATTCTGGAGGTTTCTCAACAACAGTTTCCACAGAGCAGAATGTTCCAGAT
CCTCAAGTTGGTATAACAACCATGAAGGATTTAAAAGGGAAGGCAAACAGAGGAAAAATG
GATGTTTCAGGAGTGCAAGCACCTGTGGGAGCTATCACAACAATTGAGGATCCAGTCTTA
GCAAAGAAAGTACCTGAGACATTTCCTGAATTGAAACCTGGAGAATCTAGGCACACATCA
GATCATATGTCTATTTATAAATTTATGGGAAGGTCTCACTTTTTGTGTACTTTTACTTTC
AATTCAAACAATAAAGAGTACACATTTCCTATAACCTTGTCTTCAACTTCTAATCCTCCT
CATGGTTTGCCATCAACACTGAGGTGGTTTTTTAACTTGTTTCAGTTGTATAGAGGACCT
TTGGATTTGACAATTATCATCACAGGAGCAACAGATGTAGATGGCATGGCCTGGTTTACC
CCAGTAGGTCTTGCCGTTGATACTCCTTGGGTGGAAAAGGAGTCAACTTTGTCCATTGAC
TATAAAACTGCTCTTGGGGCTGTCAGATTCAATACAAGGAGAATAGGGAACATTCAGATT
AGATTACCATGGTATCCCTATTTATATGCTGTGTCTGGAGCACTGGATGGTTTAGGAGAT
AAGACGGATTCTACATTTGGATTGGTCTCTATTCAGATTGCAAATTACAATCATTCTGAT
GAATATTTATCTTTTAGTTGCTATTTGTCCGTCACAGAACAATCAGAATTTTACTTTCCC
AGAGCTCCATTGAACTCAAATGCCATGTTGTCCACTGAATCGATGATGAGTAGAATTGCA
GCTGGAGATTTGGAGTCATCAGTGGATGATCCTAGGTCAGAGGAGGATAAAAAATTTGAG

>FR6-1-C MT380572
GTTGGAGATGATTCTGGAGGTTTCTCAACAACAGTTTCCACAGAGCAGAATGTTCCAGAT
CCTCAAGTAGGTATAACAACCATGAAGGATTTAAAAGGGAAGGCAAACAGAGGAAAAATG
GATGTTTCAGGAGTGCAAGCACCTGTGGGAGCTATCACAACAATTGAGGATCCAGTCCTA
GCAAAGAAAGTACCTGAGACATTTCCTGAATTGAAACCTGGAGAATCTAGGCACACATCA
GATCATATGTCTATTTATAAATTTATGGGAAGGTCTCACTTTTTGTGTACTTTTACTTTC
AATTCAAACAATAAAGAGTACACATTTCCTATAACCTTGTCTTCAACTTCTAATCCCCCT
CATGGTTTGCCATCAACACCGAGGTGGTTTTTTAACTTGTTTCAGTTGTATAGAGGACCT
TTGGATTTGACAATTATCATCACAGGAGCAACAGATGTAGATGGCATGGCCTGGTTTACC
CCAGTAGGTCTTGCCGTTGATACTCCTTGGGTGGAAAAGGAGTCAGCTTTGTCCATTGAC
TATAAAACTGCTCTTGGGGCTGTCAGATTCAATACAAGGAGAATAGGGAACATTCAGATT
AGATTACCATGGTATTCCTATTTATATGCTGTGTCTGGAGCACTGGATGGTTTAGGAGAT
AAGACGGATTCTACATTTGGATTGGTCTCTATTCAGATTGCAAATTACAATCATTCTGAT
GAATATTTATCTTTTAGTTGCTATTTGTCCGTCACAGAACAATCAGAATTTTACTTTCCC
AGAGCTCCATTGAACTCAAATGCCATGTTGTCCACTGAATCGATGATGAGTAGAATCGCA
GCTGGAGATTTGGAGTCATCAGTGGATGATCCTAGGTCAGAGGAGGATAAAAAATTTGAG

>FR6-1-D MT380573
GTTGGAGATGATTCTGGAGGTTTCTCAACAACAGTTTCCACAGAGCAGAATGTTCCAGAT
CCTCAAGTTGGTATAACAACCATGAAGGATTTAAAAGGGAAGGCAAACAGAGGAAAAATG
GATGTTTCAGGAGTGCAAGCACCTGTGGGAGCTATCACAACAATTGAGGATCCAGTCTTA
GCAAAGAAAGTACCTGAGACATTTCCTGAATTGAAACCTGGAGAATCTAGGCACACATCA
GATCATATGTCTATTTATAAATTTATGGGAAGGTCTCACTTTTTGTGCACTTTTACTTTC
AATTCAAACAATAAAGAGTACACATTTCCTATAACCTTGTCTTCAACTTCTAATCCTCCT
CATGGTTTGCCATCAACACTGAGGTGGTTCTTCAACTTGTTTCAGTTGTATAGAGGACCT
TTGGACTTGACAATTATCATCACAGGAGCAACAGACGTAGATGGCATGGCCTGGTTTACC
CCAGTAGGTCTTGCCGTTGATACTCCTTGGGTGGAAAAGGAGTCAGCTTTATCCATTGAC
TATAAAACTGCTCTTGGGGCTGTCAGATTCAGTACAAGGAGAACAGGGAACATTCAGATT
AGATTGCCATGGTATTCCTATTTATATGCTGTGTCTGGAGCACTGGATGGTTTGGGAGAC
AAGACGGATTCTACATTTGGATTGGTCTCTATTCAGATTGCAAATTACAATCATTCTGAT
GAATATTTATCTTTTAGTTGCTATTTGTCCGTCACAGAACAATCAGAATTTTATTTTCCC
AGAGCTCCATTGAACTCAAATGCCATGTTGTCCACTGAATCAATGATGAGTAGAATTGCA
GCTGGAGATTTGGAGTCATCAGTGGACGATCCTAGGTCAGAGGAGGATAAAAAATTTGAG

>FR6-1-E MT380574
GTTGGAGATGATTCTGGAGGTTTCTCAACAACAGTTTCCACAGAGCAGAATGTTCCAGAT
CCTCAAGTTGGTATAACAACCATGAAGGATTTAAAAGGGAAGGCAAACAGAGGAAAAATG
GATGTTTCAGGAGTGCAAGCACCTGTGGGAGCTATCACAACAATTGAGGATCCAGTCTTA
GCAAAGAAAGTACCTGAGACATTTCCTGAATTGAAACCTGGAGAATCTAGGCACACATCA
GATCATATGTCTATTTATAAATTTATGGGAAGGTCTCACTTTTTGTGCACTTTTACTTTC
AATTCAAACAATAAAGAGTACACATTTCCTATAACCTTGTCTTCAACTTCTAATCCTCCT
CATGGTTTGCCATCAACACTGAGGTGGTTTTTCAACTTGTTTCAGTTGTATAGAGGACCT
TTGGACTTGACAATTATCATCACAGGAGCAACAGACGTAGATGGCATGGCCTGGTTTACC
CCAGTAGGTCTTGCCGTTGATACTCCTTGGGTGGAAAAGGAGTCAGCTTTATCCATTGAC
TATAAAACTGCTCTTGGGGCTGTCAGATTCAATACAAGGAGAACAGGGAACATTCAGATT
AGATTACCATGGTATTCCTATTTATATGCTGTGTCTGGAGCACTGGATGGTTTGGGAGAC
AAGACGGATTCTACATTTGGATTGGTCTCTATTCAGATTGCAAATTACAATCATTCTGAT
GAATATTTATCTTTTAGTTGCTATTTGTCCGTCACAGAACAATCAGAATTATATTTTCCC
AGAGCTCCATTGACCTCAAATGCCATGTTGTCCACTGAATCAATGATGAGTAGAATTGCA
GCTGGAGATTTGGAGTCATCAGTGGATGATCCTAGGTCAGAGGAGGATAAAAAATTTGAG

>FR8-1-A MT380575
GTTGGAGATGATTCTGGAGGTTTCTCAACAACAGTTTCCACAGAGCAGAATGTTCCAGAT
CCTCAAGTTGGTATAACAACCATGAAGGATTTAAAAGGGAAGGCAAACAGAGGAAAAATG
GATGTTTCAGGAGTGCAAGCACCTGTGGGAGCTATCACAACAATTGAGGATCCAGTCTTA
GCAAAGAAAGTACCTGAGACATTTCCTGAATTGAAACCTGGAGAATCTAGGCACACATCA
GATCATATGTCTATTTATAAATTTATGGGAAGGTCTCACTTTTTGTGCACTTTTACTTTC
AATTCAAACAATAAAGAGTACACATTTCCTATAACCTTGTCTTCAACTTCTAATCCTCCT
CATGGTTTGCCATCAACACTGAGGTGGTTTTTCAACTTGTTTCAGTTGTATAGAGGACCT
TTGGACTTGACAATTATCATCACAGGAGCAACAGACGTAGATGGCATGGCCTGGTTTACC
CCAGTAGGTCTTGCCGTTGATACTCCTTGGGTGGAAAAGGAGTCAGCTTTATCCATTGAC
TATAAAACTGCTCTTGGGGCTGTCAGATTCAATACAAGGAGAACAGGGAACGTTCAGATT
AGATTACCATGGTATTCCTATTTATATGCTGTGTCTGGAGCACTGGATGGTTTGGGAGAC
AAGACGGATTCTACATTTGGATTGGTCTCTATTCAGATTGCAAATTACAATCATTCTGAT
GAATATTTATCTTTTAGTTGCTATTTGTCCGTCACAGAACAATCAGAATTTTATTTTCCC
AGGGCTCCATTGAACTCAAATGCCATGTTGTCCACTGAATCAATGATGAGTAGAATTGCG
GCTGGAGATTTGGAGTCATCAGTGGATGATCCTAGGTCAGAGGAGGATAAAAAATTTGAG

>FR8-1-B MT380576
GTTGGAGATGATTCTGGAGGTTTCTCAACAACAGTTTCCACAGAGCAGAATGTTCCAGAT
CCTCAAGTTGGTATAACAACCATGAAGGATTTAAGAGGGAAGGCAAACAGAGGAAAAATG
GATGTTTCAGGAGTGCAAGCACCTGTGGGAGCTATCACAACAATTGAGGATCCAGTCTTA
GCAAAGAAAGTACCTGAGACATTTCCTGAATTGAAACCTGGAGAATCTAGGCACACATCA
GATCATATGTCTATTTATAAATTTATGGGAAGGTCTCACTTTTTGTGCACTTTTACTTTC
AATTCAAACAATAAAGAGTACACATTTCCTATAACCTTGTCTTCAACTTCTAATCCTCCT
CATGGTTTGCCATCAACACTGAGGTGGTTTTTCAACTTGTTTCAGTTGTATAGAGGACCT
TTGGACTTGACAATTATCATCACAGGAGCAACAGACGTAGATGGCATGGCCTGGTTTACC
CCAGTAGGTCTTGCCGTTGATACTCCTTGGGTGGAAAAGGAGTCAGCTTTATCCATTGAC
TATAAAACTGCTCTTGGGGCTGTCAGATTCAATACAAGGAGAACAGGGAACATTCAGATT
AGATTACCATGGTATTCCTATTTATATGCTGTGTCTGGAGCACTGGATGGTTTGGGAGAC
AAGACGGATTCTACATTTGGATTGGTCTCTATTCAGATTGCAAATTACAATCATTCTGAT
GAATATTTATCTTTTAGTTGCTATTTGTCCGTCACAGAACAATCAGAATTTTATTTTCCC
AGAGCTCCATTGAACTCAAATGCCATGTTGTCCACTGAATCAANGATGAGTAGAATTGCA
GCTGGAGATTTGGAGTCATCAGTGGATGATCCTAGGTCAGAGGAGGATAAAAAATTTGAG

>FR8-1-C MT380577
GTTGGAGATGATTCTGGAGGTTTCTCAACAACAGTTTCCACAGAGCAGAATGTTCCAGAT
CCTCAAGTTGGTATAACAACTATGAAGGATTTAAAAGGGAAGGCAAACAGAGGAAAAATG
GATGTTTCAGGAGTGCAAGCACCTGTGGGAGCTATCACAACAATTGAGGATCCAGTTTTA
GCAAAGAAAGTACCTGAGACATTTCCTGAATTAAAACCTGGAGAATCTAGGCACACATCA
GATCATATGTCTATTTATAAATTTATGGGAAGGTCTCACTTTTTGTGCACTTTTACTTTC
AATTCAAACAATAAGGAGTACACATTTCCTATAACCTTGTCTTCAACTTCTAATCCTCCT
CATGGCTTGCCATCAACACTGAGGTGGTTTTTCAACTTGTTTCAGTTGTATAGAGGACCT
TTGGATTTGACAATTATCATCACAGGAGCAACAGACGTAGATGGCATGGCCTGGTTTACC
CCAGTAGGTCTTGCCGTTGATACTCCTTGGGTGGAAAAGGAGTCAGCTTTATCCATTGAC
TATAAAACTGCTCTTGGGGCTGTCAGATTCAATACAAGGAGAACAGGGAACATTCAGATT
AGATTACCATGGTATTCCTATTTATATGCTGTGTCTGGAGCACTGGATGGTTTGGGAGAC
AAGACGGATTCTACATTTGGATTGGTCTCTATTCAGATTGCAAATTACAATCATTCTGAT
GAATATTTATCTTTTAGTTGCTATTTGTCCGTCACAGAACAATCAGAATTTTATTTTCCC
AGAGCTCCATTGAACTCAAATGCCATGTTGTCCACTGAATCAATGATGAGTAGAATTGCA
GCTGGAGATTTGGAGTCATCAGTGGATGATCCTAGGTCAGAGGAGGATAAAAAATTTGAG

>FR8-1-D MT380578
GTTGGAGATGTTTCTGGAGGTTTCTCAACAACAGTTTCCACAGAGCAGAATGTTCCAGAT
CCTCAAGTTGGTATAACAACCATGAAGGATTTAAAAGGGAAGGCAAACAGAGGAAAAATG
GATGTTTCAGGAGTGCAAGCACCTGTGGGAGCTATCACAACAATTGAGGATCCAGTCTTA
GCAAAGAAAGTACCTGAGACATTTCCTGAATTGAAACCTGGAGAATCTAGGCACACATCA
GATCATATGTCTATTTATAAATTTATGGGAAGGTCTCACTTTTTGTGCACTTTTACTTTC
AATTCAAACAATAAAGAGTACACATTTCCTATAACCTTGTCTTCAACTTCTAATCCTCCT
CATGGTTTGCCATCAACACTGAGGTGGTTTTTCAACTTGTTTCAGTTGTATAGAGGACCT
TTGGACTTGACAATTATCATCACAGGAGCAACAGACGTAGATGGCATGGCCTGGTTTACC
CCAGTAGGTCTTGCCGTTGATACTCCTTGGGTGGAAAAGGAGTCAGCTTTATCCATTGAC
TATAAAACTGCTCTTGGGGCTGTCAGATTCAATACAAGGAGAACAGGGAACATTCAGATT
AGATTACCATGGTATTCCTATTTATATGCTGTGTCTGGAGCACTGGATGGTTTGGGAGAC
AAGACGGATTCTACATTTGGATTGGTCTCTATTCAGATTGCAAATTACAATCATTCTGGT
GAATATTTATCTTTTAGTTGCTATTTGTCCGTCACAGAACAATCAGAATTTTATTTTCCC
AGAGCTCCATTGAACTCAAATGCCATGTTGTCCACTGAATCAATGATGAGTAGAATTGCA
GCTGGAGATTTGGAGTCATCAGTGGATGATCCTAGGTCAGAGGAGGATAAAAAATTTGAG

>FR8-1-E MT380579
GTTGGAGATGATTCTGGAGGTTTCTCAACAACAGTTTCCACAGAGCAGAATGTTCCAGAT
CCTCAAGTTGGTATAACAACCATGAAGGATTTAAAAGGGAAGGCAAACAGAGGAAAAATG
GATGTTTCAGGAGTGCAAGCACCTGTGGGAGCTATCACAACAATTGAGGATCCAGTCTTA
GCAAAGAAAGTACCTGAGACATTTCCTGAATTGAAACCTGGAGAATCTAGGCACACATCA
GATCATATGTCTATTTATAAATTTATGGGAAGGTCTCACTTTTTGTGCACTTTTACTTTC
AATTCAAACAATAAAGAGTACACATTTCCTATAACCTTGTCTTCAACTTCTAATCCTCCT
CATGGTTTGCCATCAACACTGAGGTGGTTTTTCAACTTGTTTCAGTTGTATAGAGGACCT
TTGGACTTGACAATTATCATCACAGGAGCAACAGACGTAGATGGCATGGCCTGGTTTACC
CCAGTAGGTCTTGCCGTTGATACTCCTTGGGTGGAAAAGGAGTCAGCTTTATCCATTGAC
TATAAAACTGCTCTTGGGGCTGTCAGATTCAATACAAGGAGAACAGGGAACATTCAGATT
AGATTACCATGGTATTCCTATTTATATGCTGTGTCTGGAGCACTGGGTGGTTTGGGAGAC
AAGACGGATTCTACATTTGGATTGGTCTCTATTCAGATTGCAAATTACAATCATTCTGAT
GAATATTTATCTTTTAGTTGCTATTTGTCCGTCACAGAACAATCAGAATTTTATTTTCCC
AGAGCTCCATTGAACTCAAATGCCATGTTGTCCACTGAATCAATGATGAGTAGAATTGCA
GCTGGAGATTTGGAGTCATCAGTGGATGATCCTAGGTCAGAGGAGGATAAAAAATTTGAG

>FR9-1-A MT380580
GTTGGAGATGATTCTGGAGGTTTCTCAACAACAGTTTCCACAGAGCAGAATGTTCCAGAT
CCTCAAGTTGGTATAACAACCATGAAGGATTTAAAAGGGAAGGCAAACAGAGGAAAAATG
GATGTTTCAGGAGTGCAAGCACCTGTGGGAGCTATCACAACAATTGAGGATCCAGTCTTA
GCAAAGAAAGTACCTGAGACATTTCCTGAATTGAAACCTGGAGAATCCAGGCACACATCA
GATCATATGTCTATTTATAAATTTATGGGAAGGTCTCACTTTTTGTGCACTTTTACTTTC
AATTCAAACAACAAAGAGTACACATTTCCTATAACCTTGTCTTCAACCTCTAATCCTCCT
CATGGTTTGCCATCAACATTGAGGTGGTTTTTCAACTTGTTTCAGTTGTATAGAGGACCT
TTGGATTTGACAATTATCATCACAGGAGCAACAGACGTAGATGGCATGGCCTGGTTTACC
CCAGTAGGTCTTGCCGTTGATACTCCTTGGGTGGAAAAGGAGTCAGCTTTATCCATTGAC
TATAAAACTGCTCTTGGGGCTGTCAGATTCAATACAAGGAGAACAGGGAACATTCAGATT
AGATTACCATGGTATTCCTATTTATATGCTGTGTCTGGAGCACTGGATGGTTTAGGAGAT
AAGACAGATTCTACATTTGGATTGGTCTCTATTCAGATTGCAAATTACAATCATTCTGAT
GAATATTTATCTTTTAGTTGCTATTTGTCCGTCACAGAACAATCAGAATTTTACTTTCCC
AGAGCTCCATTGAACTCAAATGCCATGTTGTCCACTGAATCAATGATGAGTAGAATTGCA
GCTGGAGATTTGGAGTCATCAGTGGATGATCCTAGGTCAGAGGAGGATAAAAAATTTGAG

>FR9-1-D MT380581
GTTGGAGATGATTCTGGAGGTTTCTCAACAACAGTTTCCACAGAGCAGAATGTTCCAGAT
CCTCAAGTTGGTATAACAACTATGAAGGATTTAAAAGGGAAGGCAAACAGAGGAAAAATG
GATGTTTCAGGAGTGCAAGCACCTGTGGGAGCTATCACAACAATTGAGGATCCAGTTTTA
GCAAAGAAAGTACCTGAGACATTTCCTGAATTAAAACCTGGAGAATCTAGGCACACATCA
GATCATATGTCTATTTATAAATTTATGGGAAGGTCTCACTTTTTGTGCACTTTTACTTTC
AATTCAAACAATAAGGAGTACACATTTCCTATAACCTTGTCTTCAACTTCTAATCCTCCT
CATGGTTTGCCATCAACACTGAGGTGGTTTCTCAACTTGTTTCAGTTGTATAGAGGACCT
TTGGATTTGACAATTATCATCACAGGAGCAACAGACGTAGATGGCATGGCCTGGTTTACC
CCAGTAGGTCTTGCTGTTGATACTCCTTGGGTGGAAAAGGAGTCAGCTTTATCCATTGAT
TATAAAACTGCTCTTGGGGCTGTCAGATTCAATACAAGGAGAACAGGGAACATTCAGATT
AGATTACCATGGTATTCCTATTTATATGCTGCGTCTGGAGCACTGGATGGTTTAGGAGAT
AAGACGGATTCTACATTTGGATTGGTCTCTATTCAGATTGCAAATTATAATCATTCTGAT
GAATATTTATCTTTTAGTTGCTATTTGTCCGTCACAGAACAATCAGAATTTTACTTTCCC
AGAGCTCCGTTGAACTCAAATGCCATGTTGTCCACTGAATCAATGATGAGTAGAATTGCA
GCTGGAGATTTAGAGTCATCAGTGGATGATCCTAGGTCAGAGGAGGATAAAAAATTTGAG

>FR9-1-E MT380582
GTTGGAGATGATTCTGGAGGTTTCTCAACAACAGTTTCCACAGAGCAGAATGTTCCAGAT
CCTCAAGTTGGTATAACAACTATGAAGGATTTAAAAGGGAAGGCAAACAGAGGAAAAATG
GATGTTTCAGGAGTGCAAGCACCTGTGGGAGCTATCACAACAATTGAGGATCCAGTTTTA
GCAAAGAAAGTACCTGAGACATTTCCTGAATTAAAACCTGGAGAATCTAGGCACGCATCA
GATCATATGTCTATTTATAAATTTATGGGAAGGTCTCACTTTTTGTGCACTTTTACTTTC
AATTCAAACAATAAGGAGTACACATTTCCTATAACCTTGTCTTCAACTTCTAATCCTCCT
CATGGTTTGCCATCAACACTGAGGTGGGTTTTCAACTTGTTTCAGTTGTATAGAGGACCT
TTGGATTTGACAATTATCATCACAGGAGCAACAGACGTAGATGGCATGGCCTGGTTTACC
CCAGTAGGTCTTGCTGTTGATACTCCTTGGGTGGAAAAGGAGTCAGCCTTATCCATTGAC
TATAAAACTGCTCTTGGGGCTGTCAGATTCAATACAAGGAGAACAGGGAACATTCAGATT
AGATTACCATGGTATTCCTATCTATATGCTGTGTCTGGAGCACTGGATGGTTTAGGAGAC
AAGACGGATTCCACATTTGGATTGGTCTCTATTCAGATTGCAAATTATAATCATTCTGAT
GAATATTTATCTTTTAGTTGCTATTTGTCCGTCACAGAACAATCAGAATTTTACTTTCCC
AGAGCTCCGTTGAACTCAAATGCCATGTTGTCCACTGAATCAATGATGAGTAGAATTGCA
GCTGGAGATTTAGAGTCATCAGTGGATGATCCTAGGTCAGAGGAGGATAAAAAATTTGAG

>FR9-1-F MT380583
GTTGGAGATGATTCTGGAGGTTTCTCAACAACAGTTTCCACAGAGCAGAATGTTCCAGAT
CCTCAAGTTGGTATAACAACCATGAAGGATTTAAAAGGGAAGGCAAACAGAGGAAAAATG
GATGTTTCAGGAGTGCAAGCACCTGTGGGAGCTATCACAGCAATTGAGGATCCAGTCTTA
GCAAAGAAAGTACCTGAGACATTTCCTGAATTGAAACCTGGAGAATCTAGGCACACATCA
GATCATATGTCTATTTATAAATTTATGGGAAGGTCTCACTTTTTGTGCACTTTTACTTTC
AATTCAAACAACAAAGAGTACACATTTCCTATAACCTTGTCTTCAACCTCTAATCCTCCT
CATGGTTTGCCATCAACATTGAGGTGGTTTTTCAACTTGTTTCAGTTGTATAGAGGACCT
TTGGATTTGACAATTATTATCACAGGAGCAACAGACGTAGATGGCATGGCCTGGTTTACC
CCAGTAGGTCTTGCCGTTGATACTCCTTGGGTGGAAAAGGAGTTAGCTTTATCCATTGAC
TATAAAACTGCTCTTGGGGCTGTCAGATTCAATACAGGGAGAGCAGGGAACATTCAGATT
AGATTACCATGGTATTCCTATTTATATGCTGTGTCTGGAGCACTGGATGGTTTAGGAGAC
AAGACGGATTCTACATTTGGATTGGTCTCTATTCAGATTGCAAATTATAATCATTCTGAT
GAATATTTATCTTTTAGTTGCTATTTGTCCGTCACAGAACAATCAGAATTTTACTTTCCC
AGAGCTCCGTTGAACTCAAATGCCATGTTGTCCACTGAATCAATGATGAGTAGAATTGCA
GCTGGAGATTTGGAGTCATCAGTGGATGATCCTAGGTCAGAGGAGGATAAAAAATTTGAG

>FR9-1-G MT380584
GTTGGAGATGATTCTGGAGGTTTCTCAACAACAGTTTCCACAGAGCAGAATGTTCCAGAT
CCTCAAGTTGGTATAACAACTATGAAGGATTTAAAAGGGAAGGCAAACAGAGGAAAAATG
GATGTTTCAGGAGTGCAAGCACCTGTGGGAGCTATCACAACAATTGAGGATCCAGTTTTA
GCAAAGAAAGTACCTGAGACATTTCCTGAATTAAAACCTGGAGAATCTAGGCACACATCA
GATCATATGTCTATTTATAAATTTATGGGAAGGTCTCACTTTTTGTGCACTTTTACTTTC
AATTCAAATAATAAGGAGTACACATTTCCTATAACCTTGTCTTCAACTTCTAATCCTCCT
CATGGTTTGCCATCAACACTGAGGTGGTTTTTCAACTTGTTTCAGTTGTATAGAGGACCT
TTGGATTTGACAATTATCATCACAGGAGCAACAGACGTAGATGGCATGGCCTGGTTTACC
CCAGTAGGTCTTGCTGTTGATACTCCTTGGGTGGAAAAGGAGTCAGCTTTATCCATTGAC
TATAAAACTGCTCTTGGGCCTGTCAGATTCAATACAAGGAGAACAGGGAACATTCAGATT
AGATTACCATGGTATTCCTATTTATATGCTGTGTCTGGAGCACTGGATGGTTTCGGAGAC
AAGACGGATTCTACATTTGGATTGGTCTCTATTCAGATTGCAAATTATAATCATTCTGAT
GAATATTTATCTTTTAGTTGCTATTTGTCCGTCACAGAACAATCAGAATTTTACTTTCCC
AGAGCTCCGTTGAACTCAAATGCCATGTTGTCCACTGAATCAATGATGAGTAGAATTGCA
GCTGGAGATTTGGAGTCATCAGTGGATGATCCTAGGTCAGAGGAGGATAAAAAATTTGAG

>FR1-1-1 MT380585
GTTGGAGATGATTCTGGAGGTTTCTCAACAACGGTTTCCACAGAGCAGAATGTTCCAGAT
CCTCAAGTTGGTATAACAACTATGAAGGATTTAAAAGGGAAGGCAAACAGAGGAAAAATG
GATGTTTCAGGAGTGCAAGCACCTGTGGGAGCTATCACAACAATTGAGGATCCAGTTTTA
GCAAAGAAAGTACCTGAGACATTTCCTGAATTAAAGCCTGGAGAATCTAGGCACACATCA
GATCATATGTCTATTTATAAATTTATGGGAAGGTCTCACTTTTTGTGCACTTTTACTTTC
AATTCAAACAATAGGGAGTACACATTTCCTATAACCTTGTCTTCAACTTCTAATCCTCCT
CATGGTTTGCCATCAACACTGAGGTGGTTTTTCAACTTGTTTCAGTTGTATAGAGGACCT
TTGGATTTGACAATTATCATCACAGGAGCAACAGACGTAGATGGCATGGCCTGGTTTACC
CCAGTAGGTCTTGCTGTTGATACTCCTTGGGTGGAAAAGGAGTCAGCTTTATCCATTGAC
TATAAAACTGCTCTTGGGGCTGTCAGATTCAATACAAGGAGAACAGGGAACATTCAGATT
AGATTACCATGGTATTCCTATTTATATGCTGTGTCTGGAGCACTGGATGGTTTAGGAGAC
AAGACGGATTCTACATTTGGATTGGTCTCTATTCAGATTGCAAATTATAATCATTCTGAT
GAATATTTATCTTTTAGTTGCTATTTGTCCGTCACAGAACAATCAGAATTTTACTTTCCC
AGAGCTCCGTTGAACTCAAATGCCATATTGTCCACTGAATCAATGATGAGTAGAATTGCA
GCTGGAGATTTGGAGTCATCAGTGGATGATCCTAGGTCAGAGGAGGATAAAAAATTTGAG

>FR1-1-2 MT380586
GTTGGAGATGATTCTGGAGGTTTCTCAACAACAGTTTCCACAGAGCAGAATGTTCCAGAT
CCTCAAGTTGGTATAACAACTATGAAGGATTTAAAAGGGAAGGCAAACAGAGGAAAAATG
GATGTTTCAGGAGTGCAAGCACCTGTGGGAGCTATCACAACAATTGAGGATCCAGTTTTA
GCAAAGAAAGTACCTGAGACATTTCCTGAATTAAAACCTGGAGAATCTAGGCACACATCA
GATCATATGTCTATTTATAAATTTATGGGAAGGTCTCACTTTTTGTGCACTTTTACTTTC
AATTCAAACAATAAGGAGTACACATTTCCTATAACCTTGTCTTCAACTTCTAATCCTCCT
CATGGTTTGCCATCAACACTGAGGTGGTTTTTCAACTTGTTTCAGTTGTATAGAGGACCT
TTGGATTTGACAATTATCATCACAGGAGCAACAGACGTAGATGGCATGGCCTGGTTTACC
CCAGTAGGTCTTGCTGTTGATACTCCTTGGGTGGAAAAGGAGTCAGCTTTATCCATTGAC
TATAAAACTGCTCTTGGGGCTGTCAGATTCAATACAAGGAGAACAGGGAACATTCAGATT
AGATTACCATGGTATTCCTATTTATATGCTGTGTCTGGAGCACTGGATGGTTTAGGAGAC
AAGACGGATTCTACATTTGGATTGGTCTCTATTCAGATTGCAAATTATAATCATTCTGAT
GANNATTTATCTTTTAGTTGCTATTTGTCCGTCACAGAACAATCAGAATTTTACTTTCCC
AGAGCTCCGTTGAACTCAAATGCCATGTTGTCCACTGAATCAATGATGAGTAGAATTGCA
GCTGGAGATTTGGAGTCATCAGTGGATGATCCTAGGTCAGAGGAGGATAAAAAATTTGAG

>FR1-1-3 MT380587
GTTGGAGATGATTCTGGAGGTTTCTCAACAACAGTTTCCACAGAGCAGAATGTTCCAGAT
CCTCAAGTTGGTATAACAACTATGAAGGATTTAAAAGGGAAGGCAAACAGAGGAAAAATG
GATGTTTCAGGAGTGCAAGCACCTGTGGGAGCTATCACAACAATTGAGGATCCAGTTTTA
GCAAAGAAAGTACCTGAGACATTTCCTGAATTAAAACCTGGAGAATCTAGGCACACATCA
GATCATATGTCTATTTATAAATTTATGGGAAGGTCTCACTTTTTGTGCACTTTTACTTTC
AATCCAAACAATAAGGAGTACACATTTCCTATAACCTTGTCTTCAACTTCTAATCCTCCT
CATGGTTTGCCATCAACACTGAGGTGGTTTTTCAACTTGTTTCAGTTGTATAGAGGACCT
TTGGATTTGACAATTATCATCACAGGGGCAACAGACGTAGATGGCATGGCCTGGTTTACC
CCAGTAGGTCTTGCTGTTGATACTCCTTGGGTGGAAAAGGAGTCAGCTTTATCCATTGAC
TATAAAACTGCTCTTGGGGCTGTCAGATTCGATACAAGGAGAACAGGGAACATTCAGATT
AGATTACCATGGTATTCCTATTTATATGCTGTGTCTGGAGCACTGGATGGTTTAGGAGAC
AAGACGGATTCTACATTTGGATTGGTCTCTATTCAGATTGCAAATTATAATCATTCTGAT
GANNATTTATCTTTTAGCTGCTATTTGTCCGTCACAGAACAATCAGAATTTTACTTTCCC
AGAGCTCCGTTGAACTCAAATGCCATGTTGTCCACTGAATCAATGATGAGTAGAATTGCA
GCTGGAGATTTGGGGTCATCAGTGGATGATCCTAGGTCAGAGGAGGATAAAAAATTTGAG

>FR1-1-4 MT380588
GTTGGAGATGATTCTGGAGGTTTCTCAACAACAGTTTCCACAGAGCAGAATGTTCCAGAT
CCTCAAGTTGGTATAACAACTATGAAGGATTTAAAAGGGAAGGCAAACAGAGGAAAAATG
GATGTTTCAGGAGTGCAAGCACCTGTGGGAGCTATCACAACAATTGAGGATCCAGTTTTA
GCAAAGAAAGTACCTGAGACATTTCCTGAATTAAAACCTGGAGAATCTAGGCACACATCA
GATCATATGTCTATTTATAAATTTATGGGAAGGTCTCACTTTTTGTGCACTTTTACTTTC
AATTCAAACAATAAGGAGTACACATTTCCTATAACCTTGTCTTCAACTTCTAATCCTCCT
CATGGTTTGCCATCAACACTGAGGTGGTTTTTCAACTTGTTTCAGTTGTATAGAGGACCT
TTGGACTTGACAATTATCATCACAGGAGCAACAGACGTAGATGGCATGGCCTGGTTTACC
CCAGTAGGTCTTGCCGTTGATACTCCTTGGGTGGAAAAGGAGTCAGCTTTATCCATTGAC
TATAAAACTGCTCTTGGGGCTGTCAGATTCAATACAAGGAGAACAGGGAACATTCAGATT
AGATTACCATGGTATTCCTATTTATATGCTGTGTCTGGAGCACTGGATGGTTTGGGAGAC
AAGACGGATTCTACATTTGGATTGGTCTCTATTCAGATTGCAAATTACAATCATTCTGAT
GAATATTTATCTTTTAGTTGCTATTTGTCCGTCACAGAACAATCAGAATTTTACTTTCCC
AGGGCTCCGTTGAACTCAAATGCCATGTTGTCCACTGAATCAATGATGAGTAGAATTGCA
GCTGGAGATTTGGAGTCATCAGTGGATGATCCTAGGTCAGAGGAGGATAAAAAATTTGAG

>FR1-1-5 MT380589
GTTGGAGATGATTCTGGAGGTTTCTCAACAACAGTTTCCACAGAGCAGAATGTTCCAGAT
CCTCAAGTTGGTATAACAACTATGAAGGATTTAAAAGGGAAGGCAAACAGAGGAAAAATG
GATGTTTCAGGAGTGCAAGCACCTGTGGGAGCTATCACAACAATTGAGGATCCAGTTTTA
GCAAAGAAAGTACCTGAGACATTTCCTGAATTAAAACCTGGAGAATCTAGGCACACATCA
GATCATATGTCTATTTATAAATTTATGGGAAGGTCTCACTTTTTGTGCACTTTTACTTTC
AATTCAAACAATAAGGAGTACACATTTCCTATAACCTTGTCTTCAACTTCTAATCCTCCT
CATGGTTTGCCATCAACACTGAGGTGGTTTTTCAACTTGTTTCAGTTGTATAGAGGACCT
TTGGATTTGACAATTATCATCACAGGAGCAACAGACGTAGATGGCATGGCCTGGTTTACC
CCAGTAGGTCTTGCTGTTGATACTCCTTGGGTGGAAAAGGAGTCAGCTTTATCCATTGAC
TATAAAACTGCTCTTGGGGCTGTCAGATTCAATACAAGGAGAACAGGGAACATTCAGATT
AGATTACCATGGTATTCCTATTTATATGCTGTGTCTGGAGCACTGGATGGTTTAGGAGAC
AAGACGGATTCTACATTTGGATTGGCCTCTATTCAGATTGCAAATTATAATCATTCTGAT
GAATATTTATCTTTTAGTTGCTATTTGTCCGTCACAGAACAATCAGAATTTTACTTTCCC
AGAGCTCCATTGAACTCAAATGCCATGTTGTCCACTGAATCAATGATGAGTAGAATTGCA
GCTGGAGATTTGGAGTCATCAGTGGATGATCCTAGGTCAGAGGAGGATAAAAAATTTGAG

>FR3-1-3 MT380590
GTTGGAGATGATTCTGGAGGTTTCTCAACAACAGTTTCCACAGAGCAGAATGTTCCAGAT
CCTCAAGTTGGTATAACAACTATGAAGGATTTAAAGGGGAAGGCAAACAGAGGAAAAATG
GATGTTTCAGGAGTGCAAGCACCTGTGGGAGCTATCACAACAATTGAGGATCCAGTTTTA
GCAAAGAAAGTACCTGAGACATTTCCTGAATTAAAACCTGGAGAATCTAGGCACACATCA
GATCATATGTCTATTTATAAATTTATGGGAAGGTCTCACTTTTTGTGCACTTTTACTTTC
AATTCAAACAATAAGGAGTACACATTTCCTATAACCTTGTCTTCAACTTCTAATCCTCCT
CATGGTTTGCCATCAACACTGAGGTGGTTTTTCAACTTGTTTCAGTTGTATAGAGGACCT
TTGGATTTGACAATTATCATCACAGGAGCAACAGACGTAGATGGCATGGCCTGGTTTACC
CCAGTAGGTCTTGCTGTTGATACTCCTTGGGTGGAAAAGGAGTCAGCTTTATCCATTGAC
TATAAAACTGCTCTTGGGGCTGTCAGATTCAATACAAGGAGAACAGGGAACATTCAGATT
AGATTACCATGGTATTCCTATTTATATGCTGTGTCTGGAGCACTGGATGGTTTAGGAGAC
AAGACGGATTCTACATTTGGATTGGTCTCTATTCAGATTGCAAATTATAATCATTCTGAT
GAATATTTATCTTTTAGTTGCTATTTGTCCGTCACAGAACAATCAGAATTTTACTTTCCC
AGAGCTCCGTTGAATTCAAATGCCATGTTGTCCACTGAATCAATGATGAGTAGAATTGCA
GCTGGAGATTTGGAGTCATCAGTGGATGATCCTAGGTCAGAGGAGGATAAAAAATTTGAG

>FR3-1-4 MT380591
GTTGGAGATGATTCTGGAGGTTTCTCAACAACAGTTTCCACAGAGCAGAATGTTCCAGAT
CCTCAAGTTGGTATAACAACTATGAAGGATTTAAAAGGGAAGGCAAACAGAGGAAAAATG
GATGTTTCAGGAGTGCAAGCACCTGTGGGAGCTATCACAACAATTGAGGATCCAGTTTTA
GCAAAGAAAGTACCTGAGACATTTCCTGAATTAAAACCTGGAGAATCTAGGCACACATCA
GATCATATGTCTATTTATAAATTTATGGGAAGGTCTCACTTTTTGTGCACTTTTACTTTC
AATTCAAACAATAAGGAGTACACATTTCCTACAACCTTGTCTTCAACTTCTAATCCTCCT
CATGGTTTGCCATCAACACTGAGGTGGTTTTTCAACTTGTTTCAGTTGTATAGAGGACCT
TTGGATTTGACAATTATCATCACAGGAGCAACAGACGTAGATGGCATGGCCTGGTTTACC
CCAGTAGGTCTTGCTGTTGATACTCCTTGGGTGGAAAAGGAGTCAGCTTTATCCATTGAC
TATAAAACTGCTCTTGGGGCTGTCAGATTCAATACAAGGAGAACAGGGAACATTCAGATT
AGGTTACCATGGTATTCCTATTTATATGCTGTGTCTGGAGCACTGGATGGTTTAGGAGAC
AAGACGGATTCTACATTTGGATTGGTCTCTATTCAGATTGCAAATTATAATCATTCTGAT
GAATATTTATCTTTTAGTTGCTATTTGTCCGTCGCAGAACAATCAGAATTTTACTTTCCC
AGAGCTCCGTTGAATTCAAATGCCATGTTGTCCACTGAATCAATGATGAGTAGAATTGCA
GCTGGAGATTTGGAGTCATCAGTGGATGATCCTAGGTCAGAGGAGGATAAAAAATTTGAG

>FR3-1-5 MT380592
GTTGGAGATGATTCTGGAGGTTTCTCAACAACAGTTTCCACAGAGCAGAATGTTCCAGAT
CCTCAAGTTGGTATAACAACTATGAAGGATTTAAAAGGGAAGGCAAACAGAGGAAAAATG
GATGTTTCAGGAGTGCAAGCACCTGTGGGAGCTATCACAACAATTGAGGATCCAGTTTTA
GCAAAGAAAGTACCTGAGACATTTCCTGAATTAAAACCTGGAGAATCTAGGCACACATCA
GATCATATGTCTATTTATAAATTTATGGGAAGGTCTCACTTTTTGTGCACTTTTACTTTC
AATTCAAACAATAAGGAGTACACATTTCCTATAACCTTGTCTTCAACTTCTAATCCTCCT
CATGGTTTGCCATCAACACTGAGGTGGTTTTTCAACTTGTTTCAGTTGTATAGAGGACCT
TTGGATTTGACAATTATCATCACAGGAGCAACAGACGTAGATGGCATGGCCTGGTTTACC
CCAGTAGGTCTTGCTGTTGATACTCCTTGGGTGGAAAAGGAGTCAGCTTTATCCATTGAC
TATAAAACTGCTCTTGGGGCTGTCAGATTCAATACAAGGAGAACAGGGAACATTCAGATT
AGATTACCATGGTATTCCTATTTATATGCTGTGTCTGGAGCACTGGATGGTTTAGGAGAC
AAGACGGATTCTACATTTGGATTGGTCTCTATTCAGATTGCAAATTATAATCATTCTGAT
GAATATTTATCTTTTAGTTGCTATTTGTCCGTCACAGAACAATCAGAATTTTACTTTCCC
AGAGCTCCGTTGAATTCAAATGCCATGTTGTCCACTGAATCAATGATGAGTAGAATTGCA
GCTGGAGATTTGGAGTCATCAGTGGATGATCCTAGGTCAGAGGAGGATAAAAAATTTGAG

>FR3-1-6 MT380593
GTTGGAGATGATTCTGGAGGTTTCTCAACAACAGTTTCCACAGAGCAGAATGTTCCAGAT
CCTCAAGTTGGTATAACAACTATGAAGGATTTAAAAGGGAAGGCAAACAGAGGAAAAATG
GATGTTTCAGGAGTGCAAGCACCTGTGGGAGCTATCACAACAATTGAGGATCCAGTTTTA
GCAAAGAAAGTACCTGAGACATTTCCTGAATTAAAACCTGGAGAATCTAGGCACACATCA
GATCATATGTCTATTTATAAATTTATGGGAAGGTCTCACTTTTTGTGCACTTTTACTTTC
AATTCAAACAATAAGGAGTACACATTTCCTATAACCTTGTCTTCAACTTCTAATCCTCCT
CATGGTTTGCCATCAACACTGAGGTGGTTTTTCAACTTGTTTCAGTTGTATAGAGGACCT
TTGGATTTGACAATTATCATCACAGGAGCAACAGACGTAGATGGCATGGCCTGGTTTACC
CCAGTAGGTCTTGCTGTTGATACTCCTTGGGTGGAAAAGGAGTCAGCTTTATCCATTGAC
TATAAAACTGCTCTTGGGGCTGTCAGATTCAATACAAGGAGAACAGGGAACATTCAGATT
AGATTACCATGGTATTCCTATTTATGTGCTGTGTCTGGAGCACTGGATGGTTTAGGAGAC
AAGACGGATTCTACATTTGGATTGGTCTCTATTCAGATTGCAAATTATAATCATTCTGAT
GAATATTTATCTTTTAGTTGCTATTTGTCCGTCACAGAACAATCAGAATTTTACTTTCCC
AGAGCTCCGTTGAATTCAAATGCCATGTTGTCCACTGAATCAATGATGAGTAGAATTGCA
GCTGGAGATTTGGAGTCATCAGTGGATGATCCTAGGTCAGAGGAGGATAAAAAATTTGAG

>FR3-1-7 MT380594
GTTGGAGATGATTCTGGAGGTTTCTCAACAACAGTTTCCACAGAGCAGAATGTTCCAGAT
CCTCAAGTTGGTATAACAACTATGAAGGATTTAAAAGGGAAGGCAAACAGAGGAAAAATG
GATGTTTCAGGAGTGCAAGCACCTGTGGGAGCTATCACAACAATTGAGGATCCAGTTTTA
GCAAAGAAAGTACCTGAGACATTTCCTGAATTAAAACCTGGAGAATCTAGGCACACATCA
GATCATATGTCTATTTATAAATTTATGGGAAGGTCTCACTTTTTGTGCACTTTTACTTTC
AATTCAAACAATAAGGAGTACACATTTCCTATAACCTTGTCTTCAACTTCTAATCCTCCT
CATGGTTTGCCATCAACACTGAGGTGGTTTTTCAACTTGTTTCAGTTGTATCGGGGACCT
TTGGATTTGACAATTATCATCACAGGAGCAACAGACGTAGATGGCATGGCCTGGTTTACC
CCAGTAGGTCTTGCTGCTGATACTCCTTGGGTGGAAAAGGAGTCAGCTTTATCCATTGAC
TATAAAACTGCTCTTGGGGCTGTCAGATTCAATACAAGGAGAACAGGGAACATTCAGATT
AGGTTACCATGGTATTCCTATTTATATGCTGTGTCTGGAGCACTGGATGGTTTAGGAGAC
AAGACGGATTCTACATTTGGATTGGTCTCTATTCGGATTGCAAATTATAATCATTCTGAT
GAATATTTATCTTTTAGTTGCTATTTGTCCGTCACAGAACAATCAGAATTTTACTTTCCC
AGAGCTCCGTTGAACTCAAATGCCATGTTGTCCACTGAATCAATGATGAGTAGAATTGCA
GCTGGAGATTTGGAGTCATCAGCGGATGATCCTAGGTCAGAGGAGGATAAAAAATTTGAG

>FE4-1-B MT380595
GTTGGAGATGATTCTGGAGGTTTCTCAACAACAGTTTCCACAGAGCAGAATGTTCCAGAT
CCTCAAGTTGGTATAACAACCATGAAGGATTTAAAAGGGAAGGCAAACAGAGGAAAAATG
GATGTTTCAGGAGTGCAAGCACCTGTGGGAGCTATCACAACAATTGAGGATCCAGTCTTA
GCAAAGAAAGTACCTGAGACATTTCCTGAATTGAAACCTGGAGAATCTAGGCACACATCA
GATCATATGTCTATTTATAAATTTATGGGAAGGTCTCACTTTTTGTGCACTTTTACTTTC
AATTCAAACAATAAAGAGTACACATTTCCTATAACCTTGTCTTCAACTTCTAATCCTCCT
CATGGTTTGCCATCAACACTGAGGTGGTTTTTCAACTTGTTTCAGTTGTATAGAGGACCT
TTGGACTTGACAATTATCATCACAGGAGCAACAGACGTAGATGGCATGGCCTGGTTTACC
CCAGTAGGTCTTGCCGTTGATACTCCTTGGGTGGAAAAGGAGTCAGCTTTATCCATTGAC
TATAAAACTGCTCTTGGGGCTGTCAGATTCAATACAAGGAGAACAGGGAACATTCAGATT
AGATTACCATGGTATTCCTATTTATATGCTGTGTCTGGAGCACTGGATGGTTTGGGAGAC
AAGACGGATTCTACATTTGGATTGGTCTCTATTCAGATTGCAAATTACAATCATTCTGAT
GAATATTTATCTTTTAGTTGCTATTTGTCCGTCACAGAACAATCAGAATTTTATTTTCCC
AGAGCTCCATTGAACTCAAATGCCATGTTGTCCACTGAATCAATGATGAGTAGAACTGCA
GCTGGAGATTTGGAGTCATCAGTGGATGATCCTAGGTCAGAGGAGGATAAAAGATTTGAG

>FE4-1-C MT380596
GTTGGAGATGATTCTGGAGGTTTCTCAACAACAGTTTCCACAGAGCAGAATGTTCCAGAT
CCTCAAGTTGGTATAACAACCATGAAGGATTTAAAAGGGAAGGCAAACAGAGGAAAAATG
GATGTTTCAGGAGTGCAAGCACCTGTGGGAGCTATCACAACAATTGAGGATCCAGTCTTA
GCAAAGAAAGTACCTGAGACATTTCCTGAATTGAAACCTGGAGAATCTAGGCATACATCA
GATCATATGTCTATTTATAAATTTATGGGAAGGTCTCGCTTTTTGTGCACTTTTACTTTC
AATTCAAACAATAAAGAGTACACATTTCCTATAACCTTGTCTTCAACTTCTAATCCTCCT
CATGGTTTACCATCAACACTGAGGTGGTTTTTCAACTTGTTTCAGTTGTATAGAGGACCT
TTGGATTTGACAATTATCATCACAGGAGCAACTGATGTAGATGGCATGGCCTGGTTTACC
CCAGTAGGTCTTGCCGTTGATACTCCTTGGGTGGAGAAGGAGTCAGCTTTATCCATTGAT
TATAAAACTGCTCTTGGGGCTGTCAGATTCAATACAAGGAGAACAGGGAACATTCAGATT
AGATTACCATGGTATTCTTATTTATATGCTGTGTCTGGAGCACTGGATGGTTTAGGAGAT
AAAACGGATTCTACATTTGGATTGGTCTCTATTCAGATTGCAAGTTACAATCATTCTGAT
GAATATTTATCTTTTAGTTGTTATTTGTCTGTCACAGAACAATCAGAATTTTACTTTCCC
AGAGCTCCATTGAACTCAAATGCCATGTTGTCCACTGAATCAATGATGAGTAGAATTGCG
GCTGGAGATTTGGAGTCATCAGTGGATGATCCTAGGTCAGAGGAGGATAAAAGATTTGAG

>FE4-1-D MT380597
GTTGGAGATGATTCTGGAGGTTTCTCAACAACAGTTTCCACAGAGCAGAATGTTCCAGAT
CCTCAAGTTGGTATAACAACTATGAAGGATTTAAAAGGGAAGGCAAACAGAGGAAAAATG
GATGTTTCAGGAGTGCAAGCACCTGTGGGAGCTATTACAACAATTGAGGATCCAGTCTTA
GCAAAGAAAGTACCTGAGACATTTCCTGAATTGAAACCTGGAGAATCTAGGCACACATCA
GATCATATGTCTATTTATAAATTTATGGGAAGGTCTCACTTTTTGTGCACTTTTACTTTC
AATTCAAATAATAAAGAGTATACATTTCCTATAACCTTGTCTTCAACTTCTAATCCTCCT
CATGGTTTGCCATCAACACTGAGGTGGTTTTTCAACTTGTTTCAGTTGTATAGAGGACCT
TTGGATTTGACAATTATCATCACAGGAGCAACAGACGTAGATGGCATGGCCTGGTTTACC
CCAGTAGGTCTTGCCGTTGATACTCCTTGGGTGGAAAAGGAGTCAGCTTTATCCATTGAC
TATAAAACTGCTCTTGGGGCTGTCAGATTCAATACAAGGAGAACAGGGAACATTCAGATT
AGATTACCATGGTATTCCTATTTATATGCTGTGTCTGGAGCACTGGATGGTTTGGGAGAC
AAGACGGATTCTACATTTGGATTGGTCTCTATTCAGATTGCAGATTACAATCATTCTGAT
GAATATTTATCTTTTAGTTGCTATTTGTCCGTCACAGAACAATCAGAATTTTATTTTCCC
AGAGCTCCATTGAACTCAAATGCCATGTTGTCCACTGAATCAATGATGAGTAGAATTGCA
GCTGGAGATTTGGAGTCATCAGTGGATGATCCTAGGTCAGAGGAGGATAAAAAATTTGAG

>FE4-1-E MT380598
GTTGGAGATGATTCTGGAGGTTTCTCAACAACAGTTTCCACAGAGCAGAATGTTCCAGAT
CCTCAAGTTGGTATAACAACCATGAAGGATTTAAAAGGGAAGGCAAACAGAGGAAAAATG
GATGTTTCAGGAGTGCAAGCACCTGTGGGAGCTATCACAACAATTGAGGATCCAGTCTTA
GCAAAGAAAGTACCTGAGACATTTCCTGAATTGAAACCTGGGGAATCTAGGCACACATCA
GATCATATGTCTATTTATAAATTTATGGGAAGGTCTCACTTTTTGTGCACTTTTACTTTC
AATTCAAACAGTAAAGAGTACACATTTCCTATAACCTTGTCTTCAACTTCTAATCCTCCT
CATGGTTTGCCATCAACACTGAGGTGGTTTTTCAACTTGTTTCAGTTGTATAGAGGACCT
TTGGACTTGACAATTATCATCACAGGAGCAACAGACGTAGATGGCATGGCCTGGTTTACC
CCAGTAGGTCTTGCCGTTGATACTCCTTGGGTGGAAAAGGAGTCAGCTTTATCCATTGAC
TATAAAACTGCTCTTGGGGCTGTCAGATTCAATACAAGGAGAACAGGGAACATTCAGATT
AGATTACCATGGTATTCCTATTTATATGCTGTGTCTGGAGCACTGGATGGTTTGGGAGAC
AAGACGGATTCTACATTTGGATTGGTCTCTATTCAGATTGCAAATTACAATCATTCTGAT
GAATATTTATCTTTTAGTTGCTATTTGTCCGTCACAGAACAATCAGAATTTTATTTTCCC
AGAGCTCCATTGAACTCAAATGCCATGTTGTCCACTGAATCAATGATGAGTAGAATTGCA
GCTGGAGATTTGGAGTCATCAGTGGATGATCCTAGGTCAGAGGAGGATAAAAGATTTGAG

>FE4-1-F MT380599
GTTGGAGATGATCCTGGAGGTTTCTCAACAACAGTTTCCACAGAGCAGAATGTTCCAGAT
CCTCAAGTTGGTATAACGACCATGAAGGATTTAAAAGGGAAGGCAAACAGAGGAAAAATG
GATGTTTCAGGAGTGCAAGCACCTGTGGGAGCTATCACAACAATTGAGGATCCAGTCTTA
GCAAAGAAAGTACCTGAGACATTTCCTGAATTGAAACCTGGAGAATCTAGGCATACATCA
GATCATATGTCTATTTATAAATTTATGGGAAGGTCTCACTTTTTGTGCACTTTTACTTTC
AATTCAAACAATAAAGAGTACACATTTCCTACAACCTTGTCTTCAACTTCTAATCCTCCT
CATGGTTTACCATCAACACTGAGGTGGTTTTTCAACTTGTTTCAGTTGTATAGAGGACCT
TTGGATTTGACAATTATCATCACAGGAGCAACTGATGTAGATGGCATGGCCTGGTTTACC
CCAGTAGGTCTTGCCGTTGATACTCCTTGGGTGGAGAAGGAGTCAGCTTTATCCATTGAT
TATAAAACTGCTCTTGGGGCTGTCAGATTCAATACAAGGAGAACAGGGAACATTCAGATT
AGATTACCATGGTATTCTTATTTATATGCTGTGTCTGGAGCACTGGATGGTTTAGGAGAT
AAAACGGATTCTACATTTGGATTGGTCTCTATTCAGATTGCAAATTACAATCATTCTGAT
GAATATTTATCTTTTAGTTGTTATTTGTCTGTCACAGAACAATCAGAATTTTACTTTCCC
AGAGCTCCATTGAACTCAAATGCCATGTTGTCCACTGAATCAATGATGAGTAGAATTGCA
GCTGGAGATTTGGAGTCATCAGTGGATGATCCTAGGTCAGAGGAGGATAAAAGATTTGAG

>FE6-1-A MT380600
GTTGGAGATGATTCTGGAGGTTTCTCAACAACAGTTTCCACAGAGCAGAATGTTCCAGAT
CCTCAAGTTGGTATAACAACCATGAAGGATTTAAAAGGGAAGGCAAACAGAGGAAAAATG
GATGTTTCAGGAGTGCAAGCACCTGTGGGAGCTATCACAACAATTGAGGATCCAGTCTTA
GCAAAGAAAGTACCTGAGACATTTCCTGAATTGAAACCTGGAGAATCTAGGCACACATCA
GATCATATGTCTATTTATAAATTTATGGGAAGGTCTCACTTTTTGTGCACTTTTACTTTC
AATTCAAACAATAAAGAGTACACATTTCCTATAACCTTGTCTTCAACTTCTAATCCTCCT
CATGGTTTGCCATCAACACTGAGGTGGTTTTTCAACTTGTTTCAGTTGTATAGAGGACCT
TTGGACTTGACAATTATCATCACAGGAGCAACAGACGTAGATGGCATGGCCTGGTTTACC
CCAGTAGGTCTTGCCGTTGATACTCCTTGGGTGGAAAAGGAGTCAGCTTTATCCATTGAC
TATAAAACTGCTCTTGGGGCTGTCAGATTCAATACAAGGAGAACAGGGAACATTCAGATT
AGATTACCATGGTATTCCTATTTATATGCTGTGTCTGGAGCACTGGATGGTTTGGGAGAC
AAGACGGATTCTACATTTGGATTGGTCTCTATTCAGATTGCAAATTACAATCATTCTGAT
GAATATTTATCTTTTAGTTGCTATTTGTCCGTCACAGAACAATCAGAATTTTATTTTCCC
AGAGCTCCATTGAACTCAAATGCCATGTTGTCCACTGAATCAATGATGAGTAGAATTGCA
GCTGGAGATTTGGAGTCATCAGTGGATGATCCTAGGTCAGAGGAGGATAAAAAATTTGAG

>FE6-1-B MT380601
GTTGGAGATGATTCTGGAGGTTTCTCAACAACAGTTTCCACAGAGCAGAATGTTCCAGAT
CCTCAAGTTGGTATAACAACCATGAAGGATTTAAAAGGGAAGGCAAACAGAGGAAAAATG
GATGTTTCAGGAGTGCAAGCACCTGTGGGAGCTATCACAACAATTGAGGATCCAGTCTTA
GCAAAGAAAGTACCTGAGACATTTCCTGAATTGAAACCTGGAGAATCTAGGCACACATCA
GATCATATGTCTATTTATAAATTTATGGGAAGGTCTCACTTTTTGTGCACTTTTACTTTC
AATTCAAACAATAAAGAGTACACATTTCCTATAACCTTGTCTTCAACTTCTAATCCTCCT
CATGGTTTGCCATCAACACTGAGGTGGTTTTTCAACTTGTTTCAGTTGTATAGAGGACCT
TTGGACTTGACAATTATCATCACAGGAGCAACAGACGTAGATGGCATGGCCTGGTTTACC
CCAGTAGGTCTTGCCGTTGATACTCCTTGGGTGGAAAAGGAGTCAGCTTTATCCATTGAC
TATAAAACTGCTCTTGGGGCTGTCAGATTCAATACAAGGAGAACAGGGAACATTCAGATT
AGATTACCATGGTATTCCTATTTATATGCTGTGTCTGGAGCACTGGATGGTTTGGGAGAC
AAGACGGATTCTACATTTGGATTGGTCTCTATTCAGATTGCAAATTACAATCATTCTGAT
GAATATTTATCTTTTAGTTGCTATTTGTCCGTCACAGAACAATCAGAATTTTATTTTCCC
AGAGCTCCATTGAACTCAAATGCCAAGTTGTCCACTGAATCAATGATGAGTAGAATTGCA
GCTGGAGATTTGGAGTCATCAGTGGATGATCCTAGGTCAGAGGAGGATAAAAAATTTGAG

>FE6-1-C MT380602
GTTGGAGATGATTCTGGAGGTTTCTCAACAACAGTTTCCACAGAGCAGAATGTTCCAGAT
CCTCAAGTAGGTATAACAACCATGAAGGATTTAAAAGGGAAGGCAAACAGAGGAGAAATG
GATGTTTCAGGAGTGCAAGCACCTGTGGGAGCTATCACAACAATTGAGGATCCAGTCCTA
GCAAAGAAAGTACCTGAGACATTTCCTGAATTGAAACCTGGAGAATCTAGGCACACATCA
GATCATATGTCTATTTATAAATTTATGGGAAGGTCTCACTTTTTGTGTACTTTTACTTTC
AATTCAAACAATAAAGAGTACACATTTCCTATAACCTTGTCTTCAACTTCTAATCCTCCT
CATGGTTTGCCATCAACACTGAGGTGGTTTTTCAACTTGTTTCAGTTGTATAGAGGACCT
TTGGATTTGACAATTATCATCACAGGAGCAACAGATGTAGATGGCATGGCCTGGTTTACC
CCAGTAGGTCTTGCCGTTGATACTCCTTGGGTGGAAAAGGAGTCAGCTTTGTCCATTGAC
TATAAAACTGCTCTTGGGGCTGTCAGATTCAATACAAGGAGAACAGGGAACATTCAGATT
AGATTACCATGGTATTCCTATGTATATGCTGTGTCTGGAGCACTGGATGGTTTAGGAGAT
AAGACGGATTCTACATTTGGATTGGTCTCTATTCAGATTGCAAATTACAATCATTCTGAT
GAATATTTATCTTTTAGTTGCTATTTGTACGTCACAGAACAATCAGAATTTTACTTTCCC
AGAGCTCCATTGAACTCAAATGCCATGTTGTCCACTGAATCAATGATGAGTAGAATTGCA
GCTGGAGATTTGGAGTCATCAGTGGATGATCCTAGGTCAGAGGAGGATAAAAAATTTGAG

>FE6-1-D MT380603
GTTGGAGATGATTCTGGAGGTTTCTCAACGACAGTTTCCACAGAGCAGAATGTTCCAGAT
CCTCAAGTTGGTATAACAACCATGAAGGATTTAAAAGGGAAGGCAAACAGAGGAAAAATG
GATGCTTCAGGAGTGCAAGCACCTGTGGGAGCTATCACAACAATTGAGGATCCAGTCTTA
GCAAAGAAAGTACCTGAGACATTTCCTGAATTGAAACCTGGAGAATCTAGGCACACATCA
GATCATATGTCTATTTATAAATTTATGGGAAGGTCTCACTTTTTGTGCACTTTTACTTTC
AATTCAAACAATAAAGAGTACACATTTCCTATAACCTTGTCTTCAACTTCTAATCCTCCT
CATGGTTTGCCATCAACACTGAGGTGGTTTTTCAACTTGTTTCAGTTGTATAGAGGACCT
TTGGACTTGACAATTATCATCACAGGAGCAACAGACGTAGATGGCATGGCCTGGTTTACC
CCAGTAGGTCTTGCCGTTGATACTCCTTGGGTGGAAAAGGAGTCAGCTTTATCCATTGAC
TATAAAACTGCTCTTGGGGCTGTCAGATTCAATACAAGGAGAACAGGGAACATTCAGATT
AGATTACCATGGTATTCCTATTTATATGCTGTGTCTGGAGCACTGGATGGTTTGGGAGAC
AAGACGGATTCTACATTTGGATTGGTCTCTATTCAGATTGCAAATTACAATCATTCTGAT
GAATATTTATCTTTTAGTTGCTATTTGTCCGTCACAGAACAATCAGAATTTTATTTTCCC
AGAGCTCCATTGAACTCAAATGCCATGTTGTCCACTGAATCAATGATGAGTAGAATTGCA
GCTGGAGATTTGGAGTCATCAGTGGATGATCCTAGGTCAGAGGAGGATAAAAAATTTGAG

>FE6-1-E MT380604
GTTGGAGATGATTCTGGAGGTTTCTCAACAACAGTTTCCACAGAGCAGAATGTTCCAGAT
CCTCAAGTTGGTATAACAACTATGAAGGATTTAAAAGGGAAGGCAAACAGAGGAAAAATG
GATGTTTCAGGAGTGCAAGCACCTGTGGGAGCTATCACGACAATTGAGGATCCAGTTTTA
GCAAAGAAAGTACCTGAGACATTTCCTGAATTAAAACCTGGAGAATCTAGGCACACATCA
GATCATATGTCTATTTATAAATTTATGGGAAGGTCTCACTTTTTGTGCACTTTTACTTTC
AATTCAAACAATAAGGAGTACACATTTCCTATAACCTTGTCTTCATCTTCTAATCCTCCT
CATGGTTTGCCATCAACACTGAGGTGGTTTTTCAACTTGTTTCAGTTGTATAGAGGACCT
TTGGATTTGACAATTATCATCACAGGAGCAACAGACGTAGATGGCATGGCCTGGTTTACC
CCAGTAGGTCTTGCTGTTGATACTCCTTGGGTGGAAAAGGAGTCAGCTTTATCCATTGAC
TATAAAACTGCTCTTGGGGCTGTCAGATTCAATACAAGGAGAACAGGGAACATTCAGATT
AGATTACCATGGTATTCCTATTTATATGCTGTGTCTGGAGCACTGGATGGTTTAGGAGAC
AAGACGGATTCTACATTTGGATGGGTCTCTATTCAGATTGCAAATTATAATCATTCTGAT
GAATATTTATCTTTTAGTTGCTATTTGTCCGTCACAGAACAATCAGAATTTTACTTTCCC
AGAGCTCCGTTGAACTCAAATGCCATGTTGTCCACTGAATCAATGATGAGTAGAATTGCA
GCTGGAGATTTGGAGTCATCAGTGGATGATCCTAGGTCAGAGGAGGATAAAAAATTTGAG

>FE8-1-A MT380605
GTTGGAGATGATTCTGGAGGTTTCTCAACAACAGTTTCCACAGAGCAGAATGTTCCAGAT
CCTCAAGTTGGTATAACAACTATGAAGGATTTAAAAGGGAAGGCAAACAGAGGAAAAATG
GATGTTTCAGGAGTGCAAGCACCTGTGGGAGCTATCACAACAATTGAGGATCCAGTTTTA
GCAAAGAAAGTACCTGAGACATTTCCTGAATTAAAACCTGGAGAATCTAGGCACACATCA
GATCATATGTCTATTTATAAATTTATGGGAAGGTCTCACTTTTTGTGCACTTTTACTTTC
AATTCAAACAATAAGGAGTACACATTTCCTATAACCTTGTCTTCAACTTCTAATCCTCCT
CATGGTTTGCCATCAACACTGAGGTGGTTTTTCAACTTGTTTCAGTTGTATAGAGGACCT
TTGGATTTGACAATTATCATCACAGGAGCAACAGACGTAGATGGCATGGCCTGGTTTACC
CCAGTAGGTCTTGCTGTTGATACTCCTTGGGTGGAAAAGGAGTCAGCTTTATCCATTGAC
TATAAAACTGCTCTTGGGGCTGTCAGATTCAATACAAGGAGAACAGGGAACATTCAGATT
AGATTACCATGGTATTCCTATTTATATGCTGTGTCTGGAGCACTGGATGGTTTAGGAGAC
GAGACGGATTCTACATTTGGATTGGTCTCTATTCAGATTGCAAATTATAATCATTCTGAT
GAATATTTATCTTTTAGTTGTTATTTGTCCACCACAGAACAATCAGAATTTTACTTTCCC
AGAGCTCCGTTGAACTCAAATGCCATGTTGTCCACTGAATCAATGATGAGTAGAATTGCA
GCTGGAGATTTGGAGTCATCAGTGGATGATCCTAGGTCAGAGGAGGATAAAAAATTTGAG

>FE8-1-B MT380606
GTTGGAGATGATTCTGGAGGTTCCTCAACAACAGTTTCCACAGAGCAGAATGTTCCAGAT
CCTCAAGTTGGTATAACAACTATGAAGGATTTAAAAGGGAAGGCAAACAGAGGAAAAATG
GATGTTTCAGGAGTGCAAGCACCTGTGGGAGCTATCACAACGATTGAGGATCCAGTTTTA
GCAAAGAAAGTACCTGAGACATTTCCTGAATTAAAACCTGGAGAATCTAGGCACACATCA
GATCATATGTCTATTTATAAATTTATGGGAAGGTCTCACTTTTTGTGCACTTTTACTTTC
AATTCAAACAATAAGGAGTACACATTTCCTATAACCTTGTCTTCAACTTCTAATCCTCCT
CATGGTTTGCCTTCAACACTGAGGTGGTTTTTCAACTTGTTTCAGTTGTATAGAGGACCT
TTGGATTTGACAATTATCATCACAGGAGCAACAGACGTAGATGGCATGGCCTGGTTTACC
CCAGTAGGTCTTGCTGTTGATACTCCTTGGGTGGAAAAGGAGTCAGCTTTATCCATTGAC
TATAAAACTGCTCTTGGGGCTGTCAGATTCAATACAAGGAGAACAGGGAACATTCAGATT
AGATTACCGTGGTATTCCTATTTATATGCTGTGTCTGGAGCACTGGATGGTTTAGGAGAC
AAGACGGATTCTACATTTGGATTGGTCTCTATTCAGATTGCAAATTATAATCATTCTGAT
GAATATTTATCTTTTAGTTGCTATTTGTCCATCACAGAACAATCAGAATCTTACTTTCCC
AGAGCTCCGTTGAACTCAAATGCCATGTTGTCCACTGAATCAATGATGAGTAGAATTGCA
GCTGGAGATTTGGAGTCATCAGTGGATGATCCTAGGTCAGAGGAGGATAAAAAATTTGAG

>FE8-1-C MT380607
GTTGGAGATGATTCTGGAGGTTTCTCAACAACAGTTTCCACAGAGCAGAATGTTCCAGAT
CCTCAAGTTGGTATAACAACTATGAAGGATTTAAAAGGGAAGGCAAACAGAGGAAAATTG
GATGTTTCAGGAGTGCAAGCACCTGTGGGAGCTATCACAACAATTGAGGATCCAGTTTTA
GCAAAGAAAGTACCTGAGACATTTCCTGAATTAAAACCTGGAGAATCTAGGCACACATCA
GATCATATGTCTATTTATAAATTTATGGGAAGGTCTCACTTTTTGTGCACTTTTACTTTC
AATTCAAACAATAAGGAGTACACATTTCCTATAACCTTGTCTTCAACTTCTAATCCTCCT
CATGGTTTGCCATCAACACTGAGGTGGTTTTTCAACTTGTTTCAGTTGTATAGAGGACCT
TTGGATTTGACAATTATCATCACAGGAGCAACAGACGTAGATGGCATGGCCTGGTTTACC
CCAGTAGGTCTTGCTGTTGATACTCCTTGGGTGGAAAAGGAGTCAGCTTTATCCATTGAC
TATAAAACTGCTCTTGGGGCTGTCAGATTCAATACAAGGAGAACAGGGAACATTCAGATT
AGATTACCATGGTATTCCTATTTATATGCTGTGTCTGGAGCACTGGATGGTTTAGGAGAC
AAGACGGATTCTACATTTGGATTGGTCTCTATTCAGATTGCAAATTATAATCATTCTGAT
GAATATTTATCTTTTAGTTGCTATTTGTCCATCACAGAACAATCAGAATTTTACTTTCCC
AGAGCTCCGTTGAACTCAAATGCCATGTTGTCCACTGAATCAATGATGAGTAGAATTGCA
GCTGGAGATTTGGAGTCATCAGTGGATGATCCTAGGTCAGAGGAGGATAAAAAATTTGAG

>FE8-1-E MT380608
GTTGGAGATGATTCTGGAGGTTTCTCAACAACAGTTTCCACAGAGCAGAATGTTCCAGAT
CCTCAAGTTGGTATAACAACTATGAAGGATTTAAAAGGGAAGGCAAACAGAGGAAAAATG
GATGTTTCAGGAGTGCAAGCACCTGTGGGAGCTATCACAACAATTGAGGATCCAGTTTTA
GCAAAGAAAGTACCTGAGACATTTCCTGAATTAAAACCTGGAGAATCTAGGCACACATCA
GATCATATGTCTATTTATAAATTTATGGGAAGGTCTCACTTTTTGTGCACTTTTACTTTC
AATTCAAACAATAAGGAGTACACATTTCCTATAACCTTGTCTTCAACTTCTAATCCTCCT
CATGGTTTGCCATCAACACTGAGGTGGTTTTTCAACTTGTTTCAGTTGTATAGAGGACCT
TTGGATTTGACAATTATCATCACAGGAGCAACAGACGTAGATGGCATGGCCTGGTTTACC
CCAGTAGGTCTTGCTGTTGATACTCCTTGGGTGGAAAAGGAGTCAGCTTTATCCATTGAC
TATAAAACTGCTCTTGGGGCTGTCAGATTCAATACAAGGAGAACAGGGAACATTCAGATT
AGATTACCATGGTATTCCTATTTATATGCTGTGTCTGGAGCACTGGATGGTTTAGGAGAC
AAGACGGATTCTACATTTGGATTGGTCTCTATTCAGATTGCAAATTATAATCATTCTGAT
GAATATTTATCTTTTAGTTGCTATTTGTCCATCACAGAACAATCAGAATTTTACTTTCCC
AGAGCTCCGTTGAACTCAAATGCCATGTTGTCCACTGAATCAATGATGAGTAGAATTGCA
GCTGGAGATTTGGAGTCATCAGTGGATGATCCTAGGTCAGAGGAGGATAAAAAATTTGAG

>FE8-1-G MT380610
GTTGGAGATGATTCTGGAGGTTTCTCAACAACAGTTTCCACAGAGCAGAATGTTCCAGAT
CCTCAAGTTGGTATAACAACCATGAAGGATTTAAAAGGGAAGGCAAACAGGGGAAAAATG
GATGTTTCAGGAGTGCAAGCACCTGTGGGAGCTATCACAACAATTGGGGATCCAGTCTTA
GCAAAGAAAGTACCTGAGACATTTCCTGAATTGAAACCTGGAGAATCTAGGCACACATCA
GATCATATGCCTATTTATAAATTTATGGGAAGGTCTCACTTTTTGTGCACTTTTACTTTC
AATTCAAACAATAAAGAGTACACATTTCCTATAACCCTGTCTTCAACTTCTAATCCTCCT
CATGGTTTGCCATCAACACTGAGGTGGTTTTTCAACTTGTTTCAGTTGTATAGAGGACCT
TTGGACTTGACAATTATCATCACAGGAGCAACAGACGTAGATGGCATGGCCTGGTTTACC
CCAGTAGGTCTTGCCGTTGATACTCCTTGGGTGGAAAAGGAGTCAGCTTTATCCATTGAC
TATAAAACTGCTCTTGGGGCTGTCAGATTCAATACAAGGAGAACAGGGAACATTCAGATT
AGATTACCATGGTATTCCTATTTATATGCTGTGTCTGGAGCACTGGATGGTTTGGGAGAC
AAGACGGATTCTACATTTGGATTGGTCTCTATTCAGATTGCAAATTACAATCATTCTGAT
GAATATTTATCTTTTGGTTGCTATTTGTCCGTCACAGAACAATCAGAATTTTATTTTCCC
AGAGCTCCATTGAACTCAAATGCCATGTTGTCCACTGAATCAATGATGAGTAGAATTGCA
GCTGGAGATTTGGAGTCATCAGTGGATGATCCTAGGTCAGAGGAGGATAAAAAATTTGAG

>FE9-1-B MT380611
GTTGGAGATGATTCTGGAGGTTTCTCAACAACAGTTTCCACAGAGCAGAATGTTCCAGAT
CCTCAAGTTGGTNNNNNNNNNATGAAGGATTTAAAAGGGAAGGCAAACAGAGGAAAAATG
GATGTTTCAGGAGTGCAAGCACCTGTGGGAGCTATCACAACAATTGAGGATCCAGTTTTA
GCAAAGAAAGTACCTGAGACATTTCCTGAATTAAAACCTGGAGAATCTAGGCACACATCA
GATCATATGTCTATTTATAAATTTATGGGAAGGTCTCACTTTTTGTGCACTTTTACTTTC
AATTCAAACAATAAGGAGTACACATTTCCTATAACCTTGTCTTCAACTTCTAATCCTCCT
CATGGTTTGCCATCAACACTGAGGTGGTTTTTCAACTTGTTTCAGTTGTATAGAGGACCT
CTGGATTTGACAATTATCATCACAGGAGCAACAGACGTAGATGGCATGGCCTGGTTTACC
CCAGTAGGTCTTGCTGTTGATACTCCTTGGGTGGAAAAGGAGTCAGCTTTATCCATTGAT
TATAAAACTGCTCTTGGGGCTGTCAGATCCAATACAAGGAGAACAGGGAACATTCAGATT
AGATTTCCATGGTATTCCTATTTATATGCTGTGTCTGGAGCACTGGATGGTTTAGGAGAC
AAGACGGATTCTACATTTGGATTGGTCTCTATTCAGATTGCAAATTATAATCATTCTGAT
GAATATTTATCTTTTAGTTGCTATTTGTCTGTCACAGAACAATCGGAATTTTACTTTCCC
AGAGCTCCGTTGAACTCAAATGCCATGTTGTCCACTGAATCAATGATGAGTAGAATTGCA
GCTGGAGATTTAGAGTCATCAGTGGATGATCCTAGGTCAGAGGAGGATAAAAAATTTGAG

>FE9-1-D MT380613
GTTGGAGATGATTCTGGAGGTTTCTCAACAACAGTTTCCACAGAGCAGAATGTTCCAGAT
CCTCAAGTTGGTATAACAACCATGAAGGATTTAAAAGGGAAGGCAAACAGAGGAAAAATG
GATGTTTCAGGAGTGCAAGCACCTGTGGGAGCTATCACAACAATTGAGGATCCAGTCTTA
GCAAAGAAAGTACCTGAGACATTTCCTGAATTGAAACCTGGAGAATCTAGGCACACACCA
GATCATATGTCTATTTATAAATTTATGGGAAGGTCTCACTTTTTGTGCACTTTTACTTTC
AATTCAAACAATAAAGAGTACACATTTCCTATAACCTTGTCTTCAACTTCTAATCCTCCT
CATGGTTTGCCATCAACACTGAGGTGGTTTTTCAACTTGTTTCAGTTGTATAGAGGACCT
TTGGACTTGACAATTATCATCACAGGAGCAACAGACGTAGATGGCATGGCCTGGTTTACC
CCAGTAGGTCTTGCCGTTGATACTCCTTGGGTGGAAAAGGAGTCAGCTTTATCCATTGAC
TATAAAACTGCTCTTGGGGCCGTCAGATTCAATACAAGGAGAACGGGGAACATTCAGATT
AGATTACCATGGTATTCCTATTTATATGCTGTGTCTGGAGCACTGGATGGTTTGGGAGAC
AAGACGGATTCTACATTTGGATTGGTCTCTATTCAGATTGCAAATTACAATCATTCTGAT
GAATATTTATCTTTTAGTTGCTATTTGTCCGTCACAGAACAATCAGAATTTTATTTTCCC
AGAGCTCCATTGAACTCAAATGCCATGTTGTCCACTGAATCAATGATGAGTAGAATTGCA
GCTGGAGATTTGGAGTCATCAGTGGATGATCCTAGGTCAGAGGAGGATAAAAAATTTGAG

>FE9-1-E MT380614
GTTGGAGATGATTCTGGAGGTTTCTCAACAACAGTTTCCACAGAGCAGAATGTTCCAGAT
CCTCAAGTTGGTNNNNNNNNNATGAAGGATTTAAAAGGGAAGGCAAACAGAGGAAAAATG
GATGTTTCAGGAGTGCAAGCACCTGTGGGAGCTATCACAACAATTGAGGATCCAGTTTTA
GCAAAGAAAGTACCTGAGACATTTCCTGAATTAAAACCTGGAGAATCTAGGCACACATCA
GATCATATGTCTATTTATAAATTTATGGGAAGGTCTCACTTTTTGTGCACTTTTACTTTC
AATTCAAACAATAAGGAGTACACATTTCCTATAACCTTGTCTTCAACTTCTAATCCTCCT
CATGGTTTGCCATCAACACTGAGGTGGTTTTTCAACTTGTTTCAGTTGTGTAGAGGACCT
TTGGATTTGACAATTATCATCACAGGAGCAACAGACGTAGATGGCATGGCCTGGTTTACC
CCAGTAGGTCTTGCTGTTGATACTCCTTGGGTGGAAAAGGAGTCAGCTTTATCCATTGAT
TATAAAACTGCTCTTGGGGCTGTCAGATTCAATACAAGGAGGACAGGGAACATTCAGATT
AGATTACCATGGTATTCCTATTTATATGCTGTGTCTGGAGCACTGGATGGTTTAGGAGAC
AAGACGGATTCTACATTTGGATTGGTCTCTATTCAGATTGCAAATTATAATCATTCTGAT
GAATATTTATCTTTTAGTTGCTATTTGTCCGTCACAGAACAATCAGAATTTTACTTTCCC
AGAGCTCCGTTGAACTCAAATGCCATGTTGTCCACTGAATCAATGATGAGTAGAATTGCA
GCTGGAGATTTAGAGTCATCAGTGGATGATCCTAGGTCAGAGGAGGATAAAAAATTTGAG

>FE9-1-F MT380615
GTTGGAGATGATTCTGGAGGTTTCTCAACAACAGTTTCCACAGAGCAGAATGTTCCAGAT
CCTCAAGTTGGTNNNNNNNNNATGAAGGATTTAAAAGGGAAGGCAAACAGAGGAAAAATG
GATGTTTCAGGAGTGCAAGCACCTGTGGGAGCTATCACAACAATTGAGGATCCAGTTTTA
GCAAAGAAAGTACCTGAGACATTTCCTGAATTAAAACCTGGAGAATCTAGGCACACATCA
GATCATATGTCTATTTATAAATTTATGGGAAGGTCTCACTTTTTGTGCACTTTTACTTTC
AATTCAAACAATAAGGAGTACACATTTCCTATAACCTTGTCTTCAACTTCTAATCCTCCT
CATGGTTTGCCATCAACACTGAGGTGGTTTTTCAACTTGTTTCAGTTGTATAGAGGACCT
TTGGATTTGACAATTATCATCACAGGAGCAACAGACGTAGATGGCATGGCCTGGTTTACC
CCAGTAGGTCTTGCTGTTGATACTCCTTGGGTGGAAAAGGAGTCAGCTTTATCCATTGAT
TATAAAACTGCTCTTGGGGCTGTCAGATTCAATACAAGGAGAACAGGGAACATTCAGATT
AGATTACCATGGTATTCCTATTTATATGCTGTGTCTGGAGCACTGGATGGTTTAGGAGAC
AAGACGGATTCTACATTTGGATTGGTCTCTATTCAGATTGCAAATTATAATCATTCTGCT
GAATATTTATCTTTTAGTTGCTATTTGTCCGTCACAGAACAATCAGAATTTTACTTTCCC
AGAGCTCCGTTAAACTCAAATGCCATGTTGTCCACTGAATCAATGATGAGTAGAATTGCA
GCTGGAGATTTAGAGTCACCAGTGGATGATCCTAGGTCAGAGGAGGATAAAAAATTTGAG

>FE9-1-G MT380616
GCTGGAGATGATTCTGGAGGTTTCTCAACAACAGTTTCCACAGAGCAGAATGTTCCAGAT
CCTCAAGTTGGTATAACAACCATGAAGGATTTAAAAGGGAAGGCAAACAGAGGAAAAATG
GACGTTTCAGGAGTGCAAGCACCTGTGGGAGCTATCACAACAATTGAGGATCCAGTCTTA
GCAAAGAAAGTACCTGAGACATTTCCTGAATTGAAACCTGGAGAATCTAGGCACACATCA
GATCATATGTCTATTTATAAATTTATGGGAAGGTCTCACTTTTTGTGCACTTTTACTTTC
AATTCAAACAATAAAGAGTACACATTTCCTATAACCTTGTCTTCAACTTCTAATCCTCCT
CATGGTTTGCCATCAACACTGAGGTGGTTTTTCAACTTGTTTCAGTTGTATAGAGGACCT
TTGGACTTGACAATTATCATCACAGGAGCAACAGACGTAGATGGCATGGCCTGGTTTACC
CCAGTAGGTCTTGCCGTTGATACTCCTTGGGTGGAAAAGGAGTCAGCTTTATCCATTGAC
TATAAAACTGCTCTTGGGGCTGTCAGATTCAATACAAGGAGAACAGGGAACATTCAGATT
AGATTACCATGGTATTCCTATTTATATGCTGTGTCTGGAGCACTGGATGGTTTAGGAGAC
AAGACGGATTCTACATTTGGATTGGTCTCTATTCAGATTGCAAATTATAATCATTCTGAT
GAATATTTATCTTTTAGTTGCTATTTGTCCGTCACAGAACAATCAGAATTTTACTTTCCC
AGAGCTCCGTTGAACTCAAATGCCATGTTGTCCACTGAATCAATGATGAGTAGAATTGCA
GCTGGAGATTTAGAGTCATCAGTGGATGATCCTAGGTCAGAGGGGGATAAAAAATTTGAG

>FE12-1-C MT380617
GTTGGAGATGATTCTGGAGGTTTCTCAACAACAGTTTCCACAGAGCAGAATGTTCCAGAT
CCTCAAGTTGGTATAACAACTATGAAGGATTTAAAAGGGAAGGCAAACAGAGGAAAAATG
GATGTTTCAGGAGTGCAAGCACCTGTGGGAGCTATCACAACAATTGAGGATCCAGTTTTA
GCAAAGAAAGTACCTGAGACATTTCCTGAATTAAAACCTGGAGAATCTAGGCACACATCA
GATCATATGTCTATTTATAAATTTATGGGAAGGTCTCACTTTTTGTGCACTTTTACTTTC
AATTCAAACAATAAGGAGTACACATTTCCTATAACCTTGTCTTCAACTTCTAATCCTCCT
CATGGTTTGCCATCAACACTGAGGTGGTTTTTCAACTTGTTTCAGTTGTATAGAGGACCT
TTGGATTTGACAATTATCATCACAGGAGCAACAGACGTAGATGGCATGGCCTGGTTTACC
CCAGTAGGTCTTGCTGTTGATACTCCTTGGGTGGAAAAGGAGTCAGCTTTATCCATTGAC
TATAAAACTGCTCTTGGGGCTGTCAGATTCAATACAAGGAGAACAGGGAACATTCAGATT
AGATTACCATGGTATTCCTATTTATATGCTGTGTCTGGAGCACTGGATGGTTTAGGAGAC
AAGACGGATTCTACATTTGGATTGGTCTCTATTCAGATTGCAAATTATAATCATTCTGAT
GAATATTTATCTTTTAGTTGCTATTTGTCCGTCACAGAACAATCAGAATTTTACTTTCCC
AGAGCTCCGTTGAACTCAAATGCCATGTTGTCCACTGAATCAATGATGAGTAGAATTGCA
GCTGGAGATTTGGAGTCATCAGTGGATGATCCTAGGTCAGAGGAGGATAAAAAATTTGAG

>FE12-1-D MT380618
GTTGGAGATGATTCTGGAGGTTTCTCAACAACAGTTTCCACAGAGCAGAATGTTCCAGAT
CCTCGAGTTGGTATAACAACTATGAAGGATTTAAAAGGGAAGGCAAACAGAGGAAAAGTG
GATGTTTCAGGAGTGCAAGCACCTGTGGGAGCTATCACAACAATTGAGGATCCAGTTTTA
GCAAAGAAAGTACCTGAGACATTTCCTGAATTAAAACCTGGAGAATCTAGGCACACATCA
GATCATATGTCTATTTATAAATTTATGGGAAGGTCTCACTTTTTGTGCACTTTTACTTTC
AATTCAAACAATAAGGAGTACACATTTCCTATAACCTTGTCTTCAACTTCTAATCCTCCT
CATGGTTTGCCATCAACACTGAGGTGGTTTTTCAACTTGTTTCAGTTGTATAGAGGACCT
TTGGATTTGACAATTATCATCACAGGAGCAACAGACGTAGATGGCATGGCCTGGTTTACC
CCAGTAGGTCTTGCTGTTGATACTCCTTGGGTGGAAAAGGAGTCAGCTTTATCCATTGAC
TATAAAACTGCTCTTGGGGCTGTCAGATTCAATACAAGGAGAACAGGGAACATTCAGATT
AGATTACCATGGTATTCCTATTTATATGCTGTGTCTGGAGCACTGGATGGTTTAGGAGAC
AAGACGGATTCTACATTTGGATTGGTCTCTATTCAGATTGCAAATTATAATCATTCTGAT
GAATATTTATCTTTTAGTTGCTATTTGTCCGTCACAGAACAATCAGAATTTTACTTTCCC
AGAGCTCCGTTGAACTCAAATGCCATGTTGTCCACTGAATCAATGATGAGTAGAATTGCA
GCTGGAGATTTGGAGTCATCAGTGGATGATCCTAGGTCAGAGGAGGATAAAAAATTTGAG

>FE12-1-E MT380619
GTTGGAGATGATTCTGGAGGTTTCTCAACAACAGTTTCCACAGAGCAGAATGTTCCAGAT
CCTCAAGTTGGTATAACAACCATGAAGGATTTAAAAGGGAAGGCAAACAGAGGAAAAATG
GATGTTTCAGGAGTGCAAGCACCTGTGGGAGCTATCACAACAATTGAGGATCCAGTCTTA
GCAAAGAAAGTACCTGAGACATTTCCTGAATTGAAACCTGGAGAATCTAGGCACACATCA
GATCATATGTCTATTTATAAATTTATGGGAAGGTCTCACTTTTTGTGCACTTTTACTTTC
AATTCAAACAATAAAGAGTACACATTTCCTATAACCTTGTCTTCAACTTCTAATCCTCCT
CATGGTTTGCCATCAACACTGAGGTGGTTTTTCAACTTGTTTCAGTTGTATAGAGGACCT
TTGGATTTGACAATTATCATCACAGGAGCAACAGATGTAGATGGCATGGCCTGGTTTACC
CCAGTAGGTCTTGCCGTTGATACTCCTTGGGTGGAGAAGGAGTCAGCTTTGTCCATTGAC
TATAAAACTGCTCTTGGGGCTGTCAGATTCAATACAAGGAGAACAGGGAACATTCAGATT
AGATTACCATGGTATTCCTATTTATATGCTGTGTCTGGAGCACTGGATGGTTTAGGAGAT
AAGACGGATTCTACATTTGGATTGGTCTCTATTCAGATTGCAAATTACAATCATTCTGAT
GAATATTTATCTTTTAGTTGCTATTTGTCCGTCACAGAACAATCAGAATTTTATTTTCCC
AGAGCTCCATTGAACTCAAATGCCATGTTGTCCACTGAATCAATGATGAGTAGAATTGCA
GCTGGAGATTTGGAGTCATCAGTGGATGATCCTAGCTCAGAGGAGGATAAAAAATTTGAG

>FE12-1-F MT380620
GTTGGAGATGATTCTGGAGGTTTCTCAACAACAGTTTCCACAGGGCAGAATGTTCCAGAT
CCTCAAGTTGGTATAACAACTATGAAGGATTTAAAAGGGAAGGCAAACAGAGGAAAAATG
GATGTTTCAGGAGTGCAAGCACCTGTGGGAGCTATCACAACAATTGAGGATCCAGTCTTA
GCAAAGAAAGTACCTGAGACATTTCCTGAATTGAAACCTGGAGAATCTAGGCACACATCA
GATCATATGTCTATTTATAAATTTATGGGAAGGTCTCACTTTCTGTGCACTTTTACTTTC
AATTCAAACAATAAAGAGTACACATTTCCTATAACCTTGTCTTCAACTTCTAATCCTCCT
CATGGTTTACCATCAACACTGAGGTGGTTTTTCAACTTGTTTCAGTTGTATAGAGGACCT
TTGGATTTGACAATTATCATCACAGGAGCAACTGATGTAGATGGCATGGCCTGGTTTACC
CCAGTAGGTCTTGCCGTTGATACTCCTTGGGTGGAGGAGGAGTCAGCTTTATCCATTGAT
TATAAAACTGCTCTTGGGGCTGTCAGATTCAATACAAGGAGAACAGGGAACATTCAGATT
AGATTACCATGGTATTCTTATTTATATGCTGTGTCTGGAGCACTGGATGGTTTAGGAGAT
AAAACGGATTCTACATTTGGATTGGTCTCTATTCAGATTGCAAATTACAATCATTCTGAT
GAATATTTATCTTTTAGTTGTTATTTGTCTGTCACAGAACAATCAGAATTTTACTTTCCC
AGAGCTCCATTGAACTCAAATGCTATGTTGTCCACTGAATCAATGATGAGTAGAATTGCA
GCTGGAGATTTGGAGTCATCAGTGGATGATCCTAGGTCAGAGGAGGATAAAAGATTTGAG

>FE12-1-G MT380621
GTTGGAGATGATTCTGGAGGTTTCTCAACAACAGTTTCCACAGAGCAGAATGTTCCAGAT
CCCCAAGTTGGTATAACAACCATGAAGGATTTAAAAGGGAAGGCAAACAGAGGAAAAATG
GATGTTTCAGGAGTGCAAGCACCTGTGGGAGCTATCACAACAATTGAGGATCCAGTCTTA
GCAAAGAAAGTACCTGAGACATTTCCTGAATTGAAACCTGGAGAATCTAGGCACACATCA
GATCATATGTCTATTTATAAATTTATGGGAAGGTCTCACTTTTTGTGCACTTTTACTTTC
AATTCAAACAATAAAGAGTACACATTTCCTATAACCTTGTCTTCAACTTCTAATCCTCCT
CATGGTTTGCCATCAACACTGAGGTGGTTTTTCAACTTGTTTCAGTTGTATAGAGGACCT
TTGGACTTGACAATTATCATCACAGGAGCAACAGACGTTGATGGCATGGCCTGGTTTACC
CCAGTAGGTCTTGCCGTTGATACTCCTTGGGTGGAAAAGGAGTCAGCTTTATCCATTGAC
TATAAAACTGCTCTTGGGGCTGTCAGATTCAATACAAGGAGAACAGGGAACATTCAGATT
AGATTACCATGGTATTCCTATTTATATGCTGTGTCTGGAGCACTGGATGGTTTGGGAGAC
AAGACGGACTCTACATTTGGATTGGTCTCTATTCAGATTGCAAATTACAATCATTCTGAT
GAATATTTATCTTTTAGTTGCTATTTGTCCGTCACAGAACAATCAGAATTTTATTTTCCC
AGAGCTCCATTGAACTCAAATGCCATGTTGTCCACTGAATCAATGATGAGTAGAATTGCA
GCTGGAGATTTGGAGTCATCAGTGGATGATCCTAGGTCAGAGGAGGATAAAAAATTTGAG

>FE3-1-3 MT380622
GTTGGAGATGATTCTGGAGGTTTCTCAACAACAGTTTCCACAGAGCAGAATGTTCCAGGT
CCTCAAGTTGGTATAACAACTATGAAGGATTTAAAAGGGAAGGCAAACAGAGGAAAAATG
GATGTTTCAGGAGTGCAAGCACCTGTGGGAGCTATCACAACAATTGAGGATCCAGTTTTA
GCAAAGAAAGTACCTGAGACATTTCCTGAATTAAAACCTGGAGAATCTAGGCACACATCA
GATCATATGTCTATTTATAAATTTATGGGAAGGTCTCACTTTTTGTGCACTTTTACTTTC
AATTCAAACAATAAGGAGTACACATTTCCTATAACCTTGTCTTCAACTTCTAATCCTCCT
CATGGTTTGCCATCAACACTGAGGTGGTTTTTCAACTTGTTTCAGTTGTATAGAGGACCT
TTGGATTTGACAATTATCATCACAGGAGCAACAGACGTAGATGGCATGGCCTGGTTTACC
CCAGTAGGTCTTGCTGTTGATACTCCTTGGGTGGAAAAGGAGTCAGCTTTATCCATTGAC
TATAAAACTGCTCTTGGGGCTGTCAGATTCAATACAAGGAGAACAGGGAACATTCAGATT
AGATTACCATGGTATTCCTATTTATATGCTGTGTCTGGAGCACTGGATGGTTTAGGAGAC
AAGACGGATTCTACATTTGGATTGGTCTCTATTCAGATTGCAAATTATAATCATTCTGAT
GAATATTTATCTTTTAGTTGCTATTTGTCCGTCACAGAACAATCAGAATTTTACTTTCCC
AGAGCTCCGTTGAACTCAAATGCCATGTTGTCCACTGAATCAATGATGAGTAGAATTGCA
GCTGGAGATTTGGAGTCATCAGTGGATGATCCTAGGTCAGAGGAGGATAAAAAATTTGAG

>FE3-1-4 MT380623
GTTGGAGATGATTCTGGAGGTTTCTCAACAACAGTTTCCACAGAGCAGAATGTTCCAGAT
CCTCAAGTAGGTATAACAACCATGAAGGATTTAAAAGGGAAGGCAAACAGAGGAAAAATG
GATGTTTCAGGAGTGCAAGCACCTGTGGGAGCTATCACAACAATTGAAGATCCAGTCCTA
GCAAAGAAAGTACCTGAGACATTTCCTGAATTAAAACCTGGAGAATCTAGGCACACATCA
GATCATATGTCTATTTATAAATTTATGGGAAGGTCCCACTTTTTGTGCACTTTTACTTTC
AATTCAAACAATAAGGAGTACACATTTCCTATAACCTTGTCTTCAACTTCTAATCCTCCT
CATGGTTTGCCATCAACACTGAGGTGGTTTTTCAACTTGTTTCAGTTGTATAGAGGACCT
TTGGATTTGACAATTATCATCACAGGAGCAACAGACGTAGATGGCATGGCCTGGTTTACC
CCAGTAGGTCTTGCTGTTGATACTCCTTGGGTGGAAAAGGAGTCAGCTTTATCCATTGAC
TATAAAACTGCTCTTGGGGCTGTCAGATTCAATACAAGGAGAACAGGGAACATTCAGATT
AGATTACCATGGTATTCCTATTTATATGCTGTGTCTGGAGCACTGGATGGTTTAGGAGAC
AAGACGGATTCTACATTTGGATTGGTCTCTATTCAGATTGCAAATTATAATCATTCTGAT
GAATATTTATCTTTTAGTTGCTATTTGTCCGTCACAGAACAATCAGAATTTTACTTTCCC
AGAGCTCCGTTGAATTCAAATGCCATGTTGTCCACTGAATCAATGATGAGTAGAATTGCA
GCTGGAGATTTGGAGTCATCAGTGGATGATCCTAGGTCAGAGGAGGATAAAAAATTTGAG

>FE3-1-5 MT380624
GTTGGAGATGATTCTGGAGGTTTCTCAACAACAGTTTCCACAGAGCAGAACGTTCCAGAT
CCTCAAGTAGGTATAACAACCATGAAGGATTTAAAAGGGAAGGCAAACAGAGGAAAAATG
GATGTTTCAGGAGTGCAAGCACCTGTGGGAGCTATCACAACAATTGAAGATCCAGTCCTA
GCAAAGAAAGTACCTGAGACATTTCCTGAATTGAAACCTGGAGAATCTAGGCACACATCA
GATCATATGTCTATTTATAAATTTATGGGAAGGTCTCACTTTTTGTGTACTTTTACTTTC
AATTCAAACAATAAAGAGTACACATTTCCTATAACCTTGTCTTCAACTTCTAATCCTCCT
CATGGTTTGCCATCAACACTGAGGTGGTTTTTCAACTTGTTTCAGTTGTATAGAGGACCT
TTGGATTTGACAATTATCATCACAGGAGCAACAGATGTAGATGGCATGGCCTGGTTTACC
CCAGTAGGTCTTGCCGTTGATACTCCTTGGGTGGAAAAGGAGTCAGCTTTGTCCATTGAC
TATAAAACTGCTCTTGGGGCTGTCAGATTCAATACAAGGAGAACAGGGAACATTCAGATT
AGATTACCATGGTATTCCTATTTATATGCTGTGTCTGGAGCACTGGATGGTTTAGGAGAT
AAGACGGATTCTACATTTGGATTGGTCTCTATTCAGATTGCAAATTACAATCATTCTGAT
GAATATTTATCTTTTAGTTGCTATTTGTCCGTCACAGAACAATCAGAATTTTATTTTCCC
AGAGCTCCATTGAACTCAAATGCCATGTTGTCCACTGAATCAATGATGAGTAGAATTGCA
GCTGGAGATTTGGAGTCATCAGTGGATGATCCTAGGTCAGAGGAGGATAAAAAATTTGAG

>FE3-1-6 MT380625
GTTGGAGATGATTCTGGAGGTTTCTCAACAACAGTTTCCACAGAGCAGAATGCTCCAGAT
CCTCAAGTAGGTATAACAACCATGAAGGATTTAAAAGGGAAGGCAAACAGAGGAAAAATG
GATGTTTCAGGAGTGCAAGCACCTGTGGGAGCTATCACAACAATTGAAGATCCAGTCCTA
GCAAAGAAAGTACCTGAGACATTTCCTGAATTGAAACCTGGAGAATCTAGGCACACATCA
GATCATATGTCTATTTATAAATTTATGGGAAGGTCTCACTTTTTGTGTACTTTTACTTTC
AATTCAAACAATAAAGAGTACACATTTCCTATAACCTTGTCTTCAACTTCTAATCCTCCT
CATGGTTTGCCATCAACACTGAGGTGGTTTTTCAACTTGTTTCAGTTGTATAGAGGACCT
TTGGATTTGACAATTATCATCACAGGAGCAACAGATGTAGATGGCATGGCCTGGTTTACC
CCAGTAGGTCTTGCCGTTGATACTCCTTGGGTGGAAAAGGAGTCAGCTTTGTCCATTGAC
TATAAAACTGCTCTTGGGGCTGTCAGATTCAATACAAGGAGAACAGGGAACATTCAGATT
AGATTACCATGGTATTCCCATTTATATGCTGTGTCTGGAGCACTGGATGGTTTAGGAGAT
AAGACGGATTCTACATTTGGATTGGTCTCTATTCAGATTGCAAATTATAATCATTCTGAT
GAATATTTATCTTTTAGTTGCTATTTGTCCGTCACAGAACAATCAGAATTTTACTTTCCC
AGAGCTCCGTTGAATTCAAATGCCATGTTGTCCACTGAATCAATGATGAGTAGAATTGCA
GCTGGAGATTTGGAGTCATCAGTGGATGATCCTAGGTCAGAGGAGGATAAAAAATTTGAG

>FE3-1-7 MT380626
GTTGGAGATGATTCTGGAGGTTTCTCAACAACGGTTTCCACAGAGCAGAATGTTCCAGAT
CCTCAAGTAGGTATAACAACCATGAAGGATTTAAAAGGGAAGGCAAACAGAGGAAAAATG
GATGTTTCAGGAGTGCAAGCACCTGTGGGAGCTATCACAACAATTGAAGATCCAGTCCTA
GCAAAGAAAGTACCTGAGACATTTCCTGAATTGAAACCTGGAGAATCTAGGCACACATCA
GATCATATGTCTATTTATAAATTTATGGGAAGGTCTCACTTTTTGTGTACTTTTACTTTC
AATTCAAACAATAAAGAGTACACATTTCCTATAACCTTGTCTTCAACTTCTAATCCTCCT
CATGGTTTGCCATCAACACTGAGGTGGTTTTTCAACTTGTTTCAGTTGTATAGAGGACCT
TTGGATTTGACAATTATCATCACAGGAGCAACAGATGTAGATGGCATGGCCTGGTTTACC
CCAGTAGGTCTTGCCGTTGATACTCCTTGGGTGGAAAAGGAGTCAGCTTTGTCCATTGAC
TATAAAACTGCTCTTGGGGCTGTCAGATTCAATACAAGGAGAACAGGGAACATTCAGATT
AGATTACCATGGTATTCCTATTTATATGCTGTGTCTGGAGCACTGGATGGTTTAGGAGAC
AAGACGGATTCTACATTTGGATTGGTCTCTATTCAGATTGCAAATTATAATCATTCTGAT
GAATATTTATCTTTTAGTTGCTATTTGTCCGTCACAGAACAATCAGAATTTTACTTTCCC
AGAGCTCCGTTGAATTCAAATGCCATGTTGTCCACTGAATCAATGATGAGTAGAATTGCA
GCTGGAGATTTGGAGTCATCAGTGGATGATCCTAGGTCAGAGGAGGATAAAAAATTTGAG

>FE8-1v-a MT380627
GTTGGAGATGATTCTGGAGGTTTCTCAACAACAGTTTCCACAGAGCAGAATGTTCCAGAT
CCTCAAGCTGGTATAACAACCATGAAGGATTTAAAAGGGAAGGCAAACAGAGGAAAAATG
GATGTTTCAGGAGTGCAAGCACCTGCGGGAGCTATCACAACAATTGAGGATCCAGTCTTA
GCAAAGAAAGTACCTGAGACATTTCCTGAATTGAAACCTGGAGAATCTAGGCACGCATCA
GATCATATGTCTATTTATAAATTTATGGGAAGGTCTCACTTTTTGTGCACTTTTACTTTC
AATTCAAACAATAAAGAGTACACATTTCCTATAACCTTGTCTTCAACTTCTAATCCTCCT
CATGGTTTGCCATCAACACTGAGGTGGTTTTTCAACTTGTTTCAGTTGTATAGAGGACCT
TTGGACTTGACAATTATCATCACAGGAGCAACGGACGTAGATGGCATGGCCTGGTTTACC
CCAGTAGGTCTTGCCGTTGATACTCCTTGGGTGGAAAAGGAGTCAGCTTTATCCATTGAC
TATAAAACTGCTCTTGGGGCTGTCAGATTCAATACAAGGAGAACAGGGAACATTCAGATT
AGATTACCATGGTATTCCTATTTATATGCTGTGTCTGGAGCACTGGATGGTTTGGGAGAC
AAGACGGACTCTACATTTGGATTGGTCTCTATTCAGATTGCAAATTACAATCATTCTGAT
GAATATTTATCTTTTAGTTGCTATTTGTCCGTCACAGAACAATCAGAATTTTATTTTCCC
AGAGCTCCATTGAACTCAAATGCCATGTTGTCCACTGAATCAATGATGAGTAGAATTGCA
GCTGGAGATTTGGAGTCATCAGTGGATGATCCTAGGTCAGAGGAGGATAAAAAATTTGAG

>FE8-1v-b MT380628
GTTGGAGATGATTCTGGAGGTTTCTCAACAACAGTTTCCACAGAGCAGAATGCTCCAGAT
CCTCAAGTTGGTATAACAACCATGAAGGATTTAAAAGGGAAGGCAAACAGAGGAAAAATG
GATGTTTCAGGAGTGCAAGCACCTGTGGGAGCTATCACAACAATTGAGGATCCAGTCTTA
GCAAAGAAAGTACCTGAGACATTTCCTGAATTGAAACCTGGAGAATCTAGGCACACATCA
GATCATATGTCTATTTATAAATTTATGGGAAGGTCTCACTTTTTGTGCACTTTTACTTTC
AATTCAAACAATAAAGAGTACACATTTCCTATAACCTTGTCTTCAACTTCTAATCCTCCT
CATGGTTTGCCATCAACACTGAGGTGGTTTTTCAACTTGTTTCAGTTGTATAGAGGACCT
TTGGACTTGACAATTATCATCACAGGAGCAACAGACGTAGATGGCATGGCCTGGTTTACC
CCAGTAGGTCTTGCCGTTGATACTCCTTGGGTGGAAAAGGAGTCAGCTTTATCCATTGAC
TATAAAACTGCTCTTGGGGCTGTCAGATTCAATACAAGGAGAACAGGGAACATTCAGATT
AGATTACCATGGTATTCCTATTTATATGCTGTGTCTGGAGCACTGGATGGTTTGGGAGAC
AAGACGGATTCTACATTTGGATTGGTCTCTATTCAGATTGCAAATTACAATCATTCTGAT
GAATATTTATCTTTTAGTTGCTATTTGTCCGTCACAGAACAATCAGAATTTTATTTTCCC
AGAGCTCCATTGAACTCAAATGCCATGTTGTCCACTGAATCAATGATGAGTAGAATTGCA
GCTGGAGATTTGGAGTCATCAGTGGATGATCCTAGGTCAGAGGAGGATAAAAAATTTGAG

>FE8-1v-c MT380629
GTTGGAGATGATTCTGGAGGTTTCTCAACAACAGTTTCCACAGAGCAGAATGTTCCAGAT
CCTCAAGTTGGTATAACAACTATGAAGGATTTAAAAGGGAAGGCAAACAGAGGAAAAATG
GATGTTTCAGGAGTGCAAGCACCTGTGGGAGCTATCACAACAATTGAGGATCCAGTTTTA
GCAAAGAAAGTACCTGAGACATTTCCTGAATTAAAACCTGGAGAATCTAGGCACACATCA
GATCATATGTCTATTTATAAATTTATGGGAAGGTCTCACTTTTTGTGCACTTTTACTTTC
AATTCAAACAATAAGGAGTACACATTTCCTATAACCTTGTCTTCAACTTCTAATCCTCCT
CATGGTTTGCCATCAACACTGAGGTGGTTTTTCAACTTGTTTCGGTTGTATAGAGGACCT
TTGGATTTGACAATTATCATCACAGGAGCAACAGACGTAGATGGCATGGCCTGGTTTACC
CCAGTAGGTCTTGCTGTTGATACTCCTTGGGTGGAAAAGGAGTCAGCTTTATCCATTGAC
TATAAAACTGCTCTTGGGGCTGTCAGATTCAATACAAGGAGAACAGGGAACATTCAGATT
AGATTACCATGGTATTCCTATTTATATGCTGTGTCTGGAGCACTGGATGGTTTAGGAGAC
AAGACGGATTCTACATTTGGATTGGTCTCTATTCAGATTGCAAATTATAATCATTCTGAT
GAATATTTATCTTTTAGTTGCTATTTGTCCATCACAGAACAATCAGAATTTTACTTTCCC
AGAGCTCCGTTGAACTCAAATGCCATGTTGTCCACTGAATCAATGATGAGTAGAATTGCA
GCTGGAGATTTGGAGTCATCAGTGGATGATCCTAGGTCAGAGGAGGATAAAAAATTTGAG

>FE8-1v-d MT380630
GTTGGAGATGATTCTGGAGGTTTCTCAACAACAGTTTCCACAGAGCAGAATGTTCCAGAT
CCTCAAGTTGGTATAACAACTATGAAGGATTTAAAAGGGAAGGCAAACAGAGGAAAAATG
GATGTTTCAGGAGTGCAAGCACCTGTGGGAGCTATCACAACAATTGAGGATCCAGTTTTA
GCAAAGAAAGTACCTGAGACATTTCCTGAATTAAAACCTGGAGAATCTAGGCACACATCA
GATCATATGTCTATTTATAAATTTATGGGAAGGTCTCACTTTTTGTGCACTTTTACTTTC
AATTCAAACAATAAGGAGTACACATTTCCTATAACCTTGTCTTCAACTTCTAATCCTCCT
CATGGTTTGCCATCAACACTGAGGTGGTTTTTCAACTTGTTTCAGTTGTATAGAGGACCT
TTGGATTTGACAATTATCATCACAGGAGCAACAGACGTAGATGGCATGGCCTGGTTTACC
CCAGTAGGCCTTGCTGTTGATACTCCTTGGGTGGAAAAGGAGTCAGCTTTATCCATTGAC
TACAAAACTGCTCTTGGGGCTGTCAGATTCAATACAAGGAGAACAGGGAACATTCAGATT
AGATTACCATGGTATTCCTATTTATATGCTGTGTCTGGAGCACTGGATGGTTTAGGAGAC
AAGACGGATTCTACATTTGGATTGGTCTCTATTCAGATTGCAAATTATAATCATTCTGAT
GAATATTTATCTTTTAGTTGCTATTTGTCCATCACAGAACAATCAGAATTTTACTTTCCC
AGAGCTCCGTTGAACTCAAATGCCATGTTGTCCACTGAATCAATGATGAGTAGAATTGCA
GCTGGAGATTTGGAGTCATCAGTGGATGATCCTAGGTCAGAGGAGGATAAAAAATTTGAG

>FE8-1v-e MT380631
GTTGGAGATGATTCTGGAGGTTTCTCAACAACAGTTTCCACAGAGCGGAATGTTCCAGAT
CCTCAAGTTGGTATAACAACTATGAAGGATTTAAAAGGGAAGGCAAACAGAGGAAAAATG
GATGTTTCAGGAGTGCAAGCACCTGTGGGAGCTATCACAACAATTGAGGACCCAGTTTTA
GCAAAGAAAGTACCTGAGACATTTCCTGAATTAAAACCTGGAGAATCTAGGCACACATCA
GATCATATGTCTATTTATAAATTTATGGGAAGGTCTCACTTTTTGTGCACTTTTACTTTC
AATTCAAACAATAAGGAGTACACATTTCCTATAACCTTGTCTTCAACTTCTAATCCTCCT
CATGGTTTGCCATCAACACTGAGGTGGTTTTTCAACTTGTTTCAGTTGTATAGAGGACCT
TTGGATTTGACAATTATCATCACAGGAGCAACAGACGTAGATGGCATGGCCTGGTTTACC
CCAGTAGGTCTTGCTGTTGATACTCCTTGGGTGGAAAAGGAGTCAGCTCTATCCATTGAC
TATAAAACTGCTCTTGGGGCTGTCAGATTCAATACAAGGAGAACAGGGAACATTCAGATT
AGATTACCATGGTATTCCTATTTATATGCTGTGTCTGGAGCACTGGATGGTTTAGGAGAC
AAGACGGATTCTACATTTGGATTGGTCTCTATTCAGATTGCAAATTATAATCATTCTGAT
GAATATTTATCTTTTAGTTGCTATTTGTCCATCACAGAACAATCAGAATTTTACTTTCCC
AGAGCTCCGTTGAACTCAAATGCCATGTTGTCCACTGAATCAATGATGAGTAGAATTGCA
GCTGGAGATTTGGAGTCATCAGTGGATGATCCTAGGTCAGAGGAGGATAAAAAATTTGAG

>FE8-1v-f MT380632
GTTGGAGATGATTCTGGAGGTTTCTCAACAACAGTTTCCACAGAGCAGAATGTTCCAGAT
CCTCAAGTTGGTATAACAACTATGAAGGATTTAAAAGGGAAGGCAAACAGAGGAAAAATG
GATGTTTCAGGAGTGCAAGCACCTGTGGGAGCTATCACAACAATTGAGGATCCAGTTTTA
GCAAAGAAAGTACCTGAGACATTTCCTGAATTAAAACCTGGAGAATCTAGGCACACATCA
GATCATATGTCTATTTATAAATTTATGGGAGGGTCTCACTTTTTGTGCACTTTTACTTTC
AATTCAAACAATAAGGAGTACACATTTCCTATAACCTTGTCTTCAACTTCTAATCCTCCT
CATGGTTTGCCATCAACACTGAGGTGGTTTTTCAACTTGTTTCAGTTGTATAGAGGACCT
TTGGATTTGACAATTATCATCACAGGAGCAACAGACGTAGATGGCATGGCCTGGTTTACC
CCAGTAGGTCTTGCTGTTGATACTCCTTGGGTGGAAAAGGAGTCAGCTTTATCCATTGAC
TATAAAACTGCTCTTGGGGCTGTCAGATTCAATACAAGGAGAACAGGGAACATTCAGATT
AGATTACCATGGTATTCCTATTTATATGCTGTGTCTGGAGCACTGGATGGTTTAGGAGAC
AAGACGGATTCTACATTTGGATTGGTCTCTATTCAGATTGCAAATTATAATCATTCTGAT
GAATATTTATCTTTTAGTTGCTATTTGTCCATCACAGAACAATCAGAATTTTACTTTCCC
AGAGCTCCGTTGAACTCAAATGCCATGTTGTCCACTGAATCAATGATGAGTAGAATTGCA
GCTGGAGATTTGGAGTCATCAGTGGATGATCCTAGGTCAGAGGAGGATAAAAAATTTGAG

>FE8-1v-g MT380633
GTTGGAGATGATTCTGGAGGTTTCTCAGCAACAGTTTCCACAGAGCAGAATGTCCCAGAT
CCTCAAGTTGGTATAACAACTATGAAGGATTTAAAAGGGAAGGCAAACAGAGGAAAAATG
GATGTTTCAGGAGTGCAAGCACCTGTGGGAGCTATCACAACAATTGAGGATCCAGTTTTA
GCAAAGAAAGTACCTGAGACATTTCCTGAATTAAAACCTGGAGAATCTAGGCACACATCA
GATCATATGTCTATTTATAAATTTATGGGAAGGTCTCACTTTTTGTGCACTTTTACTTTC
AATTCAAACAATAAGGAGTACACATTTCCTATAACCTTGTCTTCAACTTCTAATCCTCCT
CATGGTTTGCCATCAACACTGAGGTGGTTTTTCAACTTGTTTCAGTTGTATAGAGGACCT
TTGGATTTGACAATTATCATCACAGGAGCAACAGACGTAGATGGCATGGCCTGGTTTACC
CCAGTAGGTCTTGCTGTTGATACTCCTTGGGTGGAAAAGGAGTCAGCTTTATCCATTGAC
TATAAAACTGCTCTTGGGGCTGTCAGATTCAATACAAGGAGAACAGGGAACATTCAGATT
AGATTACCATGGTATTCCTATTTATATGCTGTGTCTGGAGCACTGGATGGTTTAGGAGAC
AAGACGGATTCTACATTTGGATTGGTCTCTATTCAGATTGCAAATTATAATCATTCTGAT
GAATATTTATCTTTTAGTTGCTATTTGTCCATCACAGAACAATCAGAATTTTACTTTCCC
AGAGCTCCGTTGAACTCAAATGCCATGTTGTCCACTGAATCAATGATGAGTAGAATTGCA
GCTGGAGATTTGGAGTCATCAGTGGATGATCCTAGGTCAGAGGAGGATAAAAAATTTGAG

>FR1-1v-a3 MT380634
GTTGGAGATGATTCTGGAGGTTTCTCAACAACAGTTTCCACAGAGCAGAATGTTCCAGAT
CCTCAAGTTGGTATAACAACTATGAAGGATTTAAAAGGGAAGGCAAACAGAGGAAAAATG
GATGTTTCAGGAGTGCAAGCACCTGTGGGAGCTATCACAACAATTGAGGATCCAGTTTTA
GCAAAGAAAGTACCTGAGACATTTCCTGAATTAAAACCTGGAGAATCTAGGCACACATCA
GATCATATGTCTATTTATAAATTTATGGGAAGGTCTCACTTTTTGTGCACTTTTACTTTC
AATCCAAACAATAAGGAGTACACATTTCCTATAACCTTGTCTTCAACTTCTAATCCTCCT
CATGGTTTGCCATCAACACTGAGGTGGTTTTTCAACTTGTTTCAGTTGTATAGAGGACCT
TTGGATTTGACAATTATCATCACAGGGGCAACAGACGTAGATGGCATGGCCTGGTTTACC
CCAGTAGGTCTTGCTGTTGATACTCCTTGGGTGGAAAAGGAGTCAGCTTTATCCATTGAC
TATAAAACTGCTCTTGGGGCTGTCAGATTCGATACAAGGAGAACAGGGAACATTCAGATT
AGATTACCATGGTATTCCTATTTATATGCTGTGTCTGGAGCACTGGATGGTTTAGGAGAC
AAGACGGATTCTACATTTGGATTGGTCTCTATTCAGATTGCAAATTATAATCATTCTGAT
GA--ATTTATCTTTTAGCTGCTATTTGTCCGTCACAGAACAATCAGAATTTTACTTTCCC
AGAGCTCCGTTGAACTCAAATGCCATGTTGTCCACTGAATCAATGATGAGTAGAATTGCA
GCTGGAGATTTGGGGTCATCAGTGGATGATCCTAGGTCAGAGGAGGATAAAAAATTTGAG

>FR1-1v-a MT380635
GTTGGAGATGATTCTGGAGGTTTCTCAACAACAGTTTCCACAGAGCAGAATGTTCCAGAT
CCTCAAGTTGGTATAACAACTATGAAGGATTTAAAAGGGAAGGCAAACAGAGGAAAAATG
GATGTTTCAGGAGTGCAAGCACCTGTGGGAGCTATCACAACAATTGAGGATCCAGTTTTA
GCAAAGAAAGTACCTGAGACATTTCCTGAATTAAAACCTGGAGAATCTAGGCACACATCA
GATCATATGTCTATTTATAAATTTATGGGAAGGTCTCACTTTTTGTGCACTTTTACTTTC
AATTCAAACAATAAGGAGTACACATTTCCTATAACCTTGTCTTCAACTTCTAATCCTCCT
CATGGTTTGCCATCAACACTGAGGTGGTTTTTCAACTTGTTTCAGTTGTATAGAGGGCCT
TTGGATTTGACAATTATCATCACAGGAGCAACAGACGTAGATGGCATGGCCTGGTTTACC
CCAGTAGGTCTTGCTGTTGATACTCCTTGGGTGGAAAAGGAGTCAGCTTTATCCATTGAC
TATATAACTGCTCTTGGGGCTGTCAGATTCAATACAAGGAGAACAGGGAACATTCAGATT
AGATTACCACGGTATTCCTATTTATATGCTGTGTCTGGAGCACTGGATGGTTTAGGAGAC
AAGACGGATTCTACATTTGGATTGGTCTCTATTCAGATTGCAAATTATAATCATTCTGAT
GAATATTTATCTTTTAGTTGCTATTTGTCCGTCACAGAACAATCAGAATTTTACTTTCCC
AGAGCTCCGTTGAACTCAAATGCCATGTTGTCCACTGAATCAATGATGAGTAGAATTGCA
GCTGGAGATTTGGAGTCATCAGTGGATGATCCTAGGTCAGAGGAGGATAAAAAATTTGAG

>FR1-1v-b MT380636
GTTGGAGATGATTCTGGAGGTTTCTCAACAACAGTTTCCACAGAGCAGAATGTTCCAGAT
CCTCAAGTTGGTATAACAACTATGAAGGATTTAAAAGGGAAGGCAAACAGAGGAAAAATG
GATGTTTCAGGAGTGCAAGCACCTGTGGGAGCTATCACAACAATTGAGGATCCAGTTTTA
GCAAAGAAAGTACCTGAGACATTTCCTGAATTAAAACCTGGAGAATCTAGGCACACATCA
GATCATATGTCTATTTATAAATTTATGGGAAGGTCTCACTTTTTGTGCACTTTTACTTTC
AATTCAAACAATAAGGAGTACACATTTCCTATAACCTTGTCTTCAACTTCTAATCCTCCT
CATGGTTTGCCATCAACACTGAGGTGGTTTTTCAACTTGTTTCAGTTGTATAGAGGACCT
TTGGATTTGACAATTATCATCACAGGAGCAACAGACGTAGATGGCATGGCCTGGTTTACC
CCAGTAGGTCTTGCTGTTGATACTCCTTGGGTGGAAAAGGAGTCAGCTTTATCCATTGAC
TATAAAACTGCTCTTGGGGCTGTCAGATTCAATACAAGGAGAACAGGGAACATTCAGATT
AGATTACCATGGTATTCCTATTTATATGCTGTGTCTGGAGCACTGGATGGTTTGGGAGAC
AAGACGGATTCTACATTTGGATTGGTCTCTATTCAGATTGCAAATTACAATCATTCTGAT
GAATATTTATCTTTTAGTTGCTATTTGTCCGTCACAGAACAATCAGAATTTTATTTTCCC
AGAGCTCCATTGAACTCAAATGCCATGTTGTCCACTGAATCAATGATGAGTAGAATTGCA
GCTGGAGATTTGGAGTCATCAGTGGATGATCCTAGGTCAGAGGAGGATAAAAAATTTGAG

>FR1-1v-c MT380637
GTTGGAGATGATTCTGGAGGTTTCTCAACAACAGTTTCCACAGAGCAGAATGTTCCAGAT
CCTCAAGTTGGTATAACAACTATGAAGGATTTAAAAGGGAAGGCAAACAGAGGAAAAATG
GATGTTTCAGGAGTGCAAGCACCTGTGGGAGCTATCACAACAATTGAGGATCCAGTTTTA
GCAAAGAAAGTACCTGAGACATTTCCTGAATTAAAACCTGGAGAATCTAGGCACACATCA
GATCATATGTCTATTTATAAATTTATGGGAGGGTCTCACTTTTTGTGCACTTTTACTTTC
AATTCAAACAATAAGGAGTACACATTTCCTATAACCTTGTCTTCAACTTCTAATCCTCCT
CATGGTTTGCCATCAACACTGAGGTGGTTTTTCAACTTGTTTCAGTTGTATAGAGGACCT
TTGGATTTGACAATTATCATCACAGGAGCAACAGACGTAGATGGCATGGCCTGGTTTACC
CCAGTAGGTCTTGCTGTTGATACTCCTTGGGTGGAAAAGGAGTCAGCTTTATCCATTGAC
TATAAAACTGCTCTTGGGGCTGTCAGATTCAATACAAGGAGAACAGGGAACATTCAGATT
AGATTACCATGGTATTCCTATTTATATGCTGTGTCTGGAGCACTGGATGGTTTAGGAGAC
AAGACGGATTCTACATTTGGATTGGTCTCTATTCAGATTGCAAATTATAATCATTCTGAT
GAATATTTATCTCTTAGTTGCTATTTGTCCGTCACAGAACAATCAGAATTTTACTTTCCC
AGAGCTCCGTTGAACTCAAATGCCATGTTGTCCACTGAATCAATGATGAGTAGAATTGCA
GCTGGAGATTTGGAGTCATCAGTGGGTGATCCTAGGTCAGAGGAGGATAAAAAATTTGAG

>FR1-1v-e MT380638
GTTGGAGATGATTCTGGAGGTTTCTCAACAACAGTTTCCACAGAGCAGAATGTTCCAGAT
CCTCAAGTTGGTATAATAACCATGAAGGATTTAAAAGGGAAGGCAAACAGAGGAAAAATG
GATGTTTCAGGAGTGCAAGCACCTGTGGGAGCTATCACAACAATTGAGGATCCAGTCTTA
GCAAAGAAAGTACCTGAGACATTTCCTGAATTGAAACCTGGAGAATCTAGGCACACATCA
GATCATATGTCTATTTATAAATTTATGGGAAGGTCTCACTTTTTGTGCACTTTTACTTTC
AATTCAAACAATAAGGAGTACACATTTCCCATAACCTTGTCTTCAACTTCTAATCCTCCT
CATGGTTTGCCATCAACACTGAGGTGGTTTTTCAACTTGTTTCAGTTGTATAGAGGACCT
TTGGATTTGACAATTATCATCACAGGAGCAACAGACGTAGATGGCACGGCCTGGTTTACC
CCAGTAGGTCTTGCTGTTGATACTCCTTGGGTGGAAAAGGAGTCAGCTTTATCCATTGAC
TATAAAACTGCTCTTGGGGCTGTCAGATTCAATACAAGGAGAACAGGGAACATTCAGATT
AGATTACCATGGTATTCCTATTTATATGCTGTGTCTGGAGCACTGGATGGTTTAGGAGAC
AAGACGGATTCTACATTTGGATTGGTCTCTATTCAGATTGCAAATTATAATCATTCTGAT
GAATATTTATCTTTTAGTTGCTATTTGTCCGTCACAGAACAATCAGAATTTTACTTTCCC
AGAGCTCCGTTGAACTCAAATGCCATGTTGTCCACTGAATCAATGATGAGTAGAATTGCA
GCTGGAGATTTGGAGTCATCAGTGGATGATCCTAGGTCAGAGGAGGATAAAAAATTTGAG

>FR1-1v-f MT380639
GTTGGAGATGATTCTGGAGGTTTCTCAACAACAGTTTCCACAGAGCAGAATGTTCCAGAT
CCTCAAGTTGGTATAACAACTATGAAGGATTTAAAAGGGAAGGCAAACAGAGGAAAAATG
GATGTTTCAGGAGTGCAAGCACCTGTGGGAGCTATCACAACAATTGAGGATCCAGTTTTA
GCAAAGAAAGTACCTGAGACATTTCCTGAATTAAAACCTGGAGAATCTAGGCACACATCA
GATCATATGTCTATTTATAAATTTATGGGAAGGTCTCACTTTTTGTGCACTTTTACTTTC
AATTCAAACAATAAGGAGTACACATTTCCTATAACCTTGTCTTCAACTTCTAATCCTCCT
CATGGTTTGCCATCAACACTGAGGTGGTTTTTCAACTTGTTTCAGTTGTATAGAGGACCT
TTGGATGTGACAATTATCATCACAGGAGCAACAGACGTAGATGGCATGGCCTGGTTTACC
CCAGTAGGTCTTGCTGTTGATACTCCTTGGGTGGAAAAGGAGTCAGCTTTATCCATTGAC
TATAAAACTGCTCTTGGGGCTGTCAGATTCAATACAAGGAGAACAGGGAACATTCAGATT
AGATTACCATGGTATTCCTATTTATATGCTGTGTCTGGAGCACTGGATGATTTAGGAGAC
AAGACGGATTCTACATTTGGATTGGTCTCTATTCAGATTGCAAATTATAATCATTCTGAT
GAATATTTATCTTTTAGTTGCTATTTGTCCGTCACAGAACAATCAGAATTTTACTTTCCC
AGAGCTCCGTTGAACTCAAATGCCATGTTGTCCACTGAATCAATGATGAGTAGAATTGCA
GCTGGAGATTTGGAGTCATCAGTGGATGATCCTAGGTCAGAGGAGGATAAAAAATTTGAG

>FR1-1v-h MT380640
GTTGGAGATGATTCTGGAGGTTTCTCAACAACAGTTTCCACAGAGCAGAATGTTCCAGAT
CCTCAAGTTGGTATAACAACTATGAAGGATTTAAAAGGGAAGGCAAACAGAGGAAAAATG
GATGTTTCAGGAGTGCAAGCACCTGTGGGAGCTATCACAACAATTGAGGATCCAGTTTTA
GCAAAGAAAGTACCTGAGACATTTCCTGAATTAAAACCTGGAGAATCTAGGCACACATCA
GATCATATGTCTATTTATAAATTTATGGGAAGGTCTCACTTTTTGTGCACTTTTACTTTC
AATTCAAACAATAAGGAGTACACATTTCCTATAACCTTGTCTTCAACTTCTAATCCTCCT
CATGGTTTGCCATCAACACTGAGGTGGTTTTTCAACTTGTTTCAGTTGTATAGAGGACCT
TTGGATTTGACAATTATCATCACAGGAGCAACAGACGTAGATGGCATGGCCTGGTTTACC
CCAGTAGGTCTTGCTGTTGATACTCCTTGGGTGGAAAAGGAGTCAGCTTTATCCATTGAC
TATAAAACTGCTCTTGGGGCTGTCAGATTCAATACAAGGAGAACAGGGAACATTCAGATT
AGATTACCATGGTATTCCTATTTATATGCTGTGTCTGGAGCACTGGATGGTTTAGGAGAC
AAGACGGATTCTACATTTGGATTGGTCTCTATTCAGATTGCAAATTATAATCACTCTGAT
GAATATTTATCTTTTAGTTGCTATTTGTCCGTCACAGAACAATCAGAATTCTACTTTCCC
AGAGCTCCGTTGAACTCAAATGCCATGTTGTCCACCGAATCAATGATGAGTAGAATTGCA
GCTGGAGATTTGGAGTCATCAGTGGATGATCCTAGGTCAGAGGAGGATAAAAAATTTGAG

>DR4-1-1 MT721458
GTTGGAGATGATTCTGGAGGTTTCTCAACAACAGTTTCCACAGAGCAGAATGTTCCAGAT
CCTCAAGTTGGTATAACAACCATGAAGGATTTAAGAGGGAAGGCAAACAGAGGAAAAATG
GATGTTTCAGGAGTGCAAGCACCTGTGGGAGCTATCACAACAATTGAGGATCCTGTCTTA
GCAAAGAAAGTACCTGAGACATTTCCTGAATTGAAACCTGGAGAATCTAGGCACACATCA
GATCATATGTCTATTTATAGATTTATGGGAAGGTCTCACTTTTTGTGCACTTTTACTTTC
AATTCAAACAATAAAGAGTACACATTTCCTATAACCTTGTCGTCAACTTCTAATCCTCCT
CATGGTTTGCCATCAACACTGAGGTGGTTTTTCAACTTGTTTCAGTTGTATAGAGGACCT
TTGGATTCGACGATTATCATCACAGGAGCAGCAGATGTAGATGGCATGGCCTGGTTTACC
CCAGTAGGTCTTGCCGTTGATACTCCTTGGGTGGAAAAGGAGTCAGCTTTGTCCATTGAC
TATAAAACTGCTCTTGGGGCTGTCAGATTCAATACAAGGAGAACAGGGAACATTCAGATT
ATATTACCATGGTATTCCTATTTATATGCTGTGTCTGGAGCACTGGATGGTTTAGGAGAT
AAGACGGATTCTACATTTGGATTGGTCTCTATTCAGATTGCAAATTACAATCATTCTGAT
GAATATTTATCTTTTAGTTGCTACTTGTCCGTCACAGAACAATCAGAATTTTACTTTCCC
AGAGCTCCATTGAACTCAAATGCCATGTTGTCCACTGAATCAATGATGAATAGAATTGCA
GCTGGAGATTTGGAGTCATCAGTCGATGATCCTAGGTCAGAGGAGGATAAAAAATTTGAG

>DR4-1-2 MT721459
GTTGGAGATGATTCTGGAGGTTTCTCAACAACAGTTTCCACAGAGCAGAATGTTCCAGAT
CCTCAAGTTGGTATAACAACCATGAAGGATTTAAAAGGGAAGGCAAACAGAGGAAAAATG
GATGTTTCAGGAGTGCAAGCACCTGTGGGAGCTATCACAACAATTGGGGATCCTGTCTTA
GCAAAGAAAGTACCTGAGACATTTCCTGAATTGAAACCTGGAGAATCTAGGCACACATCA
GATCATATGTCTATTTATAAATTTATGGGAAGGTCTCACTTTTTGTGTACTTTTACTCTC
AATTCAAACAATAAAGAGTACACATTTCCTATAACCTTGTCTTCAACTTCTAATCCTCCT
CATGGTTTGCCATCAACACTGAGGTGGTCTTTCAACTTGTTTCAGTTGTATAGAGGACCT
TTGGATTTGACAATTATCATCACAGGAGCAACAGATGTAGATGGCATGGCCTGGTTTACC
CCAGTAGGTCTTGCCGTTGATACTCCTTGGGTGGAAAAGGAGTCAGCTTTGTCCATTGAC
TATAAAACTGCTCTTGGGGCTGTCAGATTCAATACAAGGAGAACAGGGAACATTCAGATT
AGATTACCATGGTATTCCTATTTATATGCTGTGTCTGGAGCACTGGATTGTTTAGGAGAT
AAGACGGATTCTACATTTGGATTGGTCTCTATTCAGATCGCAAATTACAATCATTCTGAT
GAATATTTATCTTTTAGTTGCTACTTGTCCGTCACAGAACAATCAGAATTTTACTTTCCC
AGAGCTCCATTGAACTCAAATGCCATGTTGTCCACTGAATCAATGATGAATAGAATTGCA
GCTGGAGATTTGGAGTCATCAGTCGATGATCCTAGGTCAGAGGAGGATAAAAAATTTGAG

>DR4-1-3 MT721460
GTTGGAGATGATTCTGGAGGTTTCTCAACAACAGTTTCCACAGAGCAGAATGTTCCAGAT
CCTCAAGTTGGTATAACAACCATGAAGGATTTAAAAGGGAAGGCAAACAGAGGAAAGATG
GATGTTTCAGGAGTGCAAGCACCTGTGGGAGCTATCACAACAATTGAGGATCCTGTCTTA
GCAAAGAAAGTACCTGAGACATTTCCTGAATTGAAACCTGGAGAATCTAGGCACACATCA
GATCATATGCCTATTTATAAATTTATGGGAAGGTCTCACTTTTTGTGCACTTTTACTTTC
AATTCAAACAATAAAGAGTACACATTTCCTATAACCTTGTCTTCAACTTCTAATCCTCCT
CACGGTTTGCCATCAACACTGAGGTGGTTTTTCAACTTGTTTCAGTTGTATAGAGGACCT
TTGGATTTGACAATTATCATCACAGGAGCAACAGACGTAGATGGCATGGCCTGGTTTACC
CCAGTAGGTCTTGCCGTTGATACTCCTTGGGTGGAAAAGGAGTCAGCTTTATCCATTGAC
TATAAAACTGCTCTTGGGGCTGTCAGATTCAATACAAGGAGAACAGGGAACATTCAGATT
AGATTACCATGGTATTCCTATTTATATGCTGTGTCTGGAGCACTGGATGGTTTAGGAGAT
AAGACGGATTCTACATTTGGATTGGTCTCTATTCAGATTGCAAATTACAATCATTCTGAT
GAATATTTATCTTTTAGTTGCTACTTGTCCGTCACAGAACAATCAGAATTTTACTTTCCC
AGAGCTCCATTGAACTCAAATGCCATGTTGTCCACTGAATCAATGATGAATAGAATTGCA
GCTGGAGATTTGGAGTCATCGGTCGATGATCCTAGGTCAGAGGAGGATAAAAAATTTGAG

>DR4-1-4 MT721461
GTTGGAGATGATTCTGGAGGTTTCTCAACAACAGTTTCCACAGAGCAGAATGTTCCAGAT
CCTCAGGTTGGTATAACGACCATGAAGGATTTAAAAGGGAAGGCAAACAGAGGAAAAATG
GATGTTTCAGGAGTGCAAGCACCTGTGGGAGCTATCACAACAATTGAGGATCCAGTCTTA
GCAAAGAAAGTACCTGAGACATTTCCTGAATTGAAACCTGGAGAATCTAGGCACACATCA
GATCATATGTCGATTTATAAATTTATGGGAAGGTCTCATTTTTTGTGCACTTTTACTTTC
AATTCAAACAATAAAGAGTACACATTTCCTATAACCTTGTCTTCAACTTCTAATCCTCCT
CATGGTTTGCCATCAACACTGAGGTGGTTTTTCAACTTGTTTCAGTTGTATAGAGGACCT
TTGGATTTGACAATTATCATCACAGGAGCAACAGATGTAGATGGCATGGCCTGGTTTACC
CCAGTAGGTCTTGCCGTTGATACTCCTTGGGTGGAAAAGGAGTCAGCTTTGTCCATTGAC
TATAAAACTGCTCTTGGGGCTGTCAGATTCAATACAAGGAGAACAGGGAACATTCAGATT
AGATTACCATGGTACTCCTATTTATATGCTGTGTCTGGAGCACTGGATGGTTTAGGAGAT
AAGACGGATTCTACATTTGGATTGGTCTCTATTCAGATTGCAAATTACAATCATTCTGAT
GAATATTTATCTTTTAGTTGCTACTTGTCCGTCACAGAACAATCAGAATTTTACTTTCCC
AGAGCTCCATTGAACTCAAATGCCATGTTGTCCACTGAATCAATGATGAATAGAATTGCA
GCTGGAGATTTGGAGTCATCAGTCGATGATCCTAGGTCAGAGGAGGATAAAAAATTTGAG

>DR4-1-5 MT721462
GTTGGAGATGATTCTGGAGGTTTCTCAACAACAGTTTCCACAGAGCAGAATGTTCCAGAT
CCTCAAGTTGGTATAACAACCATGAAGGATTTAAAAGGGAAGGCAAACAGAGGAAAAATG
GATGTTTCAGGAGTGCAAGCACCTGTGGGAGCTATCACAACAATTGAGGATCCAGTCCTA
GCAAAGAAAGTACCTGAGACATTTCCTGAATTGAAACCTGGAGAATCTAGGCACACATCA
GATCATATGTCTATTTATAAATTTATGGGAAGGTCTCACTTTTTGTGTACTTTTACTTTC
AATTCAAACAATAAAGAGTACACATTTCCTATAACCTTGTCTTCAACTTCTAATCCTCCT
CATGGTTTGCCATCAACACTGAGGTGGTTTTTCAACTTGTTTCAGTTGTATAGAGGGCCT
TTGGATTTGACAATTATCATCACAGGAGCAACAGATGTAGATGGCATGGCCTGGTTTACC
CCAGTAGGTCTTGCCGTTGATACTCCTTGGGTGGAAAAGGAGTCAGCTTTGTCCATTGAC
TATAAAACTGCTCTTGGGGCTGTCAGATTCAATACAAGGAGAACAGGGAACATTCAGATT
AGATTACCATGGTATTCCTATTTATATGCTGTGTCTGGAGCACTGGATGGTTTAGGAGAT
AAGACGGATTCTACATTTGGATTGGTCTCTATTCAGATTGCAAATTACAATCATTCTGAT
GAATATTTATCTTTTAGTTGTTATTTGTCCGTCACAGAACAATCAGAATTTTACTTTCCC
AGAGCTCCATTGAACTCAAATGCCATGTTGTCCACTGAATCAATGATGAATAGAATTGCA
GCTGGAGATTTGGAGTCATCAGTCGATGATCCTAGGTCAGAGGGGGATAAAAAATTTGAG

>DR5-1-C MT721464
GTTGGAGATGATTCTGGAGGTTTCTCAACAACAGTTTCTACAGAGCAGAATGTTCCAGAT
CCTCAAGTTGGTATAACAACCATGAAGGATTTAAAAGGGAAGGCAAACAGAGGAAAAATG
GATGTTTCAGGAGTGCAAGCACCTGTGGGAGCTATCACAACAATTGAGGATCCAGTCTTA
GCAAAGAAAGTACCTGAGACATTTCCCGAATTGAAACCTGGAGAATCTAGGCACACATCA
GATCATATGTCTATTTATAAATTTATGGGAAGGTCTCATTTTTTGTGCACTTTTACTTTC
AATTCAAACAATAAAGAGTACACATTTCCTATAACCTTGTCTTCGACTTCTAATCCTCCT
CATGGTTTGCCATCAACACTGAGGTGGTTTTTCAATTTGTTTCAGTTGTATAGAGGACCT
TTGGATTTGACAATTATCATCACAGGAGCAACAGATGTAGATGGCATGGCCTGGTTTACC
CCAGTAGGTCTTGCCGTTGATACTCCTTGGGTGGAAAAGGAGTCAGCTTTATCCATTGAC
TATAAAACTGCTCTTGGGGCTGTCAGATTCAATACAAGGAGAACAGGGAACATTCAGATT
AGATTACCATGGTGTTCCTATTTATATGCTGTGTCTGGAGCACTGGATGGTTTAGGAGAT
AAGGCGGATTCTACATTTGGATTGGTCTCTATTCAGATTGCAAATTACAATCATTCTGAT
GAATATTTATCTTTTAGTTGCTATTTGTCCGTCACAGAACAATCAGAATTTTACTTCCCC
AGAGCTCCATTGAACTCAAATGCCATGTTGTCCACTGAATCAATGATGAGTAGAATTGCA
GCTGGAGATTTGGAGTCATCAGTGGATGATCCTAGGTCAGAGGAGGATAAGAAATTTGAG

>DR5-1-D MT721465
GTTGGAGATGATTCTGGAGGTTTCTCAACAACAGTTTCCACAGAGCAGAATGTTCCAGAT
CCTCAAGTTGGTATAACAACCATGAAGGATTTAAAAGGGAAGGCAAACAGAGGAAAAATG
GATGTTTCAGGAGTGCAAGCACCTGTGGGAGCTATCACAACAATTGAGGATCCAGTCTTA
GCAAAGAAAGTACCTGAGACATTTCCTGAATTGAAACCTGGAGAATCTAGGCACACATCA
GATCATATGTCTATTTATAAATTTATGGGAAGGTCTCACTTTTTGTGTACTTTTACTTTC
AATTCAAACAATAAAGAGTACACATTTCCTATAACCTTGTCTTCAACTTCTAATCCTCCT
CGTGGTTTGCCATCAACACTGAGGTGGTTTTTCAACTTGTTTCAGTTGTATAGAGGACCT
TTGGATTTGACAATTATCATCACAGGAGCAACAGATGTAGATGGCATGGCCTGGTTTACC
CCAGTAGGTCTTGCCGTTGATACTCCTTGGGTGGAAAAGGAGTCAGCTTCGTCCATTGAC
TATAAAACTGCTCTTGGGGCTGTCAGATTCAATACAAGGAGAACAGGGAACATTCAGATT
AGATTACCATGGTATTCCTATTTATATGCTGTGTCTGGAGCACTGGATGGTTTAGGAGAT
AAGACGGATTCTACATTTGGATTGGTCTCTATTCAGGTTGCAAATTACAATCATTCTGAT
GAATATTTATCTTTTAGTTGCTACTTGTCCGTCACAGAACAATCAGAATTTTACTTTCCC
AGAGCTCCATTGAACTCAAATGCCATGTTGTCCACTGAATCAATGATGAATAGAATTGCA
GCTGGAGATTTGGAGTCATCAGTCGATGATCCTAGGTCAGAGGAGGATAAAAAATTTGAG

>DR5-1-G MT721467
GTTGGAGATGATTCTGGAGGTTTCTCAACAACAGTTTCTACAGAGCAGAATGTTCCAGAT
CCTCAAGTTGGTATAACAACCATGAAGGATTTAAAAGGGAAGGCAAACAGAGGAAAAATG
GATGTTTCAGGAGTGCAAGCACCTGTGGGAGCTATCACAACAATTGAGGATCCAGTCTTA
GCAAAGAAAGTACCTGAGACATTTCCTGAATTGAAACCTGGAGAATCTAGGCACACATCA
GATCATATGTCTATTTATAAATTTATGGGAAGGTCTCACTTTTTGTGCACTTTTACTTTC
AATTCAAACAATAAAGAGTACACATTTCCTATAACCTTGTCTTCAACTTCTAATCCTCCT
CATGGTTTGCCATCAACACTGAGGTGGTTTTTCAACTTGTTTCGGTTGTATAGAGGACCT
TTGGATTTGACAATTATCATCACAGGAGCAACAGACGTAGATGGCATGGCCTGGTTTACC
CCAGTAGGTCTTGCCGTTGATACTCCTTGGGTGGAAAAGGAGTCAGCTTTATCCATTGAC
TATAAAACTGCCCTTGGGGCTGTCAGATTCAATACAAGGAGAACAGGGAACATCCAGATT
AGATTACCATGGTATTCCTATTTATATGCTGTGTCTGGAGCACTGGATGGTTTAGGAGAT
AAGACGGATTCTACATTTGGATTGGTCTCTATTCAGATTGCAAATTACAATCATTCTGAT
GAATATTTATCTTTTAGTTGCTACCTGTCCGTCACAGAACAATCAGAATTTTACTTTCCC
AGAGCTCCATTGAACTCAAATGCCATGTTGTCCACTGAATCAATGATGAATAGAATTGCA
GCTGGAGATTTGGAGTCATCAGTCGATGATCCTAGGTCAGAGGAGGATAAAAAATTTGAG

>DR6-1-91 MT721468
GTTGGAGATGATTCTGGAGGTTTCTCAACAACAGTTTCTACAGAGCAGAATGTTCCAGAT
CCTCAAGTTGGTATAACAACCATGAAGGATTTAAAAGGGAAGGCAAACAGAGGAAAAATG
GATGTTTCAGGAGTGCAAGCACCTGTGGGAGCTATCACAACAATTGAGGATCCAGTCTTA
GCAAAGAAAGTACCTGAGACATTTCCTGAATTGAAACCTGGAGAATCTAGGCACACATCA
GATCATATGTCTATTTATAAATTTATGGGAAGGTCTCATTTTTTGTGTACTTTTACTTTC
AATTCAAACAATAAAGAGTACACATTTCCTATAACCTTGTCTTCAACTTCTAATCCTCCT
CATGGTTTGCCATCAACACTGAGGTGGTTTTTCAATTTGTTTCAGTTGTATAGAGGACCT
TTGGATTTGACAATTATCATCACAGGAGCAACAGATGTAGATGGCATGGCCTGGTGTACC
CCAGTAGGTCTTGCCGTTGATACTCCTTGGGTGGAAAAGGAGTCAGCTTTATCCATTGAC
TATAAAACTGCTCTTGGGGCTGTCAGATTCAATACAAGGAGAACAGGGAACATTCAGATT
AGATTACCATGGTATTCCTATTTATATGCTGTGTCTGGAGCACTGGATGGTTTAGGAGAT
AAGACGGATTCTACATTTGGATTAGTCTCTATTCAGATTGCAAATTACAATCATTCTGAT
GAATATTTATCTTTTAGTTGCTATTTGTCCGTCACAGAACAATCAGAATTTTACTTCCCC
AGAGCTCCATTGAACTCAAATGCCATGTTGTCCACTGAATCAATGATGAGTAGAATTGCA
GCTGGAGATTTGGAGTCATCAGTGGATGATCCTAGGTCAGAGGAGGATAAGAAATTTGAG

>DR6-1-C MT721471
GTTGGAGATGATTCTGGAGGTTTCTCAACAACAGTTTCCACAGAGCAGAATGTTCCAGAT
CCTCAAGTTGGTATAACAACCATGAAGGATTTAAAAGGGAAGGCAAACAGAGGAAAAATG
GATGTTTCAGGAGTGCAAGCACCTGTGGGAGCTATCACAACAATTGAGGATCCTGTCTTA
GCAAAGAAAGTACCTGAGACATTTCCTGAATTGAAACCTGGAGAATCTAGGCACACATCA
GATCATATGTCTATTTATAAATTTATGGGAAGGTCTCACTTTTTGTGCACTTTTACTTTC
AATTCAAACAATAAAGAGTACACATTTCCTATAACCTTGTCTTCAACTTCTAATCCTCCT
CGTGGTTTGCCATCAACACTGAGGTGGTTTTTCAACTTGTTTCAGTTGTATAGAGGACCT
TTGGATTTGACAATTATCATCACAGGAGCAACAGACGTAGATGGCATGGCCTGGTTTACC
CCAGTAGGTCTTGCCGTTGGTACTCCTTGGGTGGAAAAGGAGCCAGCTTTATCCATTGAC
TATAAAACTGCTCTTGGGGCTGTCAGATTCAATACAAGGAGAACAGGGAACATTCAGATT
AGATTACCATGGTATTCCTATTTATATGCTGTGTCTGGAGCACTGGATGGTTTAGGAGAT
AAGACGGATTCTACATTTGGATTGGTCTCTATTCAGATTGCAAATTACAATCATTCTGAT
GAATATTTATCTTTTAGTTGTTATTTGTCCGTCACAGAACAATCAGAATTTTACTTTCCC
AGAGCTCCATTGAATTCAAATGCCATGTTGTCCACTGAATCAATGATGAGTAGAATTGCA
GCTGGAGATTTGGAGTCATCAGTGGATGATCCTAGGTCAGAGGAGGATAAAAAATTTGAG

>DR6-1-D MT721472
GTTGGAGATGATTCTGGAGGTTTCTCAACAACAGTTTCCACAGAGCAGAATGTTCCAGAT
CCTCAAGTTGGTATAACAACCATGAAGGATTTAAAAGGGAAGGCAAACAGAGGAAAAATG
GATGTTTCAGGAGTGCAAGCACCTGTGGGAGCTATCACAACAATTGAGGATCCAGTCCTA
GCAAAGAAAGTACCTGAGACATTTCCTGAATTGAAACCTGGAGAATCTAGGCACACATCA
GATCATATGTCTATTTATAAATTTATGGGAAGGTCTCACTTTTTGTGTACTTTTACTTTC
AATTCAAACAATAAAGAGTACACATTTCCTATAACCTTGTCTTCAACTTCTAATCCTCCT
CATGGTTTGCCATCAACACTGAGGTGGTTTTTCAACTTGTTTCAGTTGTATAGAGGACCT
TTGGATTTGACAATTATCATCACAGGGGCAACAGATGTAGATGGCATGGCCTGGTTTACC
CCAGTAGGTCTTGCCGTTGATACTCCTTGGGTGGAAAAGGAGTCAGCTTTGTCCATTGAC
TATAAAACTGCTCTTGGGGCTGTCAGATTCAATACAAGGAGAACAGGGAACATTCAGATT
AGATTACCATGGTATTCCTATTTATATGCTGTGTCTGGAGCACTGGATGGTTTAGGAGAT
AAGACGGATTCTACATTTGGATTGGTCTCTATTCAGATTGCAAATTACAATCATTCTGAT
GAATATTTATCTTTTAGTTGCTACTTGTCCGTCACAGAACAATCAGAATTTTACTTTCCC
AGAGCTCCATTGAACTCAAATGCCATGTTGTCCACTGAATCAATGATGAATAGAATTGCA
GCTGGAGATTTGGAGTCATCAGTCGATGATCCTAGGTCAGAGGAGGATAAAANATTTGAG

>DR6-1-E MT721473
GTTGGAGATGATTCTGGAGGTTTCTCAACAACAGTTTCCACAGAGCAGAATGTTCCAGAT
CCTCAAGTTGGTATAACAACCATGAAGGATTTAAAAGGGAAGGCAAACAGAGGAAAAATG
GATGTTTCAGGAGTTCAAGCACCTGTGGGAGCTATCACAACAATTGAGGATCCAGTCTTA
GCAAAGAAAGTACCTGAGACATTTCCTGAATTGAAACCTGGAGAATCTAGGCACACATCA
GATCATATGTCTATTTATAAATTTATGGGAAGGTCTCACTTTTTGTGCACTTTTACTTTT
AATTCAAACAATAAAGAGTACACATTTCCTATAACCTTGTCTTCAACTTCTAATCCTCCT
CATGGTTTGCCATCAACATTGAGGTGGTTTTTCAACTTGTTTCAGTTGTATAGAGGACCT
TTGGATTTGACAATTATCATCACAGGAGCAACAGACGTAGATGGCATGGCCTGGTTTACC
CCAGTAGGTCTTGCCGTTGATACTCCTTGGGTGGAAAAGGAGTCAGCTTTGTCCATTGAC
TATAAAACTGCTCTTGGGGCTGTCAGATTCAATACAAGGAGAACAGGGAACATTCAGATT
AGATTACCATGGTATTCCTATTTATATGCCGTGTCTGGAGCACTGGATGGTTTAGGAGAT
AAGACGGATTCTACATTTGGATTGGTCTCTATTCAGATTGCAAATTACAATCATTCTGAT
GAATATTTATCTTTTAGTTGCTATTTGTCCGTCACAGAACAATCAGAATTTTACTTTCCC
AGAGCTCCATTGAACTCAAATGCCATGTTGTCCACTGAATCGATGATGAGTAGAATTGCA
GCTGGAGATTTGGAGTCATCAGTGGATGATCCTAGGTCAGAGGAGGATAAAAAATTTGAG

>DR6-1-G MT721474
GTTGGAGATGATTCTGGAGGTTTCTCAACAACAGTTTCCACAGAGCAGAATGTTCCAGAT
CCTCAAGTTGGTATAACAACCATGAAGGATTTAAAAGGGAAGGCAAACAGAGGAAAAATG
GATGTTTCAGGAGTTCAAGCACCTGTGGGAGCTATCACAACAATTGAGGATCCAGTCTTA
GCAAAGAAAGTACCTGAGACATTTCCTGAATTGAAACCTGGAGAATCTAGGCACACATCA
GATCATATGTCTATTTATAAATTTATGGGAAGGTCTCACTTTTTGTGCACTTTTACTTTT
AATTCAAACAATAAAGAGTACACATTTCCTATAACCTTGTCTTCAACTTCTAATCCTCCT
CATGGTTTGCCATCAACATTGAGGTGGTTTTTCAACTTGTTTCAGTTGTATAGAGGACCT
TTGGATTTGACAATTATCATCACAGGAGCAACAGACGTAGATGGCATGGCCTGGTTTACC
CCAGTAGGTCTTGCCGTTGATACTCCTTGGGTGGAAAAGGAGTCAGCTTTGTCCATTGAC
TATAAAACTGCTCTTGGGGCTGTCAGATTCAATACAAGGAGAACAGGGAACATTCAGATT
AGATTACCATGGTATTCCTATTTATATGCCGTGTCTGGAGCACTGGATGGTTTAGGAGAT
AAGACGGATTCTACATTTGGATTGGTCTCTATTCAGATTGCAAATTACAATCATTCTGAT
GAATATTTATCTTTTAGTTGCTATTTGTCCGTCACAGAACAATCAGAATTTTACTTTCCC
AGAGCTCCATTGAACTCAAATGCCATGTTGTCCACTGAATCGATGATGAGTAGAATTGCA
GCTGGAGATTTGGAGTCATCAGTGGATGATCCTAGGTCAGAGGAGGATAAAAAATTTGAG

>DR7-1-A MT721475
GTTGGAGATGATTCTGGAGGTTTCTCAACAACAGTTTCCACAGAGCAGAATGTTCCAGAT
CCTCAAGTTGGTATAACAACCATGAAGGATCTAAAAGGGAAGGCAAACAGAGGAAAAATG
GATGTTTCAGGAGTGCAAGCACCTGTGGGAGCTATCACGACAATTGAGGATCCGGTCTTA
GCAAAGAAAGTACCTGAGACATTTCCTGAATTGAAACCTGGAGAATCTAGGCACACATCA
GATCATATGTCTATTTATAAATTTATGGGAAGGTCTCACTTTTTGTGCACTTTTACTTTC
AATTCAAACAATAAAGAGTACACATTTCCTATAATCTTGTCTTCAACCTCTAATCCTCCT
CATGGTTTGCCATCAACACTGAGGTGGTTTTTCAACTTGTTTCAGTTGTATAGAGGACCT
TTGGACTTGACAATTATCATTACAGGAGCAACAGACGTAGATGGCATGGCCTGGTTTACC
CCAGTAGGTCTTGCCGTTGATACTCCTTGGGTGGAAAAGGAGTCAGCTTTATCCATTGAC
TATAAAACTGCTCTTGGGGCTGTCAGATTCAATACAAGGAGAACAGGGAACATTCAAATT
AGATTACCATGGTATTCCTATTTATATGCTGTGTCTGGAGCACTGGATGGTTTAGGAGAT
AAGACGGATTCTACATTTGGATTGGTCTCTACTCAGATTGCAAATTACAATCATTCTGAT
GAATATTTATCTTTTAGTTGCTATTTGTCCGTCACAGAACAATCAGAATTTTACCTTCCC
AGAGCTCCATTGAACTCAAATGCCATGTTGTCCACTGAATCAATGATGAGTAGAATTGCA
GCTGGAGATTTGGAGTCATCAGTGGATGATCCTAGGTCAGAGGAGGATAAAAAATTTGAG

>DR7-1-B MT721476
GTTGGAGATGATTCTGGAGGTTTCTCAACAACAGTTTCCACAGAGCAGAATGTTCCAGAT
CCTCAAGTTGGTATAACAACCATGAAGGATCTAAAAGGGAAGGCAAACAGAGGAAAAATG
GATGTTTCAGGAGTGCAAGCACCTGTGGGAGCTATCACGACAATTGAGGATCCGGTCTTA
GCAAAGAAAGTACCTGAGACATTTCCTGAATTGAAACCTGGAGAATCTAGGCACACATCA
GATCATATGTCTATTTATAAATTTATGGGAAGGTCTCACTTTTTGTGCACTTTTACTTTC
AATTCAAACAATAAAGAGTACACATTTCCTATAATCTTGTCTTCAACCTCTAATCCTCCT
CATGGTTTGCCATCAACACTGAGGTGGTTTTTCAACTTGTTTCAGTTGTATAGAGGACCT
TTGGACTTGACAATTATCATTACAGGAGCAACAGACGTAGATGGCATGGCCTGGTTTACC
CCAGTAGGTCTTGCCGTTGATACTCCTTGGGTGGAAAAGGAGTCAGCTTTATCCATTGAC
TATAAAACTGCTCTTGGGGCTGTCAGATTCAATACAAGGAGAACAGGGAACATTCAAATT
AGATTACCATGGTATTCCTATTTATATGCTGTGTCTGGAGCACTGGATGGTTTAGGAGAT
AAGACGGATTCTACATTTGGATTGGTCTCTACTCAGATTGCAAATTACAATCATTCTGAT
GAATATTTATCTTTTAGTTGCTATTTGTCCGTCACAGAACAATCAGAATTTTACCTTCCC
AGAGCTCCATTGAACTCAAATGCCATGTTGTCCACTGAATCAATGATGAGTAGAATTGCA
GCTGGAGATTTGGAGTCATCAGTGGATGATCCTAGGTCAGAGGAGGATAAAAAATTTGAG

>DR7-1-C MT721477
GTTGGAGATGATTCTGGAGGTTTCTCAACAACAGTTTCCACAGAGCAGAATGTTCCAGAT
CCTCAAGTTGGTATAACAACCATGAAGGATTTAAAAGGGAAGGCAAACAGAGGAAAAATG
GATGTTTCAGGAGTGCAAGCACCTGTGGGAGCTATCACAACAATTGAGGATCCGGTCTTA
GCAAAGAAAGTACCTGAGACATTTCCTGAATTGAAACCTGGAGAATCTAGGCACACATCA
GATCATATGTCTATTTATAAATTTATGGGAAGGTCTCACTTTTTGTGCACTTTTACTTTC
GATTCAAACAATAAAGAGTACACATTCCCTATAACCTTGTCTTCAACCCCTAATCCTCCT
CATGGTTTGCCATCAACACTGAGGTGGTTTTTCAACTTGTTTCAGTTGTATAGAGGACCT
TTGGACTTGACAATTATCATTACAGGAGCAACAGACGTAGATGGCATGGCCTGGTTTACC
CCAGTAGGTCTTGCCGTTGATACTCCTTGGGTGGAAAAGGAGTCAGCTTCATCCATTGAC
TATAAAACTGCTCTTGGGGCTGTCAGATTCAATACAAGGAGAACAGGGAACATTCAAATT
AGATTACCATGGTATTCCTATTTATATGCTGTGTCTGGAGCACTGGATGGTTTAGGAGAT
AAGACGGATTCTACATTTGGATTGGTCTCTATTCAGATTGCAAATTACAATCATTCTGAT
GAATATTTATCTTTTAGTTGCTATTTGTCCGTCACAGAACAATCAGAATTTTACTTTCCC
AGAGCTCCATTGAACTCAAATGCCATGTTGTCCACTGAATCAATGATGAGTAGAATTGCA
GCTGGAGATTTGGAGTCATCAGTGGATGATCCTAGGTCAGAGGAGGATAAAAAATTTGAG

>DR7-1-D MT721478
GTTGGAGATGATTCTGGAGGTTTCTCAACAACAGTTTCCACGGAGCAGAATGTTCCAGAT
CCCCAAGTTGGTATAACAACCATGAAGGATTTAAAAGGGAAGGCAAACAGAGGAAAAATG
GATGTTTCAGGAGTGCAAGCACCTGTGGGAGCTATCACAACAATTGAGGATCCGGTCTTA
GCAAAGAAAGTACCTGAGACATTTCCTGAATTGAAACCTGGAGAATCTAGGCACACATCA
GATCATATGTCTATTTATAAATTTATGGGAAGGTCTCACTTTTTGTGCACTTTTACTTTC
AATCCAAACAATAAAGAGTACACATTTCCTATAACCTTGTCTTCAACCTCTAATCCTCCT
CATGGTTTGCCATCAACACTGAGGTGGTTTTTCAACTTGTTTCAGTTGTATAGAGGACCT
TTGGACTTGACAATTATCATTACAGGAGCAACAGACGTAGATGGCATGGCCTGGTTTACC
CCAGTAGGTCTTGCCGTTGATACTCCTTGGGTGGAAAAGGAGTCAGCTTTATCCATTGAC
TATAAAACTGCTCTTGGGGCTGTCAGATTCAATACAAGGAGAACAGGGAACATTCAAATT
AGATTACCATGGTATTCCTATTTATATGCTGTGTCTGGAGCACTGGATGGTTTAGGAGAT
AAGACGGATTCTACATTTGGATTGGTCTCTATTCAGATTGCAAATTACAATCATTCTGAT
GAATATTTATCTTTTAGTTGCTATTTGTCCGTCACAGAACAATCAGAATTTTACTTTCCC
AGAGCTCCATTGAACTCAAATGCCATGTTGTCCACTGAATCAATGGTGAGTAGAATTGCA
GCTGGAGATTTGGAGTCATCAGTGGGTGATCCTAGGTCAGAGGAGGATAAAAAATTTGAG

>DR7-1-E MT721479
GTTGGAGATGATTCTGGAGGTTTCTCAACAACAGTTTCCACAGAGCAGAATGTTCCAGAT
CCTCAAGTTGGTATAACAACCATGAAGGATCTAAAAGGGAAGGCAAACAGAGGAAAAATG
GATGTTTCAGGAGTGCAAGCACCTGTGGGAGCTATCACGACAATTGAGGATCCGGTCTTA
GCAAAGAAAGTACCTGAGACATTTCCTGAATTGAAACCTGGAGAATCTAGGCACACATCA
GATCATATGTCTATTTATAAATTTATGGGAAGGTCTCACTTTTTGTGCACTTTTACTTTC
AATTCAAACAATAAAGAGTACACATTTCCTATAATCTTGTCTTCAACCTCTAATCCTCCT
CATGGTTTGCCATCAACACTGAGGTGGTTTTTCAACTTGTTTCAGTTGTATAGAGGACCT
TTGGACTTGACAATTATCATTACAGGAGCAACAGACGTAGATGGCATGGCCTGGTTTACC
CCAGTAGGTCTTGCCGTTGATACTCCTTGGGTGGAAAAGGAGTCAGCTTTATCCATTGAC
TATAAAACTGCTCTTGGGGCTGTCAGATTCAATACAAGGAGAACAGGGAACATTCAAATT
AGATTACCATGGTATTCCTATTTATATGCTGTGTCTGGAGCACTGGATGGTTTAGGAGAT
AAGACGGATTCTACATTTGGATTGGTCTCTACTCAGATTGCAAATTACAATCATTCTGAT
GAATATTTATCTTTTAGTTGCTATTTGTCCGTCACAGAACAATCAGAATTTTACCTTCCC
AGAGCTCCATTGAACTCAAATGCCATGTTGTCCACTGAATCAATGATGAGTAGAATTGCA
GCTGGAGATTTGGAGTCATCAGTGGATGATCCTAGGTCAGAGGAGGATAAAAAATTTGAG

>DR8-1-B MT721480
GTTGGAGATGATTCTGGAGGTTTCTCAACAACAGTTTCTACAGAGCAGAATGCTCCAGAT
CCTCAAGTTGGTATAACAACCATGGAGGATTTAAAAGGGAAGGCAAACAGAGGAAAAATG
GATGTTTCAGGAGTGCAAGCACCTGTGGGAGCTATCACAACAATTGAGGATCCAGTCTTA
GCAAAGAAAGTACCTGAGACATTTCCTGAATTGAAACCTGGAGAATCTAGGCACACATCA
GATCATATGTCTATTTATAAATTTATGGGAAGGTCTCATTTTTTGTGCACTTTTACTTTC
AATTCAAACAATAAAGAGTACACATTTCCTATAACCTTGTCTTCAACTTCTAATCCTCCT
CATGGTTTGCCATCAACACTGAGGTGGTTTTTCAATTTGTTTCAGTTGTATAGAGGACCT
TTGGATTTGACAATTATCATCACAGGAGCAACAGATGTAGATGGCATGGCCTGGTTTACC
CCAGTAGGTCTTGCCGTTGATACTCCTTGGGTGGAAAAGGAGTCAGCTTTATCCATTGAC
TATAAAACTGCTCTTGGGGCTGTCAGATTCAATACAAGGAGAACAGGGAACATTCNNATT
AGATTACCATGGTATTCCTATTTATATGCTGTGTCTGGAGCACTGGATGGTTTAGGAGAT
AAGACGGATTCTACACTTGGATTGGTCTCTATTCAGATTGCAAATTACAATCATTCTGAT
GAATATTTATCTTTTAGTTGCTATTTGTCCGTCACAGAACAATCAGAATTTTACTTCCCC
AGAGCTCCATTGAACTCAAATGCCATGTTGTCCACTGAATCAATGATGAGTAGAATTGCA
GCTGGAGATTTGGAGTCATCAGTGGATGATCCTAGGTCAGAGGAGGATAAGAAATTTGAG

>DR8-1-D MT721482
GTTGGAGATGATTCTGGAGGTTTCTCAACTACAGTTTCTACAGAGCAGAATGTTCCAGAT
CCTCAAGTTGGTATAACAACCATGAAGGATTTAAAAGGGAAGGCAAACAGAGGAAAAATG
GATGTTTCAGGAGTGCAAGCACCTGTGGGAGCTATCACAACAATTGAGGATCCAGTCTTA
GCAAAGAAAGTACCTGAGACATTTCCTGAATTGAAACCTGGAGAATCTAGGCACACATCA
GATCATATGTCTATTTATAAATTTATGGGAAGGTCTCATTTTTTGTGCACTTTTACTTTC
AATTCAAACAATAAAGAGTACACATTTCCTATAACCTTGTCTTCAACTTCTAATCCTCCT
CATGGTTTGCCATCAACACTGAGGTGGTTTTTCAATTTGTTTCAGTTGTATAGAGGACCT
TTGGATTTGACAATTATCATCACAGGAGCAACAGATGTAGATGGCATGGCCTGGTTTACC
CCAGTAGGTCTTGCCGTTGATACTCCTTGGGTGGAAAAGGAGTCAGCTTTATCCATTGAC
TATAAAACTGCTCTTGGGGCTGTCAGATTCAATACAAGGAGAACAGGGAACATTCAGATT
AGATTACCATGGTATTCCTATTTATATGCAGTGTCTGGAGCACTGGATGGTTTAGGAGAT
AAGACGGATTCTACATTTGGATTGGTCTCTATTCAGATTGCAAATTACAATCATTCTGAT
GAATATTTATCTTTTAGTTGCTATTTGTCCGTCACAGAACAATCAGAATTTTACTTCCCC
AGAGCTCCATTGAACTCAAATGCCATGTTGTCCACTGAATCAATGATGAGTAGAATTGCA
GCTGGAGATTTGGAGTCATCAGTGGATGATCCTAGGTCAGAGGAGGATAAGAAATTTGAG

>DR8-1-E MT721483
GTTGGAGATGATTCTGGAGGTTTCTCAACAACAGTTTCTACAGAGCAGAATGTTCCAGAT
CCTCAAGTTGGTATAACAACCATGAAGGATTTAAAAGGGAAGGCAAACAGAGGAAAAATG
GATGTTTCAGGAGTGCAAGCACCTGTGGGAGCTATCACAACAGTTGAGGATCCAGTCTTA
GCAAAGAAAGTACCTGAGACATTTCCTGAATTGAAACCTGGAGAATCTAGGCACACATCA
GATCATATGTCTATTTATAAATTTATGGGAAGGTCTCATTTTTTGTGCACTTTTACTTTC
AATTCAAACAATAAAGAGTACACATTTCCTATAACCTTGTCCTCAACTTCTAATCCTCCT
CATGGTTTGCCATCAACACTGAGGTGGTTTTTCAATTTGTTTCAGTTGTATAGAGGACCT
TTGGATTTGACAATTATCATCACAGGAGCAACAGATGTAGATGGCATGGCCTGGTTTACC
CCAGTAGGTCTTGCCGTTGATACTCCTTGGGTGGAAAAGGAGTCAGCTTTATCCATTGAC
TATAAAACTGCTCTTGGGGCTGTCAGATTCAATACAAGGAGAACAGGGAACATTCAGATT
AGATTACCGTGGTATTCCTATTTATATGCTGTGTCTGGAGCACTGGATGGTTTAGGAGAT
AAGACGGATTCTACATTTGGATTGGTCTCTATTCAGATTGCAAATTACAATCATTCTGAT
GAATATCTATCTTTTAGTTGCTATTTGTCCGTCACAGAACAATCAGAATTTTACTTCCCC
AGAGCTCCATTGAACTCAAATGCCATGTTGTCCACTGAATCAATGATGAGTAGAATTGCA
GCTGGAGATTTGGAGTCATCAGTGGATGATCCTAGGTCAGAGGAGGATAAGAAATTTGAG

>DR8-1-F MT721484
GTTGGAGATGATTCTGGAGGTTTCTCGACAACAGTTTCTACAGAGCAGAATGTTCCAGAT
CCTCAAGTTGGTATAACAACCATGAAGGATTTAAAAGGGAAGGCAAACAGAGGAAAAATG
GATGTTTCAGGAGTGCAAGCACCTGTGGGAGCTATCACAACAATTGAGGATCCAGTCTTA
GCAAAGAAAGTACCTGAGACATTTCCTGAATTGAAACCTGGAGAATCTAGGCACACATCA
GATCATATGTCTATTTATAAATTTATGGGAAGGTCTCATTTTTTGTGCACTTTTACTTTC
AATTCAAACAATAAAGAGTACACATTTCCTATAACCTTGTCTTCAACTTCTAATCCTCCT
CATGGTTTGCCATCAACACTGAGGTGGTTTTTCAATTTGTTTCAGTTGTATAGAGGACCT
TTGGATTTGACAATTATCATCACAGGAGCAACAGATGTAGATGGCATGGCCTGGTTTACC
CCAGTAGGTCTTGCCGTTGATACTCCTTGGGTGGAAAAGGAGTCAGCTTTATCCATTGAC
TATAAAACTGCTCTTGGGGCTGTCAGATTCAATACAAGGAGAACAGGGAACATTCAGATT
AGATTACCATGGTATTCCTATTTATATGCTGTGTCTGGAGCACTGGATGGTTTAGGAGAT
AAGACGGATTCTACATTTGGATTGGTCTCTATTCAGATTGCAAATTACAATCATTCTGAT
GAATATTTATCTTTTAGTTGCTATTTGTCCGTCACAGAACAATCAGAATTTTACTTCCCC
AGAGCTCCATTGAACTCAAATGCCATGTTGTCCACTGAATCAATGATGAGTAGAATTGCA
GCTGGAGATTTGGAGTCATCAGTGGATGATCCTAGGTCAGAGGAGGATAAGAAATTTGAG

>DR8-1-G MT721485
GTTGGAGATGATTCTGGAGGTTTCTCAACAACAGTTTCTACAGAGCAGAATGTTCCAGAT
CCTCAAGTTGGTATAACAACCATGAAGGATTTAAAAGGGAAGGCAAACAGAGGAAAAATG
GATGTTTCAGGAGTGCAAGCACCTGTGGGAGCTATCACAACAATTGAGGATCCAGTCTTA
GCAAAGAAAGTACCTGAGACATTTCCTGAATTGAAACCTGGAGAATCTAGGCGCACATCA
GATCATATGTCTATTTATAAATTTATGGGAAGGTCTCATTTTTTGTGCACTTTTACTTTC
AATTCAAACAATAAAGAGTACACATTTCCTATAACCTTGTCTTCAACTTCTAATCCTCCT
CATGGTTTGCCATCAACACTGAGGTGGTTTTTCAATTTGTTTCAGTTGTATAGAGGACCT
TTGGATTTGACAATTATCATCACAGGAGCAACAGATGTAGATGGCATGGCCTGGTTTACC
CCAGTAGGTCTTGCCGTTGATACTCCTTGGGTGGAAAAGGAGTCAGCTTTATCCATTGAC
TATAAAACTGCTCTTGGGGCTGTCAGATTCAATACAAGGAGAACAGGGAACATTCAGATT
AGATTACCATGGTATTCCTATTTATATGCTGTGTCTGGAGCACTGGATGGTTTAGGAGAT
AAGACGGATTCTACATTTGGATTGGTCTCTATTCAGATTGCAAATTACAATCATTCTGAT
GAATATTTATCTTTTAGTTGCTATTTGTCCGTCACAGAACAATCAGAATTTTACTTCCCC
AGAGCTCCATTGAACTCAAATGCCATGTTGTCCACTGAATCAATGATGAGTAGAATTGCA
GCTGGAGATTTGGAGTCATCAGTGGATGATCCTAGGTCAGAGGAGGATAAGAAATTTGAG

>DR9-1-A MT721486
GTTGGAGATGATTCTGGAGGTTTCTCAACAACAGTTTCTACAGAGCAGAATGTTCCAGAT
CCTCAAGTTGGTATAACAACCATGAAGGATTTAAAAGGGAAGGCAAACAGAGGAAAAATA
GATGTTTCAGGAGTGCAAGCACCTGTGGGAGCTATCACAACAATTGAGGATCCAGTCTTA
GCAAAGAAAGTACCTGAGACATTTCCTGAATTGAAACCTGGAGAATCTAGGCACACATCA
GATCATATGTCTATTTATAAATTTATGGGAAGGTCTCATTTTTTGTGCACTTTTACTTTC
AATTCAAATAATAAAGAGTACACATTTCCTATAACCTTGTCTTCAACTTCTAATCCTCCT
CATGGTTTGCCATCAACACTGAGGTGGTTTTTCAATTTGTTTCAGTTGTATAGGGGACCT
TTGGATTTGACAATTATCATCACAGGAGCAACAGATGTAGATGGCATGGCCTGGTTTACC
CCAGTAGGTCTTGCCGTTGATACTCCTTGGGTGGAAAAGGAGTCAGCTTTATCCATTGAC
TATAAAACTGCTCTTGGGGCTGTCAGATTCAATACAAGGAGAACAGGGAACATTCAGATT
AGATTACCATGGTATTCCTATTTATATGCTGTGTCTGGAGCACTGGATGGTTTAGGAGAT
AAGACGGATTCTACATTTGGATTAGTCTCTATTCAGATTGCAAATTACAATCATTCTGAT
GAATATTTATCTTTTAGTTGCTATTTGTCCGTCACAGAACAATCAGAATTTTACTTCCCC
AGAGCTCCATTGAACTCAAATGCCATGTTGTCCACTGAATCAATGATGAGTAGAATTGCA
GCTGGAGATTTGGAGTCATCAGTGGATGATCCTAGGTCAGAGGAGGATAAGAAATTTGAG

>DR9-1-B MT721487
GTTGGAGATGATTCTGGAGGTTTCTCAACAACAGTTTCCACAGAGCAGAATGTTCCAGAT
CCTCAAGTTGGTATAACAACCATGAAGGATTTAAAAGGGAAGGCAAACAGAGGAAAAATG
GATGTTTCAGGAGTGCAAGCGCCTGTGGGAGCTATCACAACAATTGAGGATCCAGTTTTA
GCAAAGAAAGTACCTGAGACATTTCCTGAATTGAAACCTGGAGAATCTAGGCACACATCA
GATCATATGTCTATTTATAAATTTATGGGAAGGTCTCACTTTTTGTGCACTTTTACTTTC
AATTCAAATAATAAAGAGTACACATTTCCTATAACCTTGTCTTCAACTTCTAATCCTCCT
CATGGTTTGCCATCAACACTGAGGTGGTTTTTTAACTTGTTTCAGTTGTATAGAGGACCT
TTGGACTTGACAATTATCATCACAGGAGCAACAGATGTAGATGGCATGGCCTGGTTTACC
CCAGTAGGTCTTGCCGTTGATACTCCTTGGGTGGAGAAGGAGTCAGCTTTATCCATTGAC
TATAAAACTGCTCTTGGGGCTGTCAGATTCAATACAAGAAGAACAGGGAACATTCAGATT
AGATTACCATGGTATTCCTATTTATATGCTGTGTCTGGAGCACTGGATGGTTTAGGAGAT
AAGACGGATTCTACATTTGGATTAGTCTCTATTCAGATTGCAAATTACAATCATTCTGAT
GAATATTTATCTTTTAGTTGCTATTTGTCCGTCACAGAACAATCAGAATTTTACTTCCCC
AGAGCTCCATTGAACTCAAATGCCATGTTGTCCACTGAATCAATGATGAGTAGAATTGCA
GCCGGAGATTTGGAGTCATCAGTGGATGATCCTAGGTCAGAGGAGGATAAGAAATTTGAG

>DR9-1-C MT721488
GTTGGAGATGATTCTGGAGGTTTCTCAACAACAGTTTCCACAGAGCAGAATGTTCCAGAT
CCTCAAGTTGGTATAACAACCATGAAGGATTTAAAAGGGAAGGCAAACAGAGGAAAAATG
GATGTTTCAGGAGTGCAAGCGCCTGTGGGAGCTATCACAGCAATTGAGGATCCAGTTTTA
GCAAAGAAAGTACCTGAGACATTTCCTGAATTGAAACCTGGAGAATCTAGGCACACATCA
GATCATATGTCTATTTATAAATTTATGGGAAGGTCTCACTTTTTGTGCACTTTTACTTTC
AATTCAAATAATAAAGAGTACACATTTCCTATAACCTTGTCTTCAACTTCTAATCCTCCT
CATGGTTTGCCATCAACACTGAGGTGGTTTTTTAACTTGTTTCAGTTGTATAGAGGACCT
TTGGACTTGACAATTATCATCACAGGAGCAACAGATGTAGATGGCATGGCCTGGTTTACC
CCAGTAGGTCTTGCCGTTGATACTCCTTGGGTGGAGAAGGAGTCAGCTTTATCCATTGAC
TATAAAACTGCTCTTGGGGCTGTCAGATTCAATACAAGGAGAACAGGGAACATTCAGATT
AGATTACCATGGTATTCCTATTTATATGCTGTGTCTGGAGCACTGGATGGTTTAGGAGAT
AAGACGGATTCTACATTTGGATTAGTCTCTATTCAGATTGCAAATTACAATCATTCTGAT
GAATATTTATCTTTTAGTTGCTATTTGTCCGCCACAGAACAATCAGAATTTTACTTCCCC
AGAGCTCCATTGAACTCAAATGCCATGTTGTCCACTGAATCAATGATGAGTAGAATTGCA
GCTGGAGATTTGGAGTCATCAGTGGATGATCCTAGGTCAGAGGAGGATAAGAAATTTGAG

>DR9-1-D MT721489
GTTGGAGATGATTCTGGAGGTTTCTCAACAACAGTTTCTACAGAGCAGAATGTTCCAGAT
CCTCAAGTTGGTATAACAACCATGAAGGATTTAAAAGGGAAGGCAAACAGAGGAGAAATG
GATGTTTCAGGAGTGCAAGCACCTGTGGGAGCTATCACAACAATTGAGGATCCAGTCTTA
GCAAAGAAAGTACCTGGGACATTTCCTGAATTGAAACCTGGAGAATCTAGGCACACATCA
GATCATATGTCTATTTATAAATTTATGGGAAGGTCTCATTTTTTGTGCACTTTTACTTTC
AATTCAAATAATAAAGAGTACACATTTCCTATAACCTTGTCTTCAACTTCTAATCCTCCT
CATGGTTTGCCATCAACACTGAGGTGGTTTTTCAATTTGTTTCAGTTGTATAGAGGACCT
TTGGATTTGACAATTATCATCACAGGAGCAACAGATGTAGATGGCATGGCCTGGTTTACC
CCAGTAGGTCTTGCCGTTGATACTCCTTGGGTGGAAAAGGAGTCAGCTTTATCCATTGAC
TATAAAACTGCTCTTGGGGCTGTCAGATTCAATACAAGGAGAACAGGGAACATTCAGATT
AGATTACCATGGTATTCCTATTTATATGCTGTGTCTGGAGCACCGGATGGTTTAGGAGAT
AAGACGGATTCTACATTTGGATTAGTCTCTATTCAGATTGCAAATTACAATCATTCTGAT
GAATATTTATCTTTTAGTTGCTATTTGTCCGTCACAGAACAATCAGAATTTTACTTCCCC
AGAGCTCCATTGAACTCAAATGCCATGTTGTCCACTGAATCAATGATGAGTAGAATTGCA
GCTGGAGATTTGGAGTCATCAGTGGATGATCCTAGGTCAGAGGAGGATAAGAAATTTGAG

>DR9-1-F MT721490
GTTGGAGATGATTCTGGAGGTTTCTCAACAACAGTTTCTACAGAGCAGAATGTTCCAGAT
CCTCAGGTTGGTATAACAACCATGAAGGATTTAAAAGGGAAGGCAAACAGAGGAAAAATG
GATGTTTCAGGAGTGCAAGCACCTGTGGGAGCTATCACAACAATTGAGGATCCAGTCTTA
GCAAAGAAAGTACCTGAGACATTTCCTGAATTGAAACCTGGAGAATCTAGGCACACATCA
GATCATATGTCTATTTATAAATTTATGGGAAGGTCTCATTTTTTGTGCACTTTTACTTTC
AATTCAAATAATAAAGAGTACACATTTCCTATAACCTTGTCTTCAACTTCTAATCCTCCT
CATGGTTTGCCATCAACACTGAGGTGGTTTTTCAATTTGTTTCAGTTGTATAGAGGACCT
TTGGATTTGACAATTATCATCACAGGAGCAACAGATGTAGATGGCATGGCCTGGTTTACC
CCAGTAGGTCTTGCCGTTGATACTCCTTGGGTGGAAAAGGAGTCAGCTTTATCCATTGAC
TATAAAACTGCTCTTGGGGCTGTCAGATTCAATACAAGGAGAACAGGGAACATTCAGATT
AGATTACCATGGTATTCCTATTTATATGCTGTGTCTGGAGCACTGGATGGTTTAGGAGAT
AAGACGGATTCTACATTTGGATTAGTCTCTATTCAGATTGCAAATTACAATCATTCTGAT
GAATATTTATCTTTTAGTTGCTATTTGTCCGTCACAGAACAATCAGAATTTTACTTCCCC
AGAGCTCCATTGAACTCAAATGCCATGTTGTCCACTGAATCAATGATGAGTAGAATTGCA
GCTGGAGATTTGGAGTCATCAGTGGATGATCCTAGGTCAGAGGAGGATAAGAAATTTGAG

>DR10-1-C MT721491
GTTGGAGATGATTCTGGAGGTTTCTCAACAACAGTTTCTACAGAGCAGAATGTTCCAGAT
CCTCAAGTTGGTATAACAACCGTGAAGGATTTAAAAGGGAAGGCAAACAGAGGAAAGATG
GATGTTTCAGGAGTGCAAGCACCTGTGGGAGCTATCACAACAATTGAGGATCCAGTCTTA
GCAAAGAAAGTACCAGAGACATTTCCTGAATTGAAACCTGGAGAATCTAGGCACACATCA
GATCATATGTCTATTTATAAATTTATGGGAAGGTCTCATTTTTTGTGCACTTTTACTTTC
AATTCAAACAATAAAGAGTACACGTTTCCTATAACCTTGTCTTCAACTTCTAATCCTCCT
CATGGTTTGCCATCAACACTGAGGTGGTTTTTCAATTTGTTTCAGTTGTATAGAGGACCT
TTGGATTTGACAATTATCATCACAGGAGCAACAGATGTAGATGGCATGGCCTGGTTTACC
CCAGTAGGTCTTGCCGTTGATACTCCTTGGGTGGAAAGGGAGTCAGCTTTATCCATTGAC
TATAAAACTGCTCTTGGGGCTGTCAGATTCAATACAAGGAGAACAGGGAACATTCAGATT
AGATTACCATGGTATTCCTATTTATATGCTGTGTCTGGAGCACTGGATGGTTTAGGAGAT
AAGACGGATTCTACATTTGGATTGGTCTCTATTCAGATTGCAAATTACAATCATTCTGAT
GAATATTTATCTTTTAGTTGCTATTTGTCCGTCACAGAACAATCAGAATTTTACTTCCCC
AGAGCTCCATTGAACTCAAATGCCATGTTGTCCACTGAATCAATGATGAGTAGAATTGCA
GCTGGAGATTTGGAGTCATCAGTGGATGATCCTAGGTCAGAGGAGGATAAGAAATTTGAG

>DR10-1-D MT721492
GTTGGAGATGATTCTGGAGGTTTCTCAACAACAGTTTCTACAGAGCAGAATGTTCCAGAT
CCTCAAGTTGGTATAACAACCATGAAGGATTTAAAAGGGAAGGCAAACAGAGGAAAAATG
GATGTTTCAGGAGTGCAAGCACCTGTGGGAGCTATCACAACAATTGAGGATCCAGTCTTA
GCAAAGAAAGTACCTGAGACATTTCCTGAATTGAAACCTGGAGAGTCTAGGCACACATCA
GATCATATGTCTATTTATAAATTTATGGGAAGGTCTCATTTTTTGTGCACTTTTACTTTC
AATTCAAACAATAAAGAGTACACATTTCCTATAACCTTGTCTTCAACTTCTAATCCTCCT
CATGGTTTGCCATCAACACTGAAGTGGTTTTTCAATTTGTTTCAGTTGTATAGAGGACCT
TTGGATTTGACAATTATCATCACAGGAGCAACAGATGTAGATGGCATGGCCTGGTTTACC
CCAGTAGGTCTTGCCGTTGATACTCCTTGGGTGGAAAAGGAGTCAGCTTTATCCATTGAC
TATAAAACTGCTCTTGGGGCTGTCAGATTCAATACAAGGAGAACAGGGAACATTCAGATT
AGATTACCATGGTATTCCTATTTATATGCTGTGTCTGGAGCACTGGATGGTTTAGGAGAT
AAGACGGATTCTACATTTGGATTGGTCTCTATTCAGATTGCAAATTACAATCATTCTGAT
GAATATTTATCTTTTAGTTGCTATTTGTCCGTCACAGAACAATCAGAATTTTACTTCCCC
AGAGCTCCATTGAACTCAAATGCCATGTTGTCCACTGAATCAATGATGAGTAGAATTGCA
GCTGGAGATTTGGAGTCATCAGTGGGTGATCCTAGGTCAGAGGAGGATAAGAAATTTGAG

>DR10-1-E MT721493
GTTGGAGACGATTCTGGAGGTTTCTCAACAACAGTTTCTACAGGGCAGAATGTTCCAGAT
CCTCAAGTTGGTATAACAACCATGAAGGATTTAAAAGGGAAGGCAAACAGAGGAAAAATG
GATGTTTCAGGAGTGCAAGCACCTGTGGGAGCTATCACAACAATTGAGGATCCAGTCTTA
GCAAAGAAAGTACCTGAGACATTTCCTGAATTGAAACCTGGAGAATCTAGGCACACATCA
GATCATATGTCTATTTATAAATTTATGGGAAGGTCTCATTTTTTGTGCACTTTTACTTTC
AATTCAAACAATAAAGAGTACACATTTCCTATAACCTTGTCTTCAACTTCTAATCCTCCT
CATGGTTTGCCATCAACACTGAGGTGGTTTTTCAATTTGTTTCAGTTGTATAGAGGACCT
TTGGATTTGACAATTATCATCACAGGAGCAACAGATGTAGATGGCATGGCCTGGTTTACC
CCAGTAGGTCTTGCCGTTGATACTCCTTGGGTGGAAAAGGAGTCAGCTTTATCCATTGAC
TATAAAACTGCTCTTGGGGCTGTCAGATTCAATACAAGGAGAACAGGGAACATTCAGATT
AGATTACCATGGTATTCCTATTTATATGCTGTGTCTGGAGCACTGGATGGTTTAGGAGAT
AAGACGGATTCTACATTTGGATTGGTCTCTATTCAGATTGCAAATTACAATCATTCTGAC
GAATATTTATCTTTTAGTTGCTATTTGTCCGTCACAGAACAATCAGAATTTTACTTCCCC
AGAGCTCCATTGAACTCAAATGCCATGTTGTCCACTGAATCAATGATGAGTAGAATTGCA
GCTGGAGATTTGGAGTCATCAGTGGATGATCCTAGGTCAGAGGAGGATAAGAAATTTGAG

>DR10-1-F MT721494
GTTGGAGATGATTCTGGAGGTTTCTCAACAACAGTTTCTACAGAGCAGAATGTTCCAGAT
CCTCAAGTTGGTATAGCAACCATGAAGGATTTAAAAGGGAAGGCAAACAGAGGAAAAATG
GATGTTTCAGGAGTGCAAGCACCTGTGGGAGCTATCACAACAATTGAGGATCCAGTCTTA
GCAAAGAAAGTACCTGAGACATTTCCTGAATTGAAACCTGGAGGATCTAGGCACACATCA
GATCATATGTCTATTTATAAATTTATGGGAAGGTCTCATTTTTTGTGCACTTTTACTTTC
AATTCAAACAATAAAGAGTACACATTTCCTATAACCTTGTCTTCAACTTCTAATCCTCCT
CATGGTTTGCCATCAACACTGAGGTGGTTTTTCAATTTGTTTCAGTTGTATAGAGGACCT
TTGGATTTGACAATTATCATCACAGGAGCAACAGATGTAGATGGCATGGCCTGGTTTACC
CCAGTAGGTCTTGCCGTTGATACCCCTTGGGTGGAAAAGGAGTCAGCTTTATCCATTGAC
TATAAAACTGCTCTTGGGGCTGTCAGATTCAATACAAGGAGAACAGGGAACATTCAGATT
AGATTACCATGGTATTCCTATTTATATGCTGTGTCTGGAGCACTGGATGGTTTAGGAGAT
AAGACGGATTCTACATTTGGATTGGTCTCTATTCAGATTGCAAATTACAATCATTCTGAT
GAATATCTATCTTTTAGTTGCTATTTGTCCGTCACAGAACAATCAGAATTTTACTTCCCC
AGAGCTCCATTGAACTCAAATGCCATGTTGTCCACTGAATCAATGATGAGTAGAATTGCA
GCTGGAGATTTGGAGTCATCAGTGGATGATCCTAGGTCAGAGGAGGATAAGAAATTTGAG

>DR10-1-G MT721495
GTTGGAGATGATTCTGGAGGTTTCTCAACAACAGTTTCTACAGAGCAGAATGTTCCAGAT
CCTCAAGTTGGTATAACAACCATGAAGGATTTAAAAGGGAAGGCAAACAGAGGAAAAATG
GATGTTTCAGGAGTGCAAGCACCTGTGGGAGCTATCACAACAATTGAGGATCCAGTCTTA
GCAAAGAAGGTACCTGAGACATTTCCTGAATTGAAACCTGGAGAATCTAGGCACACATCA
GATCATATGTCTATTTATAAATTTATGGGAAGGTCTCATTTTTTGTGCACTTTTACTTTC
AATTCAAACAATAAAGAGTACACATTTCCTATAACCTTGTCTTCAACTTCTAATCCTCCT
CATGGTTTGCCATCAACACTGAGGTGGTTTTTCAATTTGTTTCAGTTGTATAGAGGACCT
TTGGATTTGACAATTATCATCACAGGAGCAACAGATGTAGATGGCATGGCCTGGTTTACC
CCAGTAGGTCTTGCCGTTGATACTCCTTGGGTGGAAAAGGAGTCAGCTTTATCCATTGAC
TATAAAACTACTCTTGGGGCTGTCAGATTCAATACAAGGACAACAGGGAACATTCAGATT
AGATTACCATGGTATTCCTATTTATATGCTGTGTCTGGAGCACTGGATGGTTTAGGAGAT
AAGACGGATTCTACATTTGGATTGGTCTCTATTCAGATTGCAAATTACAATCATTCTGAT
GAATATTTATCTTTTAGTTGCTATTTGTCCGTCACAGAACAATCAGAATTTTACTTCCCC
AGAGCTCCATTGAACTCAAATGCCATGTTGTCCACTGAATCAATGATGGGTAGAATTGCA
GCTGGAGATTTGGAGTCATCAGTGGATGATCCTAGGTCAGAGGAGGATAAGAAATTTGAG

>DR1-1-C MT721496
GTTGGAGATGATTCTGGAGGTTTCTCAACAACAGTTTCCACAGAGCAGAATGTTCCAGAT
CCTCAAGTTGGTATAACAACCATGAAAGATTTAAAAGGGAAGGCAAACAGAGGAAAAATG
GATGTTTCAGGAGTGCAAGCACCTGTGGGAGCTATCACAACAATTGAGGATCCAGTCTTA
GCAAAGAAAGTGCCTGAGACATTTCCTGAATTGAAACCTGGAGAATCTAGGCACACATCA
GATCATATGTCTATTTATAAATTTATGGGAAGGTCTCACTTTTTGTGCACTTTTACTTTC
AATTCAAACAATAAAGAGTACACATTTCCTATAACCTTGTCTTCAACTTCTAATCCTCCT
CATGGTTTGCCATCAACACTGAGGTGGTTTTTCAACTTGTTTCAGTTGTATAGAGGACCT
TTGGATTTGACAATTATCATCACAGGAGCAACAGACGTAGATGGCATGGCCTGGTTTACC
CCAGTAGGTCTTGCCGTTGATACTCCTTGGGTGGAAAAGGAGTCAGCTTTATCCATTGAC
TATAAGACTGCTCTTGGGGCTGTCAGATTCAATACAAGGAGAACAGGGAATATTCAGATT
AGATTACCATGGTATTCCTATTTATATGCTGTGTCTGGAGCACTGGATGGTTTAGGAGAT
AAGACGGATTCTACATTTGGATTGGTCTCTATTCAGATTGCAAATTATAATCATTCTGAT
GAATATTTATCTTTTAGTTGCTATTTGTCCGTCACAGAACAACCAGAATTTTACTTTCCT
AGAGCTCCATTGAACTCAAATGCCATGTTGTCCACTGAATCAATGATGAGTAGAATTGCA
GCTGGAGATTTGGAGTCATCAGTGGATGATCCTAGGTCAGAGGAGGATAAAANATTTGAG

>DR1-1-D MT721497
GTTGGAGATGATTCTGGAGGTTTCTCAACAACAGTTTCCACAGTGCAGAATGTTCCAGAT
CCTCAAGTTGGTATAACAACCATGAGAGATTTAAAAGGGAAGGCAAACAGAGGAAAAATG
GATGTTTCAGGAGTGCAAGCACCTGTGGGAGCTATCACAACAATTGAGGATCCAGTCTTA
GCAAAGAAAGTGCCTGAGACATTTCCTGAATTGAAACCTGGAGAATCTAGGCACACATCA
GATCATATGTCTATTTATAAATTTATGGGAAGGTCTCACTTTTTGTGCACTTTTACTTTC
AATTCAAACAATAAAGAGTACACATTTCCTATAACCTTGTCTTCAACTTCTAATCCTCCT
CATGGTTTGCCATCAACACTGAGGTGGTTTTTCAACTTGTTTCAGTTGTATAGAGGACCT
TTGGATTTGACAATTATCATCACAGGAGCAACAGACGTAGATGGCATGGCCTGGTTTACC
CCAGTAGGTCTTGCCGTTGATACTCCTTGGGTGGAAAAGGAGTCAGCTTTATCCATTGAC
TATAAGACTGCTCTTGGGGCTGTCAGATTCAATACAAGGAGAACAGGGAATATTCAGATT
AGATTACCATGGTATTCCTATTTATATGCTGTGTCTGGAGCACTGGATGGTTTAGGAGAT
AAGACGGATTCTACATTTGGATTGGTCTCTATTCAGATTGCAAATTACAATCATTCTGAT
GAATATTTATCTTTTAGTTGCTATTTGTCCGTCACAGAACAATCAGAATTTTACTTTCCT
AGAGCTCCATTGAACTCAAATGCCATGTTGTCCACTGAATCAATGGTGAGTAGAATTGCA
GCTGGAGATTTGGAGTCATCAGTGGATGATCCTAGGTCAGAGGAGGATAAAAAATTTGAG

>DR1-1-E MT721498
GTTGGAGATGATTCTGGAGGTTTCTCAACAACAGTTTCCACAGAGCAGAATGTTCCAGAT
CCTCAAGTTGGTATAACAACCATGAAAGATTTAAAAGGGAAGGCAAACAGAGGAAAAATG
GATGTTTCAGGAGTGCAAGCACCTGTGGGAGCTATCACAACAATTGAGGATCCAGTCTTA
GCAAAGAAAGTGCCTGAGACATTTCCTGAATTGAAACCTGGAGAATCTAGGCACACATCA
GATCATATGTCTATTTATAAATTTATGGGAAGGTCTCACTTTTTGTGCACTTTTACTTTC
AATTCAAACAATAAAGAGTACACATTTCCTATAACCTTGTCTTCAACTTCTAATCCTCCT
CATGGTTTGCCATCAACACTGAGGTGGTTTTTCAACTTGTTTCAGTTGTATAGAGGACCT
TTGGATTTGACAATTATCATCACAGGAGCAACAGACGTAGATGGCATGGCCTGGTTTACC
CCAGTAGGTCTTGCCGTTGATACTCCTTGGGTGGAAAAGGAGTCAGCTTTATCCATTGAC
TATAAGACTGCTCTTGGGGCTGTCAGATTCAATACAAGGGGAACAGGGAATATTCAGATT
AGATTACCATGGTATTCCTATTTATATGCTGTGTCTGGAGCACTGGATGGTTTAGGAGAT
AAGACGGATTCTACATTTGGATTGGTCTCTATTCAGATTGCAAATTACAATCATTCTGAT
GAATATTTATCTTTTAGTTGCTATTTGTCCGTCACAGAACAATCAGAATTTTACTTTCCT
AGAGCCCCATTGAACTCAAATGCCATGTTGTCCACTGAATCAATGATGAGTAGAATTGCA
GCTGGAGATTTGGAGTCATCAGTGGATGATCCTAGGTCAGAGGAGGATAAAAAATTTGAG

>DR1-1-F MT721499
GTTGGAGATGATTCTGGAGGTTTCTCAACAACAGTTTCCACAGAGCAGAATGTTCCAGAT
CCTCAAGTTAGTATAACAACCATGAAAGATTTAAAAGGGAAGGCAAACAGAGGAAAAATG
GATGTTTCAGGAGTGCAAGCACCTGTGGGAGCTATCACAACAATTGAGGATCCAGTCTTA
GCAAAGAAAGTGCCTGAGACATTTCCTGAATTGAAACCTGGAGAATCTAGGCACACATCA
GATCATATGTCTATTTATAAATTTATGGGAAGGTCTCACTTTTTGTGCACTTTTACTTTC
AATTCAAACAATAAAGAGTACACATTTCCTATAACCTTGTCTTCAACTTCTAATCCTCCT
CATGGTTTGCCATCAACACTGAGGTGGTTTTTCAACTTGTTTCAGTTGTATAGAGGACCT
TTGGATTTGACAATTATCATCACAGGAGCAACAGACGTAGATGGCATGGCCTGGTTTACC
CCAGTAGGTCTTGCCGTTGATACTCCTTGGGTGGAAAAGGAGTCAGCTTTATCCATTGAC
TATAAGACTGCTCTTGGGGCTGTCAGATTCAATACAAGGAGAACAGGGAATATTCAGATT
AGATTACCATGGTATTCCTATTTATATGCTGTGTCTGGAGCACTGGATGGTTTAGGAGAT
AAGACGGATTCTACATTTGGATTGGTCTCTATTCAGATTGCAAATTACAATCATTCTGAT
GAATACTTATCTTTTAGTTGCTATTTGTCCGTCACAGAACAATCAGAATTTTACTTTCCT
AGAGCTCCATTGAACTCAAATGCCATGTTGTCCACTGAATCAATGATGAGTAGAATTGCA
GCTGGAGATTTGGAGTCATCAGTGGATGATCCTAGGTCAGAGGAGGATAAAAAATTTGAG

>DR1-1-G MT721500
GTTGGAGATGATTCTGGAGGTTTCTCAACAACAGTTTCCACAGAGCAGAATGTTCCAGAT
CCTCAAGTTGGTATAACAACCATGAAAGATTTAAAAGGGAAGGCAAACAGAGGAAAAATG
GATGTTTCAGGAGTGCAAGCACCTGTGGGAGCTATCACAACAATTGAGGATCCAGTCTTA
GCAAAGAAAGTGCCTGAGACATTTCCTGAATTGAAACCTGGAGAATCTAGGCACACATCA
GATCATATGTCTATTTATAAATTTATGGGAAGGTCTCACTTTTTGTGCACTTTTACTTTC
AATTCAAACAATAAAGAGTACACATTTCCTATAACCTTGTCTTCAACTTCTAATCCTCCT
CATGGTTTGCCATCAACACTGAGGTGGTTTTTCAACTTGTTTCAGTTGTATAGAGGACCT
TTGGATTTGACAATTATCATCACAGGAGCAACAGACGTAGATGGCATGGCCTGGTTTACC
CCAGTAGGTCTTGCCGTTGATACTCCTTGGGTGGAAAAGGAGTCAGCTTTATCCATTGAC
TATAAGACTGCTCTTGGGGCTGTCAGATTCAATACAAGGAGAACAGGGAATATTCAGATT
AGATTACCATGGTATTCCTATTTATATGCTGTGTCTGGAGCACTGGATGGTTTAGGAGAT
AAGACGGATTCTACATTTGGATTGGTCTCTATTCAGATTGCAAATTACAATCATTCTGAT
GAATATTTATCTTTTAGTTGCTATTTGTCCGTCACAGAACAATCAGAATTTTACTTTCCT
AGAGCTCCATTGAACTCAAATGCCATGTTGTCCACTGAATCAATGATGAGTAGAATTGCA
GCTGGAGATTTGGAGTCATCAGTGGATGATCCTAGGTCAGAGGAGGATAAAAAATTTGAG

>DR2-1-3 MT721501
GTTGGAGATGATTCTGGAGGTTTCTCAACAACAGTTTCCACAGAGCAGAATGTTCCAGAT
CCTCAAGTTGGTATAACAACCATGAAAGATTTAAAAGGGAAGGCAAACAGAGGAAAAATG
GATGTTTCAGGAGTGCAAGCACCTGTGGGAGCTATCACAACAATTGAGGACCCAGTCTTA
GCAAAGAAAGTGCCTGAGACATTTCCTGAATTGAAACCTGGAGAATCTAGGCACACATCA
GATCATATGTCTATTTATAAATTTATGGGAAGGTCTCACTTTTTGTGCACTTTTACTTTC
AATTCAAACAATAAAGAGTACACATTTCCTATAACCTTGTCTTCAACTTCTAATCCTCCT
CATGGTTTGCCATCAACACTGAGGTGGTTTTTCAACTTGTTTCAGTTGTATAGAGGACCT
TTGGATTTGACAATTATCATCACAGGAGCAACAGACGTAGATGGCATGGCCTGGTTTACC
CCAGTAGGTCTTGCCGTTGATACTCCTTGGGTGGAAAAGGAGTCAGCTTTATCCATTGAC
TATAAGACTGCTCTTGGGGCTGTCAGATTCAATACAAGGAGAACAGGGAATATTCAGATT
AGATTACCATGGTATTCCTATTTATATGCTGTGTCTGGAGCACTGGATGGTTTAGGAGAT
AAGACGGATTCTACATTTGGATTGGTCTCTATTCAGATTGCAAATTACAATCATTCTGAT
GAATATTTATCTTTTAGTTGCTATTTGTCCGTCACAGAACAATCAGAATTTTACTTTCCT
AGAGCTCCATTGAACTCAAATGCCATGTTGTCCACTGAATCAATGATGAGTAGAATTGCA
GCTGGAGATTTGGAGTCATCAGTGGATGATCCTAGGTCAGAGGAGGATAAAAAATTTGAG

>DR2-1-4 MT721502
GTTGGAGATGATTCTGGAGGTTTCTCAACAACAGTTTCCACAGAGCAGAATGTTCCAGAT
CCTCAAGTTGGTATAACAACCATGAAAGATTTAAAAGGGAAGGCAAACAGAGGAAAAATG
GATGTTTCAGGAGTGCAAGCACCTGTGGGAGTTATCACAACAATTGAGGATCCAGTCTTA
GCAAAGAAAGTGCCTGAGACATTTCCTGAATTGAAACCTGGAGAATCTAGGCACACATCA
GATCATATGTCTATTTATAAATTTATGGGAAGGTCTCACTTTTTGTGCACTTTTACTTTC
AATTCAAACAATAAAGAGTACACATTTCCTATAACCTTGTCTTCAACTTCTAATCCTCCT
CATGGTTTGCCATCAACACTGAGGTGGTTTTTCAACTTGTTTCAGTTGTATAGAGGACCT
TTGGATTTGACAATTATCATCACAGGAGCAACAGACGTAGATGGCATGGCCTGGTTTACC
CCAGTAGGTCTTGCCGTTGATACTCCTTGGGTGGAAAAGGAGTCAGCTTTATCCATTGAC
TATAAGACTGCTCTTGGGGCTGTCAGATTCAATACAAGGAGAACAGGGAATATTCAGATT
AGATTACCATGGTATTCCTATTTATATGCTGTGTCTGGAGCACTGGATGGTTTAGGAGAT
AAGACGGATTCTACATTTGGACTGGTCTCTATTCAGATTGCAAATTACAATCATTCTGAT
GAATATTTATCTTTTAGTTGCTATTTGTCCGTCACAGAACAATCAGAATTTTACTTTCCT
AGAGCTCCATTGAACTCAAATGCCATGTTGTCCACTGAATCAATGATGAGTAGAATTGCA
GTTGGAGATTTGGAGTCATCAGTGGATGATCCTAGGTCAGAGGAGGATAAAAAATTTGAG

>DR2-1-5 MT721503
GTTGGAGATGATTCTGGAGGTTTCTCAACAACAGTTTCCACAGAGCAGAATGTTCCAGAT
CCTCAAGTTGGTATAACAACCATGAAAGATTTAAAAGGGAAGGCAAACAGAGGAAAAATG
GATGTTTCAGGAGTGCAAGCACCTGTGGGAGCTATCACAACAATTGAGGATCCAGTCTTA
GCAAAGAAAGTGCCTGAGACATTTCCTGAATTGAAACCTGGAGAATCTAGGCACACATCA
GATCATATGTCTATTTATAAATTTATGGGAAGGTCTCACTTTTTGTGCACTCTTACTTTC
AATTCAAACAATAAAGAGTACACATTTCCTATAACCTTGTCTTCAACTTCTAATCCTCCT
CATGGTTTGCCATCAACACTGAGGTGGTTTTTCAACTTGTTTCAGTTGTATAGAGGACCT
TTGGATTTGACAATTATCATCACAGGAGCAACAGACGTAGATGGCATGGCCTGGTTTACC
CCAGTAGGTCTTGCCGTTGATACTCCTTGGGTGGAAAAGGAGTCAGCTTTACCCATTGAC
TATAAGACTGCTCTTGGGGCTGTCAGATTCAATACAAGGAGAACAGGGAATATTCAGATT
AGATTACCATGGTATTCCTATTTATATGCTGTGTCTGGAGCACTGGATGGTTTAGGAGAT
AAGACGGATTCTACATTTGGATTGGTCTCTATTCAGATTGCAAATTACAATCATTCTGAT
GAATATTTGTCTTTTAGTTGCTATTTGTCCGTCACAGAACAATCAGAATTTTACTTTCCT
AGAGCTCCATTGAACTCAAATGCCATGTTGTCCACTGAATCAATGATGAGTAGAATTGCA
GCTGGAGATTTGGAGTCATCAGTGGATGATCCTAGGTCAGAGGAGGATAAAAAATTTGAG

>DR2-1-6 MT721504
GTTGGAGATGATTCTGGAGGTTTCTCAACAACAGTTTCCACAGAGCAGAATGTTCCAGAT
CCTCAAGTTGGTATAACAACCATGAAAGATTTAAAAGGGAAGGCAAACAGAGGAAAAATG
GATGTTTCAGGAGTGCAAGCACCTGTGGGAGCTATCACAACAATTGAGGATCCAGTCTTA
GCAAAGAAAGTGCCTGAGACATTTCCTGAATTGAAACCTGGAGAATCTAGGCACACATCA
GATCATATGTCTATTTATAAATTTATGGGAAGGTCTCACTTTTTGTGCACTTTTACTTTC
AATTCAAACAATAAAGAGTACACATTTCCTATAACCTTGTCTTCAACTTCTAATCCTCCT
CATGGTTTGCCATCAACACTGAGGTGGTTTTTCAGCTTGTTTCAGTTGTATAGAGGACCT
TTGGATTTGACAATTATCATCACAGGAGCAACAGACGTAGATGGCATGGCCTGGTTTACC
CCAGTAGGTCTTGCCGTTGATACTCCTTGGGTGGAAAAGGAGTCAGCTTTATCCATTGAC
TATAAGACTGCTCTTGGGGCTGTCAGATTCAATACAAGGAGAACAGGGAATATTCAGATT
AGATTACCATGGTATTCCTATTTATATGCTGTGTCTGGAGCACTAGATGGTTTAGGAGAT
AAGACGGATTCTACATTTGGATTGGTCTCTATTCAGACTGCAAATTACAATCATTCTGAT
GAATATTTATCTTTTAGTTGCTATTTGTCCGTCACAGAACAATCAGAATTTTACTTTCCT
AGAGCTCCATTGAACTCAAATGCCATGTTGTCCACTGAATCAATGATGAGTAGAATTGCA
GCTGGAGATTTGGAGTCATCAGTGGATGATCCTAGGTCAGAGGAGGATAAAAAATTTGAG

>DR2-1-7 MT721505
GTTGGAGATGATTCTGGAGGTTTCTCAACAACAGTTTCCACAGAGCAGAATGTTCCAGAT
CCTCAAGTTGGTATAACAACCATGAAAGATTTAAAAGGGAAGGCAAACAGAGGAAAAATG
GATGTTTCAGGAGTGCAAGCACCTGTGGGAGCTATCACAACAATTGAGGATCCAGTCTTA
GCAAAGAAAGTGCCTGAGACATTTCCTGAATTGAAACCTGGAGAATCTAGGCACACATCA
GATCATATGTCTATTTATAAATTTATGGGAAGGTCTCACTTTTTGTGCACTTTTACTTTC
AATTCAAACAATAAAGAGTACACATTTCCTATAACCTTGTCTTCAACTTCTAATCCTCCT
CATGGTTTGCCACCAACACTGAGGTGGTTTTTCAACTTGTTTCAGTTGTATAGAGGACCT
TTGGATTTGACAATTATCATCACAGGAGCAACAGACGTAGATGGCATGGCCTGGTTTACC
CCAGTAGGTCTTGCCGTTGATACTCCTTGGGTGGAAAAGGAGTCAGCTTTATCCATTGAC
TATAAGACTGCTCTTGGGGCTGTCAGATTCAATACAAGGAGAACAGGGAATATTCAGATT
AGATTACCATGGTATTCCTATTTATATGCTGTGTCTGGAGCACTGGATGGTTTAGGAGAT
AAGACGGATTCTACATTTGGATTGGTCTCTATTCAGATTGCAAATTACAATCATTCTGAT
GAATATTTATCTTTTAGTTGCTATTTGTCCGTCACAGAACAATCAGAATTTTACTTTCCT
AGAGCTCCATTGAACTCAAATGCCATGTTGTCCACTGAATCAATGATGAGTAGAATTGCA
GCTGGAGATTTGGAGTCATCAGTGGATGATCCTAGGTCAGAGGAGGATAAAAAATTTGAG

>DR3-1-A MT721506
GTTGGAGATGATTCTGGAGGTTTCTCAACAACAGTTTCCACAGAGCAGAATGTTCCAGAT
CCTCAAGTTGGTATAACAACCATGAAAGATTTAAAAGGGAAGGCAAACAGAGGAAAAATG
GATGTTTCAGGAGTGCAAGCACCTGTGGGAGCTATCACAACAATTGAGGATCCAGTCTTA
GCAAAGAAAGTGCCTGAGACATTTCCTGAATTGAAACCTGGAGAATCTAGGCACACATCA
GATCATATGTCTATTTATAAATTTATGGGAAGGTCTCACTTTTTGTGCACTTTTACTTTC
AATTCAAACAATAAAGAGTACACATTTCCTATAACCTTGTCTTCAACTTCTAATCCTCCT
CATGGTTTGCCATCAACACTGAGGTGGTTTTTCGACTTGTTTCAGTTGTATAGAGGACCT
TTGGATTTGACAATTATCATCACAGGAGCAACAGACGTAGATGGCATGGCCTGGTTTACC
CCAGTAGGTCTTGCCGTTGATACTCCTTGGGTGGAAAAGGAGTCAGCTTTATCCATTGAC
TATAAGACTGCTCTTGGGGCTGTCAGATTCAATACAAGGAGAACAGGGAATATTCAGATT
AGATTACCATGGTATTCCTATTTATATGCTGTGTCTGGAGCACTGGATGGTTTAGGAGAT
AAGACTGATTCTACATTTGGATTGGTCTCTATTCAGATTGCAAATTACAATCATTCCGAT
GAATATTTATCTTTTAGTTGCTATTTGTCCGTCACAGAACAATCAGAATTTTACTTTCCT
AGAGCTCCATTGAACTCAAATGCCATGTTGTCCACTGAATCAATGATGAGTAGAATTGCA
GCTGGAGATTTGGAGTCATCAGTGGATGATCCTAGGTCAGAGGAGGATAAAAAATTTGAG

>DR3-1-D MT721507
GTTGGAGATGATTCTGGAGGTTTCTCAACAACAGTTTCCACAGAGCAGAATGTTCCAGAT
CCTCAAGTTGGTATAACAACCATGAAAGATTTAAAAGGGAAGGCAAACAGAGGAAAAATG
GATGTTTCAGGAGTGCAAGCACCTGTGGGAGCTATCACAACAATTGAGGATCCAGTCTTA
GCAAAGAAAGTGCCTGAGACATTTCCTGAATTGAAACCTGGAGAATCTAGGCACACATCA
GATCATATGTCTATTTATAAATTTATGGGAAGGTCTCACTTTTTGTGCACTTTTACTTTC
AATTCAAACAATAAAGAGTACACATTTCCTATAACCTTGTCTTCAACTTCTAATCCTCCT
CATGGTTTGCCATCAACACTGAGGTGGTTTTTCAACTTGTTTCAGTTGTATAGAGGACCT
TTGGATTTGACAATTATCATCACAGGAGCAACAGACGTAGATGGCATGGCCTGGTTTACC
CCAGTAGGTCTTGCCGTTGATACTCCTTGGGTGGAAAAGGAGTCAGCTTTATCCATTGAC
TATAAGACTGCTCTTGGGGCTGTCAGATTCAATACAAGGAGAACAGGGAATATTCAGATT
AGATTACCATGGTATTCCTATTTATATGCTGTGTCTGGAGCACTGGATGGTTTAGGAGAT
AAGACGGATTCTACATTTGGATTGGTCTCTATTCAGATTGCAAATTACAATCATTCTGAT
GAATATTTATCTTTTAGTTGCTATTTGTCCGTCACAGAACAATCAGAATTTTACTTTCCT
AGAGCTCCATTGAACTCAAATGCCATGTTGTCCACTGAATCAATGATGAGTAGAATTGCA
GCTGGAGATTTGGAGTCATCAGTGGATGATCCTAGGTCAGAGGAGGATAAAAAATTTGAG

>DR3-1-G MT721508
GTTGGAGATGATTCTGGAGGTTTCTCAACAACAGTTTCCGCAGAGCAGAATGTTCCAGAT
CCTCAAGTTGGTATAACAACCATGAAAGATTTAAAAGGGAAGGCAAACAGAGGAAAAATG
GATGTTTCAGGAGTGCAAGCACCTGTGGGAGCTATCACAACAATTGAGGATCCAGTCTTA
GCAAAGAAAGTGCCTGAGACATTTCCTGAATTGAAACCTGGAGAATCTAGGCACACATCA
GATCATATGTCTATTTATAAATTTATGGGAAGGTCTCACCTTTTGTGCACTTTTACTTTC
AATTCAAACAATAAAGAGTACACATTTCCTATAACCTTGTCTTCAACTTCTAATCCTCCT
CATGGTTTGCCATCAACACTGAGGTGGTTTTTCAACTTGTTTCAGTTGTATAGAGGACCT
TTGGATTTGACAATTATCATCACAGGAGCAACAGACGTAGATGGCATGGCCTGGTTTACC
CCAGTAGGTCTTGCCGTTGATACTCCTTGGGTGGAAAAGGAGTCAGCTTTATCCATTGAC
TATAAGACTGCTCTTGGGGCTGTCAGATTCAATACAAGGAGAACAGGGAATATTCAGATT
AGGTTACCATGGTATTCCTATTTATATGCTGTGTCTGGAGCACTGGATGGTTTAGGAGAT
AAGACGGATTCTACATTTGGATTGGTCTCTATTCAGATTGCAAATTACAATCATTCTGAT
GAATATTTATCTTTTAGTTGCTATTTGTCCGTCACAGAACAATCAGAATTTTACTTTCCT
AGAGCTCCATTGAACTCAAATGCCATGTTGTCCACTGAATCAATGATGAGTAGAATTGCA
GCTGGAGATTTGGAGTCATCAGTGGATGATCCTAGGTCAGAGGAGGATAAAAAATTTGAG

>DE6-1-82 MT721509
GTTGGAGATGATTCTGGAGGTTTCTCAACAACAGTTTCTACAGAGCAGAATGTTCCAGAT
CCTCAAGTTGGTATAACAACCATGAAGGATTTAAAAGGGAAGGCAAACAGAGGAAAAATG
GATGTTTCAGGAGTGCAAGCACCTGTGGGAGCTATCACAACAATTGAGGATCCAGTCTTA
GCAAAGAAAGTACCTGAGACATTTCCTGAATTGAAACCTGGAGAATCTAGGCACACATCA
GATCATATGTCTATTTATAAATTTATGGGAAGGTCTCATTTTTTGTGCACTTTTACTTTC
AATTCAAACAATAAAGAGTACACATTTCCTATAACCTTGTCTTCAACTTCTAATCCTCCC
CATGGTTTGCCATCAACACTGAGGTGGTCTTTCAATTTGTTTCAGTTGTATAGAGGACCT
TTGGATTTGACAATTATCATCACAGGAGCAACAGACGTAGGTGGCATGGCCTGGTTTACC
CCAGTAGGTCTTGCCGTTGATACTCCTTGGGTGGAAAAGGAGTCAGCTTTATCCATTGAC
TATAAAACTGCTCTTGGGGCTGTCAGATTCAATACAAGGAGAACAGGGAACATTCAGATT
AGATTACCATGGTATTCCTATTTATATGCTGTGTCTGGAGCACTGGATGGTTTAGGAGAT
AAGACGGATTCTACATTTGGATTGGTCTCTATTCAGATTGCAAATTACAATCATTCTGAT
GAATATTTATCTTTTAGTTGCTATTTGTCCGTCACGGAACAATCAGAATTTTACTTCCCC
AGAGCTCCATTGAACTCAAATGCCATGTTGTCCACTGAATCAATGATGAGTAGAATTGCA
GCTGGAGATTTGGAGTCATCAGTGGATGATCCTAGGTCAGAGGAGGATAAGAAATTTGAG

>DE6-1-D MT721510
GTTGGAGATGATTCTGGAGGTTTCTCAACAACAGTTTCTACAGAGCAGAATGTTCCAGAT
CCTCAAGTTGGTATAACAACCATGAAGGATTTAAAAGGGAAGGCAAACAGAGGAAAAACG
GATGTTTCAGGAGTGCAAGCACCTGTGGGAGCTATCACAACAATTGAGGATCCAGTCTTA
GCAGAGAAAGTACCTGAGACATTTCCTGAATTGAAACCTGGAGAATCTAGGCACACATCA
GATCATATGTCTATTTATAAATTTATGGGAAGGTCTCATTTTTTGTGCACTTTTACTTTC
AATTCAAACAATAAAGAGTACACATTTCCTATAACCTTGTCTTTAACTTCTAATCCTCCT
CATGGTTTGCCATCAACACTGAGGTGGTTTTTCAATTTGTTTCAGTTGTATAGAGGACCT
TTGGATTTGACAATTATCATCACAGGAGCAACAGATGTAGATGGCATGGCCTGGTTTACC
CCAGTAGGTCTTGCCGTTGATACTCCTTGGGTGGAAAAGGAGTCAGCTTTATCCATTGAC
TATAAAACTGCTCTTGGGGCTGTCAGATTCAATACAAGGAGAACAGGGAACATTCAGATT
AGATTACCATGGTATTCCTATTTATATGCTGAGTCTGGAGCACTGGATGGTTTAGGAGAT
AAGACGGATTCTACATTTGGATTGGTCTCTATTCAGATTGCAAATTACAATCATTCTGAT
GAATATTTATCTTTTAGTTACTATTTGTCCGTCACAGAACAATCAGAATTTTACTTCCCC
AGAGCTCCATTGAACTCAAATGCCATGTTGTCCACTGAATCAATGATGAGTAGAATTGCA
GCTGGAGATTTGGAGTCATCAGTGGATGATCCTAGGTCAGAGGAGGATAAGAAATTTGAG

>DE6-1-F MT721511
GTTGGAGATGATTCTGGAGGTTTCTCAACAACAGTTTCTACAGAGCAGAATGTTCCAGAT
CCTCAAGTTGGTATAACAACCATGAAGGATTTAAAAGGGAAGGCAAACAGAGGAAAAATG
GATGTTTCAGGAGTGCAAGCACCTGTGGGAGCTATCACAACAATTGAGGATCCAGTCTTA
GCAAAGAAAGTACCTGAGACATTTCCTGAATTGAAACCTGGAGAATCTAGGCACACATCA
GATCATATGTCTATTTATAAATTTATGGGAAGGTCTCATTTTTTGTGCACTTTTACTTTC
AATTCAAACAATAAAGAGTACACATTTCCTATAACCTTGTCTTCAACTTCTAATCCTCCT
CATGGTTTGCCATCAACACTGAGGTGGTTTTTCAATTTGTTTCAGTTGTATAGAGGACCT
TTGGATTTGACAATTATCATCACAGGAGCAACAGATGTAGATGGCATGGCCTGGTTTACC
CCAGTAGGTCTTGCCGTTGATACTCCTTGGGTGGAAAAGGAGTCAGCTTTATCCATTGAC
TATAAAACTGCTCTTGGGGCTGTCAGATTCAATACAAGGAGAACAGGGAACATTCAGATT
AGATTACCATGGTATTCCTATTTATATGCTGTGTCTGGAGCACTGGATGGTTTAGGAGAT
AAGACGGATTCTACATTTGGATTGGTCTCTATTCAGATTGCAAATTACAATCATTCTGAT
GAATATTTATCTTTTAGTTACTATTTGTCCGTCACAGAACAATCAGAATTTTACTTCCCC
AGAGCTCCATTGAACTCAAATGCCATGTTGTCCACTGAATCAATGATGAGTAGAATTGCA
GCTGGAGATTTGGAGTCATCAGTGGATGATCCTAGGTCAGAGGAGGATAAGAAATTTGAG

>DE7-1-101 MT721512
GTTGGAGATGATTCTGGAGGTTTCTCAACAACAGTTTCTACAGAGCAGAATGTTCCAGAT
CCTCAAGTTGGTATAACAACCATGAAGGATTTAAAAGGGAAGGCAAACAGAGGAAAAATG
GATGTTTCAGGAGTGCAAGCACCTGTGGGAGCTATCACAACAATTGAGGATCCAGTCTTA
GCAAAGAAAGTACCTGAGACATTTCCTGAATTGAAACCTGGAGAATCTAGGCACACATCA
GATCATATGTCTATTTATAAATTTATGGGAAGGTCTCACTTTTTGTGCACTTTTACTTTT
AATTCAAACAATAAAGAGTACACATTTCCTATAACCTTGTCTTCAACTTCTAATCCTCCT
CATGGTTTGCCATCAACATTGAGGTGGTTTTTCAACTTGTTTCAGTTGTATAGAGGACCT
TTGGATTTGACAATTATCATCACAGGAGCAACAGACGTAGATGGCATGGCCTGGTTTACC
CCAGTAGGTCTTGCCGTTGATACTCCTTGGGTGGAAAAGGAGTCAGCTTTGTCCATTGAC
TATAAAACTGCTCTTGGGGCTGTCAGATTCAATACAAGGAGAACAGGGAACATTCAGATT
AGATTACCATGGTATTCCTATTTATATGCTGTGTCTGGAGCACTGGATGGTTTAGGAGAT
AAGACGGATTCTACATTTGGATTGGTCTCTATTCAGATTGCAAATTACAATCATTCTGAT
GAATATTTATCTTTTAGTTGCTATTTGTCCGTCACAGAACAATCAGAATTTTACTTTCCC
AGAGCTCCATTGAACTCAAATGCCATGTTGTCCACTGAATCAATGATGAGTAGAATTGCA
GCTGGAGATTTGGAGTCATCAGTGGATGATCCTAGGTCAGAGGAGGATAAAAAATTTGAG

>DE7-1-102 MT721513
GTTGGAGATGATTCTGGAGGTTTCTCAACAACAGTTTCTACAGAGCAGAATGTTCCAGAT
CCTCAAGTTGGTATAACAACCATGAAGGATTTAAAAGGGAAGGCAAACAGAGGAAAAATG
GATGTTTCAGGAGTGCAAGCACCTGTGGGAGCTATCACAACAATTGAGGATCCAGTCTTA
GCAAAGAAAGTACCTGAGACATTTCCTGAATTGAAACCTGGAGAATCTAGGCACACATCA
GATCATATGTCTATTTATAAATTTATGGGAAGGTCTCATTTTTTGTGCACTTTTACTTTC
AATTCAAACAATAAAGAGTACACATTTCCTATAACCTTGTCTTCAACTTCTAATCCTCCT
CATGGTTTGCCATCAACACTGAGGTGGTTTTTCAATTTGTTTCAGTTGTATAGAGGACCT
TTGGATTTGACAATTATCATCACAGGAGCAACAGATGTAGATGGCATGGCCTGGTTTACC
CCAGTAGGTCTTGCCGTTGATACTCCTTGGGTGGAAAAGGAGTCAGCTTTATCCATTGAC
TATAAAACTGCTCTTGGGGCTGTCAGATTCAATACAAGGAGAACAGGGAACATTCAGATT
AGATTACCATGGTATTCCTATTTATATGCTGTGTCTGGAGCACTGGATGGTTTAGGAGAT
AAGACGGATTCTACATTTGGATTGGTCTCTATTCAGATTGCAAATTACAATCATTCTGAT
GAATATTTATCTTTTAGTTGCTATTTGTCCGTCACAGAACAATCAGAATTTTACTTCCCC
AGAGCTCCATTGAACTCAAATGCCATGTTGTCCACTGAATCAATGATGAGTAGAATTGCA
GCTGGAGATTTGGAGTCATCAGTGGATGATCCTAGGTCAGAGGAGGATAAGAAATTTGAG

>DE7-1-108 MT721514
GTTGGAGATGATTCTGGAGGTTTCTCAACAACAGTTTCTACAGAGCAGAATGTTCCAGAT
CCTCAAGTTGGTATAACAACCATGAAGGATTTAAAAGGGAAGGCAAACAGAGGAAAAATG
GATGTTTCAGGAGTGCAAGCACCTGTGGGAGCTATCACAACAATTGAGGATCCAGTCTTA
GCAAAGAAAGTACCTGAGACATTTCCTGAATTGAAACCTGGAGAATCTAGGCACACATCA
GATCATATGTCTATTTATAAATTTATGGGAAGGTCTCATTTTTTGTGCACTTTTACTTTC
AATTCAAACAATAAAGAGTACACATTTCCTATAACCTTGTCTTCAACTTCTAATCCTCCT
CATGGTTTGCCATCAACACTGAGGTGGTTTTTCAATTTGTTTCAGTTGTATAGAGGACCT
TTGGATTTGACAATTATCATCACAGGAGCAACAGATGTAGATGGCATGGCCTGGTTTACC
CCAGTAGGTCTTGCCGTTGATACTCCTTGGGTGGAAAAGGAGTCAGCTTTATCCATTGAC
TATAAAACTGCTCTTGGGGCTGTCAGATTCAATACAAGGAGAACAGGGAACATTCAGATT
AGATTACCATGGTATTCCTATTTATATGCTGTGTCTGGAGCACTGGATGGTTTAGGAGAT
AAGACGGATTCTACATTTGGATTGGTCTCTATTCAGATTGCAAATTACAATCATTCTGAT
GAATATTTATCTTTTAGTCGCTATTTGTCCGTCACAGAACAATCAGAATTTTACTTCCCC
AGAGCTCCATTGAACTCAAATGCCATGTTGTCCACTGAATCAATGATGAGTAGAATTGCA
GCTGGAGATTTGGAGTCATCAGTGGATGATCCTAGGTCAGAGGAGGATAAGAAATTTGAG

>DE7-1-11 MT721515
GTTGGAGATGATTCTGGAGGTTTCTCAACAACAGTTTCTACAGAGCAGAATGTTCCAGAT
CCTCAAGTTGGTATAACAACCATGAAGGATTTAAAAGGGAAGGCAAACAGAGGAAAAATG
GATGTTTCAGGAGTGCAAGCACCTGTGGGAGCTATCACAACAATTGAGGATCCAGTCTTA
GCAAAGAAAGTACCTGAGACATTTCCTGAATTGAAACCTGGAGAATCTAGGCACACATCA
GATCATATGTCTATTTATAAATTTATGGGAAGGTCTCATTTTTTGTGCACTTTTACTTTC
AATTCAAACAATAAAGAGTACACATTTCCTATAACCTTGTCTTCAACTTCTAATCCTCCT
CATGGTTTGCCATCAACACTGAGGTGGTTTTTCAATTTGTTTCAGTTGTATAGAGGACCT
CCGGATTTGACAATTATCATCACAGGAGCAACAGATGTAGATGGCATGGCCTGGTTTACC
CCAGTAGATCTTGCCGTTGATACTCCTTGGGTGGAAAAGGAGTCAGCTTTATCCATTGAC
TATAAAACTGCTCTTGGGGCTGTCAGATTCAATACAAGGAGAACAGGGAACATTCAGATT
AGATTACCATGGTATTCCTATTTATATGCTGTGTCTGGAGCACTGGATGGTTTAGGAGAT
AAGACAGATTCTACATTTGGATTGGTCTCTATTCAGATTGCAAATTACAATCATTCTGAT
GAATATTTATCTTTTAGTTGCTATTTGTCCGTCACAGAACAATCAGAATTTTACTTTCCC
AGAGCTCCATTGAACTCAAATGCCATGTTGTCCACTGAATCAATGATGAGTAGAATTGCA
GCTGGAGATTTGGAGTCATCAGTGGATGATCCTAGGTCAGAGGAGGATAAAAAATTTGAG

>DE7-1-12 MT721516
GTTGGAGATGATTCTGGAGGTTTCTCAACAACAGTTTCTACAGAGCAGAATGTTCCAGAT
CCTCAAGTTGGTATAACAACCATGAAGGATTTAAAAGGGAAGGCAAACAGAGGAAAAATG
GATGTTTCAGGAGTGCAAGCACCTGTGGGAGCTATCACAACAATTGAGGATCCAGTCTTA
GCAAAGAAAGTACCTGAGACATTTCCTGAATTGAAACCTGGAGAATCTAGGCACACATCA
GATCATATGTCTATTTATAAATTTATGGGAAGGTCTCATTTTTTGTGCACTTTCACTTTC
AATTCAAACAATAAAGAGTACACATTTCCTATAACCTTGTCTTCAACTTCTAATCCTCCT
CATGGTTTGCCATCAACACTGAGGTGGTTTTTCAATTTGTTTCAGTTGTATAGAGGACCT
TTGGATTTGACAATTATCATCACAGGAGCAACAGATGTAGATGGCATGGCCTGGTTTACC
CCAGTAGGTCTTGCCGTTGATACTCCTTGGGTGGAAAAGGAGTCAGCTTTATCCATTGAC
TATAAAACTGCTCTTGGGGCTGTCAGATTCAATACAAGGAGAACAGGGAACATTCAGATT
AGATTACCATGGTATTCCTATTTATATGCTGTGTCTGGAGCACTGGATGGTTTAGGAGAT
AAGACGGATTCTACATTTGGATTGGTCTCTATTCAGATTGCAAATTACAATCATTCTGAT
GAATATTTATCTTTTAGTTGCTATTTGTCCGTCACAAAACAATCAGAATTTTACTTCCCC
AGAGCTCCATTGAACTCAAATGCCATGTTGTCCACTGAATCAATGATGAGTAGAATTGCA
GCTGGAGATTTGGAGTCATCAGTGGATGATCCTAGGTCAGAGGAGGATAAGAAATTTGAG

>DE8-1-C MT721517
GTTGGAGATGATTCTGGAGGTTTCTCAACAACAGTTTCTACAGAGCAGAATGTTCCAGAT
CCTCAAGTTGGTATAACAACCATGAAGGATTTAAAAGGGAAGGCAAACAGAGGAAAAATG
GATGTTTCAGGAGTGCAAGCACCTGTGGGAGCTATCACAACAATTGAGGATCCAGTCTTA
GCAAAGAAAGTACCTGAGACATTTCCTGAATTGAAACCTGGAGAATCTAGGCACACATCA
GATCATATGTCTATTTATAAATTTATGGGAAGGTCTCATTTTTTGTGCACTTTTACTTTC
AATTCAAACAATAAAGAGTACACATTTCCTATAACCTTGTCTTCAACTTCTAATCCTCCT
CATGGTTTGCCATCAACACTGAGGTGGTTTTTCAATTTGTTTCAGTTGTATAGAGGACCT
TTGGATTTGACAATTATCATCATAGGAGCAACAGATGTAGATGGCATGGCCTGGTTTACC
CCAGTAGGTCTTGCCGTTGATGCTCCTTGGGTGGAAAAGGAGTCAGCTTTATCCATTGAC
TATAAAACTGCTCTTGGGGCTGTCAGATTCAATACAAGGAGAACAGGGAACATTCAGATT
AGATTACCATGGTATTCCTATTTATATGCTGTGTCTGGAGCACTGGATGGTTTAGGAGAT
AAGACGGATTCTACATTTGGATTAGTCTCTATTCAGATTGCAAATTACAATCATTCTGAT
GAATATTTATCTTTTAGTTGCTATTTGTCCGTCACAGAACAATCAGAATTTTACTTCCCC
AGAGCTCCATTGAACTCAAATGCCATGTTGTCCACTGAATCAATGATGAGTAGAATTGCA
GCTGGAGATTTGGAGTCATCAGTGGATGATCCTAGGTCAGAGGAGGATAAGAAATTTGAG

>DE8-1-D MT721518
GTTGGAGATGATTCTGGAGGTTTCTCAACAACAGTTTCTACAGAGCAGAATGTTCCAGAT
CCTCAAGTTGGTATAACAACCATGAAGGATTTAAAAGGGAAGGCAAACAGAGGAAAAGTG
GATGTTTCAGGAGTGCAAGCACCTGTGGGAGCTATCACAACAATTGAGGATCCAGTCTTA
GCAAAGAAAGTACCTGAGACATTTCCTGAATTGAAACCTGGAGAATCTAGGCACACATCA
GATCATATGTCTATTTATAAATTTATGGGAAGGTCTCATTTTTTGTGCACTTTTACTTTC
AATTCAAACAATAAAGAGTACACATTTCCTATAACCTTGTCTTCAACTTCTAATCCTCCT
CATGGTTTGCCATCAACACTGAGGTGGTTTTTCAATTTGTTTCAGTTGTATAGAGGACCT
TTGGATTTGACAATTATCATCACAGGAGCAACAGATGTAGATGGCATGGCCTGGTTTACC
CCAGTAGGTCTTGCCGTTGATACTCCTTGGGTGGAAAAGGAGTCAGCTTTATCCATTGAC
TATAAAACTGCTCTTGGGGCTGTCAGATTCAATACAAGGAGAACAGGGAACATTCAGATT
AGATTACCATGGTATTCCTATTTATATGCTGTGTCTGGAGCACTGGATGGTTTAGGAGAT
AAGACGGATTCTACATTTGGATTGGTCTCTATTCAGATTGCAAATTACAATCATTCTGAT
GAATATTTATCTTTTAGTTGCTATTTGTCCGTCACAGAACAATCAGAATTTTACTTCCCC
AGAGCTCCATTGAACTCAAGTGCCATGTTGTCCACTGCATCAATGATGAGTAGAATTGCA
GCTGGAGATTTGGAGTCATCAGTGGATGATCCTAGGTCAGAGGAGGATAAGAAATTTGAG

>DE8-1-E MT721519
GTTGGAGATGATTCTGGAGGTTTCTCAACAACAGTTTCTACAGAGCAGAATGTTCCAGAT
CCTCAAGTTGGTATAACAACCATGAAGGATTTAAAAGGGAAGGCAAACAGAGGAAAAATG
GATGTTTCAGGAGTGCAAGCACCTGTGGGAGCTATCACAACAATTGAGGATCCAGTCTTA
GCAAAGAAAGTACCTGAGACATTTCCTGAATTGAAACCTGGAGAATCTAGGCACACATCA
GATCATATGTCTATTTATAAATTTATGGGAAGGTCTCATTTTTTGTGCACTTTTACTTTC
AATTCAAACAATAAAGAGTACACATTTCCTATAACCTTGTCTTCAACTTCTAATCCTCCT
CATGGTTTGCCATCAACACTGAGGTGGTTTTTCAATTTGTTTCAGTTGTATAGAGGACCT
TTGGATTTGACAATTATCATCACAGGAGCAACAGATGTAGATGGCATGGCCTGGTTTACC
CCAGTAGGTCTTGCCGTTGATACTCCTTGGGTGGAAAAGGAGTCAGCTTTACCCATTGAC
TATAAAACTGCCCTTGGGGCTGTCAGATTCAATACAAGGAGAACAGGGAACATCCAGATT
AGATTACCATGGTATTCCTATTTATATGCTGTGTCTGGAGCACTGGATGGTTTAGGAGAT
AAGACGGATTCTACANTTGGATTGGTCTCTATTCAGATTGCAAATTACAATCATTCTGAT
GAATATTTATCTTTTAGTTGCTATTTGTCCGTCACAGAACAATCAGAATTTTACTTCCCC
AGAGCTCCATTGAACTCAAATGCCATGTTGTCCACTGAATCAATGATGAGTAGAATTGCA
GCTGGAGATTTGGAGTCATCAGTGGATGATCCTAGGTCAGAGGAGGATAAGAAATTTGAG

>DE8-1-F MT721520
GTTGGAGATGATTCTGGAGGTTTCTCAACAACAGTTTCTACAGAGCAGAATGTTCCAGAT
CCTCAAGTTGGTATAACAACCATGAAGGATTTAAAAGGGAAGGCAAACAGAGGAAAAATG
GATGTTTCAGGAGTGCAAGCACCTGTGGGAGCTATCACAACAATTGAGGATCCAGTCTTA
GCAAAGAAAGTACCTGAGACATTTCCTGAATTGAAACCTGGAGAATCTAGGCACACATCA
GATCATATGTCTATTTATAAATTTATGGGAGGGTCTCATTTTTTGTGCACTTTTACTTTC
AATTCAAACAATAAAGAGTACACATTTCCTATAACCTTGTCTTCAACTTCTAATCCTCCT
CATGGTTTGCCATCAACACTGAGGTGGTTTTTCAATTTGTTTCAGTTGTATAGAGGACCT
TTGGATTTGACAATTATCATCACAGGAGCAACAGATGTAGATGGCATGGCCTGGTTTACC
CCAGTAGGTCTTGCCGTTGATACTCCTTGGGTGGAAAAGGAGTCAGCTTTATCCATTGAC
TATAAAACTGCTCTTGGGGCTGTCAGATTCAATACAAGGAGAACAGGGAACATTCAGATT
AGATTACCATGGTATTCCTATTTATATGCTGTGTCTGGAGCACTGGATGGTTTAGGAGAT
AAGACGGATTCTACATTTGGATTAGTCTCTATTCAGATTGCAAATTACAATCATTCTGAT
GAATATTTATCTTTTAGTTGCTATTTGTCCGTCACAGAACAATCAGAATTTTACTTCCCC
AGAGCTCCATTGAACTCAAATGCCATGTTGTCCACTGAATCAATGATGAGTAGAATTGCA
GCTGGAGATTTGGAGTCATCAGTGGATGATCCTAGGTCAGAGGAGGATAAGAAATTTGAG

>DE8-1-G MT721521
GTTGGAGATGATTCTGGAGGTTTCTCAACAACAGTTTCCACAGAGCAGAATGTTCCAGAT
CCTCAAGTTGGTATAACAACCATGAAGGATTTAAAAGGGAAGGCAAACAGAGGAAAAATG
GATGTTTCGGGAGTGCAAGCACCTGTGGGAGCTATCACAACAATTGAGGATCCAGTCTTG
GCAAAGAAAGTACCTGGGACATTTCCTGAATTGAAACCTGGAGAATCTAGGCACACATCA
GATCATATGTCTATTTATAAATTTATGGGAAGGTCTCACTTTTTGTGCACTTTTACTTTC
AATTCAAACAATAAAGAGTACACATTTCCTATAACCTTGTCTTCAACTTCTAATCCTCCT
CATGGTTTGCCATCAACACTGAGGTGGTTTTTCAACTTGTTTCAGTTGTATAGAGGACCT
TTGGATTCGACAATTATCATCACAGGAGCAACAGACGTAGATGGCATGGCCTGGTTTACC
CCAGTAGGTCTTGCCGTTGACACTCCTTGGGTGGAAAAGGAGTCAGCTTTATCCATTGAC
TATAAAACTGCTCTTGGGGCTGTCAGATTCAATACAAGGAGAACAGGGAACATTCAGATT
AGATTACCATGGTATTCCTATTTATATGCTGTGTCTGGAGCACTGGATGGTTTAGGAGAT
AAGACGGATTCTACATTTGGATTGGTCTCTATTCAGATTGCAAATTACAATCATTCTGAT
GAATATTTATCTTTTAGTTGCTATTTGTCTGTCACAGAACAATCAGAATTTTATTTTCCC
AGAGCTCCATTGAACTCAAATGCCATGTTGTCCACTGAATCAATGATGAGTAGAATTGCA
GCTGGAGATTTGGAGTCATCAGTGGATGATCCTAGGTCAGAGGAGGATAAGAAATTTGAG

>DE9-1-B MT721523
GTTGGAGATGATTCTGGAGGTTTCTCAACAACAGTTTCCACAGAGCAGAATGTTCCAGAT
CCTCAAGTTGGTATAACAACCATGAAGGATTTAAAAGGGAAGGCAAACAGAGGAAAAATG
GATGTTTCAGGAGTGCAAGCACCTGTCGGAGCTATCACAACAATTGAGGATCCAGTTTTA
GCAAAGAAAGTACCTGAGACATTTCCTGAATTGAAACCTGGAGAATCTAGGCACACATCA
GATCATATGTCTATTTATAAATTTATGGGAAGGTCTCATTTTTTGTGCACTTTTACTTTC
AATTCAAACAACAAAGAGTACACATTTCCTATAACCTTGTCTTTAACTTCTAATCCTCCT
CATGGTTTGCCATCAACACTGAGGTGGTTTTTCAACTTGTTTCAGTCGTATAGAGGACCT
TTGGATTTGACAATTATCATCACAGGAGCAACAGATGTAGATGGCATGGCCTGGTTCACC
CCAGTAGGTCTTGCCGTTGATACTCCTTGGGTGGAAAAGGAGTCAGCTTTATCCATTGAC
TATAAAACTGCTCTTGGGGCTGTCAGATTCAATACAAGGAGAACAGGGAACATTCAGATT
AGATTACCATGGTATTCCTATTTATATGCTGTGTCTGGAGCACTGGATGGTTTAGGAGAT
AAGACGGATTCTACATTTGGATTGGTCTCTATTCAGATTGCAAATTACAATCATTCTGAT
GAATATTTATCTTTTAGTTGCTATTTGTCCGTCACAGAACAATCAGAATTTTACTTCCCC
AGAGCTCCATTGAACTCAAATGCCATGTTGTCCACTGAATCAATGATGAGTAGAATTGCA
GCTGGAGATTTGGAGTCATCAGTGGATGATCCTAGGTCAGAGGAGGATAAGAAATTTGAG

>DE9-1-C MT721524
GTTGGAGATGATTCTGGAGGTTTCTCAACAACAGTTTCTACAGAGCAGAATGTTCCAGAT
CCTCAAGTTGGTATAACAACCATGAAGGATTTAAAAGGGAAGGCAAACAGAGGAAAAATG
GATGTTTCAGGAGTGCAAGCACCTGTGGGAGCTATCACAACAATTGAGGATCCAGTCTTA
GCAAAGAAAGTACCTGAGACATTTCCTGAATTGAAACCTGGAGAATCTAGGCACACATCA
GATCATATGTCTATTTATAAATTTATGGGAAGGTCTCATTTTTTGTGCACTTTTACTTTC
AATTCAAACAATAAAGAGTACACATTTCCTATAACCTTGTCTTCAACTTCTAATCCTCCT
CATGGTTTGCCATCAACACTGAGGTGGTTTTTCAATTTGTTTCAGTTGTATAGAGGACCT
TTGGATTTGACAATTATCATCACAGGAGCAACAGATGTAGATGGCATGGCCTGGTTTACC
CCAGTAGGTCTTGCCGTTGATACTCCTTGGGTGGAAAAGGAGTCAGCTTTATCCATTGAC
TATAAAACTGCTCTTGGGGCTGTCAGATTCAATACAGGGAGAACAGGGAACATTCAGATT
AGATTACCATGGTATTCCTATTTATATGCTGTGTCTGGAGCACTGGATGGTTTAGGAGAT
AAGACGGATTCTACATTTGGATTAGTCTCTATTCAGATTGCAAATTACAATCATTCTGAT
GAATATTTATCTTTTAGTTGCTATTTGTCCGTCACAGAACAATCAGAATTTTACTTCCCC
AGAGCTCCATTGAACTCAAATGCCATGTTGTCCACTGAATCAATGATGAGTAGAATTGCA
GCTGGAGATTTGGAGTCATCAGTGGATGATCCTAGGTCAGAGGAGGATAAGAAATTTGAG

>DE9-1-D MT721525
GTTGGAGATGATTCTGGAGGTTTCTCAACAACAGTTTCCACAGAGCAGAGTGTTCCAGAT
CCTCAAGTTGGTATAACAACCATGAAGGATTTAAAAGGGAAGGCAAACAGAGGAAAAATG
GATGCTTCAGGAGTGCAAGCACCTGTCGGAGCTATCACAACAATTGAGGATCCAGTTTTA
GCAAAGAAAGTACCTGAGACATTTCCTGAATTGAAACCTGGAGAATCTAGGCACACATCA
GATCATATGTCTATTTATAAATTTATGGGAAGGTCTCATTTTTTGTGCACTTTTACTTTC
AATTCAAACAACAAAGAGTACACATTTCCTATAACCTTGTCTTTAACTTCTAATCCTCCT
CATGGTTTGCCATCAACACTGAGGTGGTTTTTCAACTTGTTTCAGTTGTATAGAGGACCT
TTGGATTTGACAATTATCATCACAGGAGCAACAGATGTAGATGGCATGGCCTGGTTCACC
CCAGTAGGTCTTGCCGTTGATACTCCTTGGGTGGAAAAGGAGTCAGCTTTATCCATTGAC
TATAAAACTGCTCTTGGGGCTGTCAGATTCAATGCAAGGAGAACAGGGAACATTCAGATT
ANNTTACCATGGTATTCCTATTTATATGCTGTGTCTGGAGCACTGGATGGTTTAGGAGAT
AAGACGGATTCTACATTCGGATTGGTCTCTATTCAGATTGCAAATTACAATCATTCTGAT
GAATACTTATCTTTTAGTTGCTATTTGTCCGTCACAGAACAATCAGAATTTTACTTCCCC
AGAGCTCCATTGAACTCAAATGCCATGTTGTCCACTGAATCAATGATGAGTAGAATTGCA
GCTGGAGATTTGGAGTCATCAGTGGATGATCCTAGGTCAGAGGAGGATAAGAAATTTGAG

>DE9-1-E MT721526
GTTGGAGATGATTCTGGAGGTTTCTCAACAACAGTTTCTACAGAGCAGAATGTTCCAGAT
CCTCAAGTTGGTATAACAACCATGAAGGATTTAAAAGGGAAGGCAAACAGAGGAAAAATG
GATGTTTCAGGAGTGCAAGCACCTGTGGGAGCTATCACAACAATTGAGGATCCAGTCTTA
GCAAAGAAAGTACCTGAGACATTTCCTGAATTGAAACCTGGAGAATCTAGGCACACATCA
GATCATATGTCTATTTATAAATTTATGGGAAGGTCTCATTTTTTGTGCACTTTTACTTTC
AATTCAAACAATAAAGAGTACACATTTCCTATAACCTTGTCTTCAACTTCTAATCCTCCT
CATGGTTTGCCATCAACACTGAGGTGGTTTTTCAATTTGTTTCAGTTGTATAGAGGACCT
TTGGATTTGACAATTATCATCACAGGAGCAACAGATGTAGATGGCATGGCCTGGTTTACC
CCAGTAGGTCTTGCCGTTGATACTCCTTGGGTGGAAAAGGAGTCAGCTTTATCCATTGAC
TATAAAACTGCTCTTGGGGCTGTCAGATTCAATACAAGGAGAGCAGGGAACATTCAGATT
AGATTACCATGGTATTCCTATTTATATGCTGTGTCTGGAGCACTGGATGGTTTAGGAGAT
AAGACGGATTCTACATTTGGATTGGTCTCTATTCAGATTGCAAATTACAATCATTCTGAT
GAATATTTATCTTTTAGTTGCTATTTGTCCGTCACAGAACAATCAGAATTTTACTTCCCC
AGAGCTCCATTGAACTCAAATGCCATGTTGTCCACTGAATCAATGATGAGTAGAATTGCA
GCTGGAGATTTGGAGTCATCAGTGGATGATCCTAGGTCAGAGGAGGATAAGAAATTTGAG

>DE9-1-G MT721527
GTTGGAGATGATTCTGGAGGTTTCTCAACAACAGTTTCCACGGAGCAGAATGTTCCAGAT
CCTCAAGTTGGTATAACAACCATGAAGGATTTAAAAGGGAAGTCAAACAGAGGAAAAATG
GATGTTTCAGGAGTGCAAGCACCTGTGGGAGCTATCACAACAATTGAGGATCCAGTCCTA
GCAAAGAAAGTACCTGAGACATTTCCTGAATTGAAACCTGGAGAATCTAGGCACACATCA
GATCATATGTCTATTTATAAATTTATGGGAAGGTCTCACTTTTTGTGTACTTTTACTTTC
AATTCAAACAATAAAGAGTACACATTTCCTATAACCTTGTCTTCAACTTCTAATCCTCCT
CATGGTTTGCCACCAACACTGAGGTGGTTTTTCAACTTGTTTCAGTTGTATAGAGGACCT
TTGGATTTGACAATTATCATCACAGGAGCAACAGATGTAGATGGCATGGCCTGGTTTACC
CCAGTAGGTCTTGCCGTTGATACTCCTTGGGTGGAAAAGGAGTCAGCTTTGTCCATTGAC
TATAAAACTGCTCTTGGGGCTGTCAGATTCAATACAAGGAGAACAGGGAACATTCAGATT
AGATTACCATGGTATTCCTATTTATATGCTGTGTCTGGAGCACTGGATGGTTTAGGAGAT
AAGACGGATTCTACATTTGGATTGGTCTCTATTCAGATTGCAAATTACAATCATTCTGAT
GAATATTTATCTTTTAGTTGCTACTTGTCCGTCACAGAACAATCAGAATTTTACTTTCCC
AGAGCTCCATTGAACTCAAATGCCATGTTGTCCACTGAATCAATGATGAATAGAATTGCA
GCTGGAGATTTGGAGTCATCAGTCGATGATCCTAGGTCAGAGGAGGATAAAAAATTAGAG

>DE10-1-C MT721528
GTTGGAGATGATTCTGGAGGTTTCTCAACAACAGTTTCCACAGAGCAGAATGTTCCAGAT
CCTCAAGTTGGTATAACAACCATGAAGGATTTAAAAGGGAAGGCAAACAGAGGAAAAATG
GATGTTTCAGGAGTGCAAGCACCTGTGGGAGCTATCACAACAATTGAGGATCCAGTCTTA
GCAAAGAAAGTACCTGAGACATTTCCTGAATTGAAACCTGGAGAATCTAGGCACACATCA
GATCATATGTCTATTTATAAATTTATGGGAAGGTCTCACTTTTTGTGCACTTTTACTTTC
AATTCAAACAATAAAGAGTACACATTTCCTATAACTTTGTCTTCAACCTCTAATCCTCCT
CATGGTTTGCCATCAACACTGAGGTGGTTTTTCAACTTGTTTCAGTTGTATAGAGGACCT
TTGGACTTGACAATTATCATCACAGGAGCAACAGACGTAGATGGCATGGCCTGGTTTACC
CCAGTAGGCCTTGCCGTTGATACTCCTTGGGTGGAAAAGGAGTCAGCTTTATCCATTGAC
TATAAAACTACTCTTGGGGCTGTCAGATTCAACACAAGGAGAACAGGGAACATTCAGATT
AGATTGCCATGGTATTCCTATTTATATGCTGTGTCTGGAGCACTGGATGGTTTAGGAGAT
AAGACGGATTCTACATTTGGATTGGTCTCTATTCAGATTGCAAATTACAATCATTCTGAT
GAATATTTATCTTTTAGTTGCTATTTGTCCGTCACAGAGCAATCAGAATTTTACTTCCCC
AGAGCTCCATTGAACTCAAATGCCATGTTGTCCACTGAATCAATGATGAGTAGAATTGCA
GCTGGAGATTTGGAGTCATCAGTGGATGATCCTAGGTCAGAGGAGGATAAAAAATTTGAG

>DE10-1-D MT721529
GTTGGAGATGATTCTGGAGGTTTCTCAACAACAGTTTCTACAGAGCAGAATGTTCCAGAT
CCTCAAGTTGGTATAACAACCATGAAGGATTTAAAAGGGAAGGCAAACAGAGGAAAAATG
GATGTTTCAGGAGTGCAAGCACCTGTGGGAGCTATCACAAGAATTGAGGATCCAGTCTTA
GCAAAGAAAGTACCTGAGACATTTCCTGAATTGAAACCTGGAGAATCTAGGCACACATCN
NACCATATGTCTATTTATAAATTTATGGGAAGGTCTCATTTTTTGTGCACTTTTACTTTC
AATTCAAACAATAAAGAGTACACATTTCCTATAACCTTGTCTTCAACTTCTAATCCTCCT
CATGGTTTGCCATCAACACTGAGGTGGTTTTTCAATTTGTTTCAGTTGTATAGAGGACCT
TTGGATTTGACAATTATCATCACAGGAGCAACAGATGTAGATGGCATGGCCTGGTTTACC
CCAGTAGGTCTTGCCGTTGATACTCCTTGGGTGGAAAAGGAGTCAGCTTTATCCATTGAC
TATAAAACTGCTCTTGGGGCTGTCAGATTCAATACAAGGAGAACAGGGAACATTCAGATT
AGATTACCATGGTATTCCTATTTATATGCTGTGTCTGGAGCACTGGATGGTTTAGGAGAT
AAGACGGATTCTACATTTGGATTGGTCTCTATTCAGATTGCAAATTACAATCATTCTGAT
GAATATTTATCTTTTAGTTGCTATTTGTCCGTCACAGAACAATCAGAATTTTACTTCCCC
AGAGCTCCATTGAACTCAAATGCCATGTTGTCCACTGAATCAATGATGAGTAGAATTGCA
GCTGGAGATTTGGAGTCATCAGTGGATGATCCTAGGTCAGAGGAGGATAAGAAATTTGAG

>DE10-1-E MT721530
GTTGGAGATGATTCTGGAGGTTTCTCAACAACAGTTTCCACAGAGCAGAGTGTTCCAGAT
CCTCAAGTTGGTATAACAACCATGAAGGATTTAAAAGGGAAGGCAAACAGAGGAAAAATG
GATGTTTCAGGAGTGCAAGCACCTGTGGGAGCTATCACAACAATTGAGGATCCAGTCTTA
GCAAAGAAAGTACCTGAGACATTTCCTGAATTGAAACCTGGAGAATCTAGGCACACATCA
GATCATATGTCTATTTATAAATTTATGGGAAGGTCTCACTTTTTGTGCACTTTTACTTTC
AATTCAAACAATAAAGAGTACACATTTCCTATAACTTTGTCTTCAACCTCTAATCCTCCT
CATGGTTTGCCATCAACACTGAGGTGGTTTTTCAACTTGTTTCAGTTGTATAGAGGACCT
TTGGACTTGACAATTATCATCACAGGAGCAACAGACGTAGATGGCATGGCCTGGTTTACC
CCAGTAGGTCTTGCCGTTGATACTCCTTGGGTGGAAAAGGAGTCAGCTTTATCCATTGAC
TATAAAACTGCTCTTGGGGCTGTCAGATTCAACACAAGGAGAACAGGGAACATTCAGATT
AGATTGCCATGGTATTCCTATTTATATGCTGTGTCTGGAGCACTGGATGGTTTAGGAGAT
AAGACGGATTCTACATTTGGATTGGTCTCTATTCAGATTGCAAATTACAATCATTCTGAT
GAATATTTATCTTTTAGTTGCTATTTGTCCGTCACAGAACGATCAGAATTTTACTTTCCC
AGAGCTCCATTGAACTCAAATGCTATGTTGTCCACTGAATCAATGATGAGTAGAATTGCA
GCTGGAGATTTGGAGTCATCAGTGGATGATCCTAGGTCAGAGGAGGATAAAAAATTTGAG

>DE10-1-F MT721531
GTTGGAGATGATTCTGGAGGTTTCTCAACAACAGTTTCCACAGAGCAGAATGTTCCAGAT
CCTCAAGTTGGTATAACAACCATGAAGGATTTAAAAGGGAAGGCAAACAGAGGAAAAATG
GATGTTTCGGGAGTGCAAGCACCTGTGGGAGCTATCACAACAATTGAGGATCCAGTCTTG
GCAAAGAAAGTACCTGAGACATTTCCTGAATTGAAACCTGGAGAATCTAGGCACACATCA
GATCATACGTCTATTTATAAATTTATGGGAAGGTCTCACTTTTTGTGCACTTTTACTTTC
AATTCAAACGATAAAGAGTACACATTTCCTATAACCTTGTCTTCAACTTCTAATCCTCCT
CATGGTTTGCCATCAACACTGAGGTGGTTTTTCAACTTGTTTCAGTTGTATAGAGGACCT
TTGGATTTGACAATTATCATCACAGGAGCAACAGACGTAGATGGCATGGCCTGGTTTACC
CCAGTAGGTCTTGCCGTTGACACTCCTTGGGTGGAAAAGGAGTCAGCTTTATCCATTGAC
TATAAAACTGCTCTTGGGGCTGTCAGATTCGATACAAGGAGAACAGGGAACATTCAGATT
AGATTACCATGGTATTCCTATTTATATGCTGTGTCTGGAGCACTGGATGGTTTAGGGGAT
AAGACGGATTCTACATTTGGATTGGTCTCTATTCAGATTGCAAATTACAATCATTCTGAT
GAATATTTATCTTTTAGTTGCTATTTGTCTGTCACAGAACAATCAGAATTTTATTTTCCC
AGAGCTCCATTGAACTCAAATGCCATGTTGTCCACTGAATCAATGATGAGTAGAATTGCA
GCTGGAGATTTGGAGTCATCAGTGGATGATCCTAGGTCAGAGGAGGATAAGAAATTTGAG

>DE10-1-G MT721532
GTTGGAGATGATTCTGGAGGTTTCTCAACAACAGTTTCCACAGAGCAGAATGTTCCAGAT
CCTCAAGTTGGTATAACAACCATGAAGGATTTAAAAGGGAAGGCAAACAGAGGAAAAATG
GATGTTTCGGGAGTGCAAGCACCTGTGGGAGCTATCACAACAATTGAGGATCCAGTCTTG
GCAAAGAAAGTACCTGAGACATTTCCTGAATTGAAACCTGGAGAATCTAGGCACACATCA
GATCATATGTCTATTTATAAATTTATGGGAAGGTCTCACTTTTTGTGCACTTTTACTTTC
AATTCAAACAATAAAGAGTACACATTTCCTATAACCTTGTCTTCAACTTCTAATCCTCCT
CATGGTTTGCCATCAACACTGAGGTGGTTTTTCAACTTGTTTCAGTTGTATAGAGGACCT
TTGGATTTGACAATTATCATCACAGGAGCAACAGATGTAGATGGCATGGCCTGGTTTACC
CCAGTAGGTCTTGCCGTTGATACTCCTTGGGTGGAAAAGGAGTCAGCTTTATCCATTGAC
TATAAAACTGCTCTTGGGGCTGTCAGATTCAATGCAAGGAGAACAGGGAACATTCAGATT
AGATTACCATGGTATTCCTATTTATATGCTGTGTCTGGAGCACTGGATGGTTTAGGAGAT
AAGACGGATTCTACATTTGGATTGGTCTCTATTCAGATTGCAAATTACAATCATTCTGAT
GAATATTTATCTTTTAGTTACTATTTGTCCGTCACAGAACAATCAGAATTTTACTTCCCC
AGAGCTCCATTGAACTCAAATGCCATGTTGTCCACTGAATCAATGATGAGTAGAATTGCA
GCTGGAGATTTGGAGTCATCAGTGGATGATCCTAGGTCAGAGGAGGATAAGAAATTTGAG

>DE1-1-C MT721533
GTTGGAGATGATTCTGGAGGTTTCTCAACAACAGTTTCCACAGAGCAGAATGTTCCAGAT
CCTCAAGTTGGTATAACAACCATGAAAGATTTAAAAGGGAAGGCAAACAGAGGAAAAATG
GATGTTTCAGGAGTGCAAGCACCTGTGGGAGCTATCACAACAATTGAGGATCCAGTCTTA
GCAAAGAAAGTGCCTGAGACATTTCCTGAATTGAAACCTGGAGAATCTAGGCACACATCA
GATCATATGTCTATTTATAAATTTATGGGAAGGTCTCACTTTTTGTGCACTTTTACTTTC
AACTCAAACAATAAAGAGTACACATTTCCTATAACCTTGTCTTCAACTTCTAATCCTCCT
CATGGTTTGCCATCAACACTGAGGTGGTTTTTCAACTTGTTTCAGTTGTATAGAGGACCT
TTGGATTTGACAATTATCATCACAGGAGCAACAGACGTAGATGGCATGGCCTGGTTTACC
CCAGTAGGTCTTGCCGTTGATACTCCTTGGGTGGAAAAGGAGTCAGCTTTATCCATTGAC
TATAAGACTGCTCTTGGGGCTGTCAGATTCAATACAAGGAGAACAGGGAATATTCAGATT
AGATTACCATGGTATTCCTATTTATATGCTGTGTCTGGAGCACTGGATGGTTTAGGAGAT
AAGACGGATTCTACATTTGGATTGGTCTCTATTCAGATTGCAAATTACAATCATTCTGAT
GAATATTTATCTTTTAGTTGCTATTTGTCCGTCACAGAACAATCAGAATTTTACTTTCCT
AGAGCTCCATTGAACTCAAATGCCATGTTGTCCACTGAATCAATGATGAGTAGAATTGCA
GCTGGAGATTTGGAGTCATCAGTGGATGATCCTAGGTCAGAGGAGGATAAAAAATTTGAG

>DE1-1-D MT721534
GTTGGAGATGATTCTGGAGGTTTCTCAACAACAGTTTCCACAGAGCAGAATGTTCCAGAT
CCTCAAGTTGGTATAACAACCATGAAGGATTTAAAAGGGAAGGCAAACAGAGGAAAAATG
GATGTTTCAGGAGTGCAAGCACCTGTGGGAGCTATCACAACAATTGAAGATCCAGTCTTG
GCAAAGAAAGCACCTGAGACATTTCCTGAATTGAAGCCTGGAGAATCTAGGCACACATCA
GATCATATGTCTATATATAAATTTATGGGAAGGTCTCACTTTTTGTGCACTTTTACTTTC
AATTCAAACAATAAAGAGTACACATTTCCTATAACTTTGTCTTCAACTTCTAATCCCCCT
CATGGTTTGCCATCAACACTGAGGTGGTTTTTCAACTTGTTTCAGTTGTATAGAGGACCT
TTGGACTTGACAATTATCATCACAGGAGCAACAGATGTAGATGGCATGGCCTGGTTTACC
CCAGTAGGTCTTGCCGTTGATACTCCTTGGGTGGAAAAGGAGTCAGCTTTATCCATTGAC
TATAAAACTGCTCTTGGGGCTGTCAGATTCAATACAAGGAGAACAGGGAACATTCAGATT
AGATTACCATGGTATTCCTATTTATATGCTGTGTCTGGAGCACTGGATGGTTTAGGAGAC
AAGACGGATTCTACATTTGGTTTGGTTTCTATTCAGATTGCAAATTACAATCATTCTGAT
GAATATTTATCTTTTAGTTGCTATTTGTCTGTCACAGAACAATCAGAATTTTACTTTCCC
AGAGCTCCATTGAACTCAAATGCCATGTTGTCCACTGAATCAATGATGAGTAGAATTGCA
GCTGGAGATTTGGAGCCATCAGTGGATGATCCTAGGTCAGAGGAGGATAAAAAATTTGAG

>DE1-1-E MT721535
GTTGGAGATGATTCTGGAGGTTTCTCAACAACAGTTTCCACAGAGCAGAATGTTCCAGAT
CCTCAAGTTGGTATAACAACCATGAAGGATTTAAAAGGGAAGGCAAACAGAGGAAAAATG
GATGTTTCAGGAGTGCAAGCACCTGTGGGAGCTATCACAACAATTGAAGATCCAGTCTTG
GCAAAGAAGGCACCTGAGACATTTCCTGAATTGAAGCCTGGAGAATCTAGGCACACATCA
GATCATATGTCTATATATAAATTTATGGGAAGGTCTCACTTTTTGTGCACTTTTACTTTC
AATTCAAACAATAAAGAGTACACATTTCCTATAACTTTGTCTTCAACTTCTAATCCTCCT
CATGGTTTGCCATCAACACTGAGGTGGCTTTTCAACTTGTTTCAGTTGTATAGAGGACCT
TTGGACTTGACAATTATCATCACAGGAGCAACAGATGTAGATGGCATGGCCTGGTTTACC
CCAGTAGGTCTTGCCGTTGATACTCCTTGGGTGGAAAAGGAGTCAGCTTTATCCATTGAC
TATAAAACTGCTCTTGGGGCTGTCAGATTCAATACAAGGAGAACAGGGAACATTCAGATT
AGATTACCATGGTATTCCTATTTATATGCTGTGTCTGGAGCACTGGATGGTTTAGGAGAC
AAGACGGATTCTACATTTGGTTTGGTTTCTATTCAGATTGCAAATTGCAATCATTCTGAT
GAATATTTATCTTTTAGTTGCTATTTGTCTGTCACAGAACAATCAGAATTTTACTTTCCC
AGAGCTCCATTGAACTCAAATGCCATGTTGTCCACTGAATCAATGATGAGTAGAATTGCA
GCTGGAGATTTGGAGTCATCAGTGGATGATCCTAGGTCAGAGGAGGATAAAAAATTTGAG

>DE1-1-F MT721536
GTTGGAGATGATTCTGGAGGTTTCTCAACAACAGTTTCCGCAGAGCAGAATGTTCCAGAT
CCTCAAGTTGGTATAACAACCATGAGGGATTTAAAAGGGAAGGCAAACAGAGGAAAAATG
GATGTTTCAGGAGTGCAAGCACCTGTGGGAGCTATCACAACAATTGAAGATCCAGTCTTG
GCAAAGAAAGCACCTGAGACATTTCCTGAATTGAAGCCTGGAGAATCTAGGCACACATCA
GATCATATGTCTATATATAAATTTATGGGAAGGTCTCACTTTTTGTGCACTTTTACTTTC
AATTCAAACAATAAAGAGTACACATTTCCTATAACTTTGTCTTCAACTTCTAATCCTCCT
CATGGTTTGCCATCAACACTGAGGTGGTTTTTCAACTTGTTTCAGTTGTATAGAGGACCT
TTGGACTTGACAATTATCATCACAGGAGCAACAGATGTAGATGGCATGGCCTGGTTTACC
CCAGTAGGTCTTGCCGTTGATACTCCTTGGGTGGAAAAGGAGTCAGCTTTATCCATTGAC
TATAAAACTGCTCTTGGGGCTGTCAGATTCAATACAAGGAGAACAGGGAACATTCAGATT
AGATTACCATGGTATTCCTATTTATATGCTGTGTCTGGAGCACTGGATGGTTTAGGAGAC
AAGACAGATTCTACATTTGGTTTGGTTTCTATTCAGATTGCAAATTACAATCATTCTGAT
GAATATTTATCTTTTAGTTGCTATTTGTCTGTCACAGAACAATCAGAATTTTACTTTCCC
AGAGCTCCATCGAACTCAAATGCCATGTTGTCCACTGAATCAATGATGAGTAGAATTGCA
GCTGGAGATTTGGAGTCATCAGTGGATGATCCTAGGTCAGAGGAGGATAAAAAATTTGAG

>DE1-1-G MT721537
GTTGGAGATGATTCTGGAGGTTTCTCAACAACAGTTTCCACAGAGCAGAATGTTCCAGAT
CCTCAAGTTGGTATAACAACCATGAAGGATTTAAAAGGGAAGGCAAACAGAGGAAAAATG
GATGTTTCAGGAGTGCAAGCACCTGTGGGAGCTATCACAACAATTGAAGATCCAGTCTTG
GCAAAGAAAGTACCTGAGACATTTCCTGAATTGAAGCCTGGAGAATCTAGGCACACATCA
GATCATATGTCTATATATAAATTTATGGGAAGGTCTCACTTTTTGTGCACTTTTACTTTC
AATTCAAACAATAAAGAGTACACATTTCCTATAACTTTGTCTTCAACTTCTAATCCTCCT
CATGGTTTGCCATCAACACTGAGGTGGTTTTTCAACTTGTTTCAGTTGTATAGAGGACCT
TTGGACTTGACAATTATCATCACAGGAGCAACAGATGTAGATGGCATGGCCTGGTTTACC
CCAGTAGGTCTTGCCGTTGATACTCCTTGGGTGGAAAAGGAGTCAGCTTTATCCATTGAC
TATAAAACTGCTCTTGGGGCTGTCAGATTCAATACAAGGAGAACAGGGAACATTCAGATT
AGATTACCATGGTATTCCTATTTATATGCTGTGTCTGGAGCACTGGATGGTTTAGGAGAC
AAGACGGATTCTACATTTGGTTTGGTTTCTATTCAGATTGCAAATTACAATCATTCTGAT
GAATATTTATCTTTTAGTTGCTATTTGTCTGTCACAGAACAATCAGAATTTTACTTTCCC
AGAGCTCCATTGAACTCAAATGCCATGTTGTCCACTGAATCAATGATGAGTAGAATTGCA
GCTGGAGATTTGGAGTCATCAGTGGATGATCCTAGGTCAGAGGAGGATAAAAAATTTGAG

>DE2-1-2 MT721538
GTTGGAGATGATTCTGGAGGTTTCTCAACAACAGTTTCTACAGAGCAGAATGTTCCAGAT
CCTCAAGTTGGCATAACAACCATGAAGGATTTAAAAGGGAAGGCAAACAGAGGAAAAATG
GATGTTTCAGGAGTGCAAGCACCTGTGGGAGCTATCACAACAATTGAGGATCCAGTCTTA
GCAAAGAAAGTACCTGAGACATTTCCTGAATTGAAACCTGGAGAATCTAGGTACACATCA
GATCATATGTCTATTTATAAATTTATGGGAAGGTCTCATTTTTTGTGCACTTTTACTTTC
AATTCAAACAATAAAGAGTACACATTTCCTATAACCTTGTCTTCAACTTCTAATCCTCCT
CATGGTTTGCCATCAACACTGAGGTGGTTTTTCAATTTGTTTCAGTTGTATAGAGGACCT
TTGGATTTGACAATTATCATCACAGGAGCAACAGATGTAGATGGCATGGCCTGGTTTACC
CCAGTAGGTCTTGCCGTTGATACTCCTTGGGTGGAAAAGGAGTCAGCTTTATCCATTGAC
TATAAAACTGCTCTTGGGGCTGTCAGATTCAATACAAGGAGAACAGGGAACATTCAGATT
AGATTACCATGGTATTCCTATTTATATGCTGTGTCTGGAGCACTGGATGGTTTAGGAGAT
AAGACGGATTCTACATTTGGATTGGTCTCTATTCAGATTGCAAATTACAATCATTCTGAT
GAATATTTATCTTTTAGTTGCTATTTGTCCGTCACAGAACAATCAGAATTTTACTTCCCC
AGAGCTCCATTGAACTCAAATGCCATGTTGTCCACTGAATCAATGATGAGTAGAATTGCA
GCTGGAGATTTGGAGTCATCAGTGGATGATCCTAGGTCAGAGGAGGATAAGAAATTTGAG

>DE2-1-3 MT721539
GTTGGAGATGATTCTGGAGGTTTCTCAACAACAGTTTCTACAGAGCAGAATGTTCCAGAT
CCTCAAGTTGGCATAACAACCATGAAGGATTTAAAAGGGAAGGCAAACAGAGGAAAAATG
GATGTTTCAGGAGTGCAAGCACCTGTGGGAGCTATCACAACAATTGAGGATCCAGTCTTA
GCAAAGAAAGTACCTGAGACATTTCCTGAATTGAAACCTGGAGAATCTAGGCACACATCA
GATCATATGTCTATTTATAAATTTATGGGAAGGTCTCATTTTTTGTGCACTTTTACTTTC
AATTCAAACAATAAAGAGTACACATTTCCTATAACCTTGTCTTCAACTTCTAATCCTCCT
CATGGTTTGCCATCAACACTGAGGTGGTTTTTCAATTTGTTTCAGTTGTATAGAGGACCT
TTGGATTTGACAATTATCATCACAGGAGCAACAGATGTAGATGGCATGGCCTGGTTTACC
CCAGTAGGTCTTGCCGTTGATACTCCTTGGGTGGAAAAGGAGTCAGCTTTATCCATTGAC
TATAAAACTGCTCTTGGGGCTGTCAGATTCAATACAAGGAGAACAGGGAACATTCAGATT
AGATTACCATGGTATTCCTATTTATATGCTGTGTCTGGAGCACTGGATGGTTTAGGAGAT
AAGACGGATTCTACATTTGGATTGGTCTCTATTCAGATTGCAAATTACAATCATTCTGAT
GAATATTTATCTTTTAGTTGCTATTTGTCCGTCACAGAACAATCAGAATTTTACTTCCCC
AGAGCTCCATTGAACTCAAATGCCATGTTGTCCACTGAATCAATGATGAGTAGAATTGCA
GCTGGAGATTTGGAGTCATCAGTGGATGATCCTAGGTCAGAGGAGGATAAAAAATTTGAG

>DE2-1-4 MT721540
GTTGGAGATGATTCTGGAGGTTTCTCAACAACAGTTTCCACGGAGCAGAATGTTCCAGAT
CCTCAAGTTGGTATAACAACCATGAAAGATTTAAAAGGGAAGGCAAACAGAGGAAAAATG
GATGTTTCAGGAGTGCAAGCACCTGTGGGAGCTATCACAACAATTGAGGATCCAGTCTTA
GCAAAGAAAGTGCCTGAGACATTTCCTGAATTGAAACCTGGAGAATCTAGGCACACATCA
GATCATATGTCTATTTATAAATTTATGGGAAGGTCACACTTTTTGTGTACTTTTACCTTC
AATTCAAACAATAAAGAGTACACATTTCCTATAACCTTGTCTTCAACTTCTAATCCTCCT
CATGGTTTGCCATCAACACTGAGGTGGTTTTTCAACTTGTTTCAGTTGTATAGAGGACCT
TTGGATTTGACAATTATCATCACAGGAGCAACAGACGTAGATGGCATGGCCTGGTTTACC
CCAGTAGGTCTTGCCGTTGATACTCCTTGGGTGGAAAAGGAGTCAGCTTTATCCATTGAC
TATAAAACTGCTCTTGGGGCTGTCAGATTCAATACAAGGAGAACAGGGAACATTCAGATT
AGATTACCATGGTATTCCTATTTATATGCTGTGTCTGGAGCACTGGATGGTTTGGGAGAT
AAGACGGATTCTACATTTGGATTGGTCTCTATTCAAATTGCAAATTACAATCATTCTGAT
GAATATTTATCTTTTAGTTGCTATTTGTCCGTCACAGAACAATCAGAATTTTACTTTCCC
AGAGCTCCATTGAATTCAAATGCCATGTTGTCCACTGAATCAATGATGAGTAGAATTGCA
GCTGGAGATTTGGAGTCATCAGTGGATGATCCTAGGTCAGAGGAGGATAAAAGATTTGAG

>DE2-1-5 MT721541
GTTGGAGATGATTCTGGAGGTTTCTCAACAACAGTTTCTACAGAGCAGAATGTTCCAGAT
CCTCAAGTTGGCATAACAACCATGAAGGATTTAAAAGGGAAGGCAAACAGAGGAAAAATG
GATGTTTCAGGAGTGCAAGCACCTGTGGGAGCTATCACAACAATTGAGGATCCAGTCTTA
GCAAAGAAAGTACCTGAGACATTTCCTGAATTGAAACCTGGAGAATCTAGGCACACATCA
GATCATATGTCTATTTATAAATTTATGGGAAGGTCTCATTTTTTGTGCACTTTTACTTTC
AATTCAAACAATAAAGAGTACACATTTCCTATAACCTTGTCTTCAACTTCTAATCCTCCT
CATGGTTTGCCATCAACACTGAGGTGGTTTTTCAATTTGTTTCAGTTGTATAGAGGACCT
TTGGATTTGACAATTATCATCACAGGAGCAACAGATGTAGATGGCATGGCCTGGTTTACC
CCAGTAGGTCTTGCCGTCGATACTCCTTGGGTGGAAAAGGAGTCAGCTTTATCCATTGAC
TATAAAACTGCTCTTGGGGCTGTCAGATTCAATACAAGGAGAACAGGGAACATTCAGATT
AGATTACCATGGTATTCCTATTTATATGCTGTGTCTGGAGCACTGGATGGTTTAGGAGAT
AAGACGGATTCTACATTTGGATTGGTCTCTATTCAGATTGCAAATTACAATCATTCTGAT
GAATATTTATCTTTTAGTTGCTATTTGTCCGTCACAGAACAATCAGAATTTTACTTCCCC
AGAGCTCCATTGAGCTCAAATGCCATGTTGTCCACTGAATCAATGATGAGTAGAATTGCA
GCTGGAGATTTGGAGTCATCAGTGGATGATCCTAGGTCAGAGGAGGATAAGAAATTTGAG

>DE2-1-6 MT721542
GTTGGAGATGATTCTGGAGGTTTCTCAACAACAGTTTCCACAGAGCAGAATGTTCCAGAT
CCTCAAGTTGGTATAACAACCATGAAAGATTTAAAAGGGAAGGCAAACAGAGGAAAAATG
GATGTTTCAGGAGTGCAAGCACCTGTGGGAGCTATCACAACAATTGAGGATCCAGTCTTA
GCAAAGAAAGTGCCTGAGACATTTCCTGAATTGAAACCTGGAGAATCTAGGCACACATCA
GATCATATGTCTATTTATAAATTTATGGGAAGGTCTCACTTTTTGTGCACTTTTACTTTC
AATTCAAACAATAAAGAGTACACATTTCCTATAACCTTGTCTTCAACTTCTAATCCTCCT
CATGGTTTGCCATCAACACTGAGGTGGTTTTTCAACTTGTTTCAGTTGTATAGAGGACCT
TTGGATTTGACAATTATCATCACAGGAGCAACAGACGTAGATGGCATGGCCTGGTTTACC
CCAGTAGGTCTTGCCGTTGATACTCCTTGGGTGGAAAAGGAGTCAGCTTTATCCATTGAC
TATAAGACTGCTCTTGGGGCTGTCAGATTCAATACAAGGAGAACAGGGAATATTCAGATT
AGATTACCATGGTATTCCTATTTATATGCTGTGTCTGGAGCACTGGATGGTTTAGGAGAT
AAGACGGATTCTACATTTGGATTGGTCTCTATTCAGATTGCAAATTACAATCATTCTGAT
GAATATTTATCTTTTAGTTGCTATTTGTCCGTCACAGAACAATCAGAATTTTACTTTCCT
AGAGCTCCATTGAACTCAAATGCCATGTTGTCCACTGAATCAATGATGAGTAGAATTGCA
GCTGGAGATTTGGAGTCATCAGTGGATGATCCTAGGTCAGAGGAGGATAAAAAATTTGAG

>DE3-1-B MT721543
GTTGGAGATGATTCTGGAGGTTTCTCAACAACAGTTTCTACAGAGCAGAATGTTCCAGAT
CCTCAAGTTGGTATAACAACCATGAAGGATTTAAAAGGGAAGGCAAACAGAGGAAAAATG
GAYGTTTCAGGAGTGCAAGCACCTGTGGGAGCTATCACAACAATTGAGGATCCAGTCTTA
GCAAAGAAAGTACCTGAGACATTTCCTGAATTGAAACCTGGAGAATCTAGGCACACATCA
GATCATATGTCTATTTATAAATTTATGGGAAGGTCTCATTTTTTGTGCACTTTTACTTTC
AATTCAAACAATAAAGAGTACACATTTCCTATAACCTTGTCTTCAACTTCTAATCCTCCT
CATGGTTTGCCATCAACACTGAGGTGGTTTTTCAATTTGTTTCAGTTGTATAGAGGACCT
TTGGATTTGACAATTATCATCACAGGAGCAACAGATGTAGATGGCATGGCCTGGTTTACC
CCAGTAGGTCTTGCCGTTGATACTCCTTGGGTGGAAAAGGAGTCAGCTTTATCCATTGAC
TATAAAACTGCTCTTGGGGCTGTCAGATTCAATACAAGGAGAACAGGGAACATTCAGATT
AGATTACCATGGTATTCCTATTTATATGCTGTGTCTGGAGCACTGGATGGTTTAGGAGAT
AAGACGGATTCTACATTTGGATTGGTCTCTATTCAGATTGCAAATTACAATCATTCTGAT
GAATATTTATCTTTTAGTTGCTATTTGTCCGTCACAGAACAATCAGAATTTTACTTCCCC
AGAGCTCCATTGAACTCAAATGCCATGTTGTCCACTGAATCAATGATGAGTAGAATTGCA
GCTGGAGATTTGGAGTCATCAGTGGATGATCCTAGGTCAGAGGAGGATAAGAAATTTGAG

>DE3-1-D MT721544
GTTGGAGATGATTCTGGAGGTTTCTCAACAACAGTTTCTACAGAGCAGAATGTTCCAGAT
CCTCAAGTTGGTATAACAACCATGAAGGATTTAAAAGGGAAGGCAAACAGAGGAAAAATG
GATGTTTCAGGAGTGCAAGCACCTGTGGGAGCTATCACAACAATTGAGGATCCAGTCTTA
GCAAAGAAAGTACCTGAGACATTTCCTGAATTGAAACCTGGAGAATCTAGGCACACATCA
GATCATATGTCTATTTATAAATTTATGGGAAGGTCTCATTTTTTGTGCACTTTTACTTTC
AATTCAAACAATAAAGAGTACACATTTCCTATAACCTTGTCTTCAACTTCTAATCCTCCT
CATGGTTTGCCATTAACACTGAGGTGGTTTTTCAATTTGTTTCAGTTGTATAGAGGACCT
TTGGATTTGACAATTATCATCACAGGAGCAACAGATGTAGATGGCATGGCCTGGTTTACC
CCAGTAGGTCCTGCCGTTGATACTCCTTGGGTGGAAAAGGAGTCAGCTTTATCCATTGAC
TATAAAACTGCTCTTGGGGCTGTCAGATTCAATACAAGGAGAACAGGGAACATTCAGATT
AGATTACCATGGTATTCCTATTTATATGCTGTGTCTGGAGCACTGGATGGTTTAGGAGAT
AAGACGGATTCTACATTTGGATTGGTCTCTATTCAGATTGCAAATTACAATCATTCTGAT
GAATATTTATCTTTTAGTTGCTATTTGTCCGTCACAGGACAATCAGAATTTTACTTCCCC
AGAGCTCCATTGAACTCAAATGCCATGTTGTCCACTGAATCAATGATGAGTAGAATTGCA
GCTGGAGATTTGGAGTCATCAGTGGATGATCCTAGGTCAGAGGAGGATAAGAAATTTGAG

>DE3-1-E MT721545
GTTGGAGATGATTCTGGAGGTTTCTCAACAACAGTTTCTACAGAGCAGAATGTTCCAGAT
CCTCAAGTTGGTATAACAACCATGAAGGATTTAAAAGGGAAGGCAAACAGAGGAAAAATG
GATGTTTCAGGAGTGCAAGCACCTGTGGGAGCTATCACAACAATTGAGGATCCAGTCTTA
GCAAAGAAAGTACCTGAGACATTTCCTGAATTGAAACCTGGAGAATCTAGGCACACATCA
GATCATATGTCTATTTATAAATTTATGGGAAGGTCTCATTTTTTGTGCACTTTTACTTTC
AATTCAAACAATAAAGAGTACACATTTCCTATAACCTTGTCTTCAACTTCTAATCCTCCT
CATGGTTTGCCATCAACACTGAGGTGGTTTTTCAATTTGTTTCAGTTGTATAGAGGACCT
TTGGATTTGACAATTATCATCACAGGAGCAACAGATGTAGATGGCATGGCCTGGTTNNNN
NNNGTAGGTCTTGCCGTTGATACTCCTTGGGTGGAAAAGGAGTCAGCCTTATCCATTGAC
TATAAAACTGCTCTTGGGGCTGTCAGATTCAATACAAGGAGAACAGGGAACATTCAGATT
AGATTACCATGGTATTCCTATTTATATGCTGTGTCTGGAGCACTGGATGGTTTAGGAGAT
AAGACGGATTCTACATTTGGATTGGTCTCTATTCAGATTGCAAATTACAATCATTCTGAT
GAATATTTATCTTTTAGTTGCTATTTGTCCGTCACAGAACAATCAGAATTTTACTTCCCC
AGAGCTCCATTGAACTCAAATGCCATGTTGTCCACTGAATCAATGATGAGTAGAATTGCA
GCTGGAGATTTGGAGTCATCAGTGGATGATCCTAGGTCAGAGGAGGATAAGAAATTTGAG

>DE3-1-F MT721546
GTTGGAGATGATTCTGGAGGTTTCTCAACAACAGTTTCTACAGAGCAGAATGTTCCAGAT
CCTCAAGTTGGTATAACAATCATGAAGGATTTAAAAGGGAAGGCAAACAGAGGAAAAATG
GATGTTTCAGGAGTGCAAGCACCTGTGGGAGCTATCACAACAATTGAGGATCCAGTCTTA
GCAAAGAAAGTACCTGAGACATTTCCTGAATTGAAACCTGGAGAATCTAGGCACACATCA
GATCATATGTCTATTTATAAATTTATGGGAAGGTCTCATTTTTTGTGCACTTTTACTTTC
AATTCAAACAATAAAGAGTACACATTTCCTATAACCTTGTCTTCAACTTCTAATCCTCCT
CATGGTTTGCCATCAACACTGAGGTGGTTTTTCAATTTGTTTCAGTTGTATAGAGGACCT
TTGGATTTGACAATTATCGTCACAGGAGCAACAGATGTAGATGGCATGGCCTGGTTTACC
CCAGTAGGTCTTGCCGTTGATACTCCTTGGGTGGAAAAGGAGTCAGCTTTATCCATTGAC
TATAAAACTGCTCTTGGGGCTGTCAGATTCAATACAAGGAGAACAGGGAACATTCAGATT
AGATTACCATGGTGTTCCTATTTATATGCTGTGTCTGGAGCACTGGATGGTTTAGGAGAT
AAGACGGATTCTACATTTGGATTGGTCTCTATTCAGATTGCAAATTACAATCATTCTGAT
GAGTATTTATCTTTTAGTTGCTATTTGTCCGTCACAGAACAATCAGAATTTTACTTNCCC
AGAGCTCCATTGAACTCAAATGCCATGTTGTCCACTGAATCAATGATGAGTAGAATTGCA
GCTGGAGATTTGGAGTCATCAGTGGATGATCCTAGGTCAGAGGAGGATAAGAAATTTGAG

>DE3-1-G MT721547
GTTGGAGATGATTCTGGAGGTTTCTCAACAACAGTTTCTACAGAGCAGAATGTTCCAGAT
CCTCAAGTTGGTATAACAACCGTGAAGGATTTAAAAGGGAAGGCAAACAGAGGAAGAATG
GATGTTTCAGGAGTGCAAGCACCTGTGGGAGCTATCACAACAATTGAGGATCCAGTCTTA
GCAAAGAAAGTACCTGAGACATTTCCTGAATTGAAACCTGGAGAATCTAGGCACACATCA
GATCATATGTCTATTTATAAATTTATGGGAAGGTCTCATTTTTTGTGCACTTTTACTTTC
AATTCAAACAATAAAGAGTACACATTTCCTATAACCTTGTCTTCAACTTCTAATCCTCCT
CATGGTTTGCCATCAACACTGAGGTGGTTTTTCAATTTGTTTCAGTTGTATAGAGGACCT
TTGGATTTGACAATTATCATCACAGGAGCAACAGATGTAGATGGCATGGCCTGGTTNNNN
NNNGTAGGTCTTGCCGTTGATACTCCTTGGGTGGAAAAGGAGTCAGCTTTATCCATTGAC
TATAAAACTGCTCTTGGGGCTGTCAGATTCAATACAAGGAGAACAGGGAACATTCAGATT
AGATTACCATGGTATTCCTATTTATATGCTGTGTCTGGAGCACTGGATGGTTTAGGAGAT
AAGACGGATTCTACATTTGGATTGGTCTCTATTCAGATTGCAAATTACAATCATTCTGAT
GAATATTTATCTTTTAGTTGCTATTTGTCCGTCACAGAACAATCAGAATTTTACTTCCCC
AGAGCTCCATTGAACTCAAATGCCATGTTGTCCACTGAATCAATGATGAGTAGAATTGCA
GCTGGAGATTTGGAGTCATCAGTGGATGATCCTAGGTCAGAGGAGGATGAGAAATTTGAG

>OR4-1-A MT721548
GTTGGAGATGATTCTGGAGGTTTCTCAACAACAGTTTCTACAGAGCAGAATATTCCAGAT
CCTCAAGTTGGTATAACAACCATGAAGGATTTAAAAGGGAAGGCAAACAGAGGAAAAATG
GATGTTTCAGGAGTGCAAGCACCTGTGGGAGCTATCACAACAATTGAGGATCCAGTCTTA
GCAAAGAAAGTACCTGAGACATTTCCTGAATTGAAACCTGGAGAATCTAGGCACACATCA
GATCATATGTCTATTTATAAATTTATGGGAAGGTCTCATTTTTTGTGCACTTTTACTTTC
AATTCAAACAATAAAGAGTACACATTTCCTATAACCTTGTCTTCAACTTCTAATCCTCCT
CATGGTTTGCCACCAACACTGAGGTGGTTTTTCAATTTGTTTCAGTTGTATAGAGGACCT
TTGGATTTGACAATTATCATCACAGGAGCAACGGATGTAGATGGCATGGCCTGGTTTACC
CCAGTAGGTCTTGCCGTTGATACTCCTTGGGTGGAAAAGGAGTCAGCTTTATCCATTGAC
TATAAAACTGCTCTTGGGGCTGTCAGATTCAATACAAGGAGAACAGGGAACATTCAGATT
AGATTACCATGGTATTCCTATTTATATGCTGTGTCTGGAGCACTGGATGGTTTAGGAGAT
AAGACGGATTCTACATTTGGATTGGTCTCTATTCAGATTGCAAATTACAATCATTCTGAC
GAATATTTATCTTTTAGTTGCTATTTGTCCGTCACAGAACAATCAGAATTTTACTTCCCC
AGAGCTCCATTGAACTCAAATGCCATGTTGTCCACTGAATCAATGGTGAGTAGAATTGCA
GCTGGAGATTTGGAGTCATCAGTGGATGATCCTAGGTCAGAGGAGGATAAGAAATTTGAG

>OR4-1-B MT721549
GTTGGAGATGATTCTGGAGGTTTCTCAACAACAGTTTCTACAGAGCAGAATGTTCCAGAT
CCTCAAGTTGGTATAACAACCATGAAGGATTTAAAAGGGAAGGCAAACAGAGGAAAAATG
GATGTTTCAGGAGTGCAAGCACCTGTGGGAGCTATCACAACAATTGAGGATCCAGTCTTA
GCAAAGAAAGTACCTGAGACATTTCCTGAATTGAAACCTGGAGAATCTAGGCACACATCA
GATCATATGTCTATTCATAAATTTATGGGAAGGTCTCATTTTTTGTGCACTTTTACTTTC
AATTCAAACAATAAAGAGTACACATTTCCTATAACCTTGTCTTCAACTTCTAATCCTCCT
CATGGTTTGCCATCAACACTGAGGTGGTTTTTCAATTTGTTTCAGTTGTATAGAGGACCT
TTGGATTTGACAATTATCATCACAGGAGCAACAGATGTAGATGGCATGGCCTGGTTTACC
CCAGTAGGTCTTGCCGTTGATACTCCTTGGGTGGAAAAGGAGTCAGCTTTATCCATTGAC
TATAAAACTGCTCTTGGGGCTGTCAGATTCAATACAAGGAGAACAGGGAACATTCAGATT
AGATTACCATGGTATTCCTATTTATATGCTGTGTCTGGAGCACTGGATGGTTTAGGAGAT
AAGACGGATTCTACATTTGGATTGGTCTCTATTCAGATTGCAAATTACAATCATTCTGAT
GAATATTTATCTTTTAGTTGCTATTTGTCCGTCACAGAACAATCAGAATTTTACTTCCCC
AGAGCTCCATTGAACTCAAATGCCATGTTGTCCACTGAATCAATGATGAGTAGAATTGCA
GCTGGAGATTTGGAGTCATCAGTGGATGATCCTAGGTCAGAGGAGGATAAGAAATTTGAG

>OR4-1-C MT721550
GTTGGAGATGATTCTGGAGGTTTCTCAACAACAGTTTCTACAGAGCAGAATGTTCCAGAT
CCTCAAGTTGGTATAACAACCATGAAGGATTTAAAAGGGAAGGCAAACAGAGGAAAAATG
GATGTTTCAGGAGTGCAAGCACCTGTGGGAGCTATCACAACAATTGAGGATCCAGTCTTA
GCAAAGAAAGTACCTGAGACATTTCCTGAATTGAAACCTGGAGAATCTAGGCACACATCA
GATCATATGTCTATTTATAAATTTATGGGAAGGTCTCATTTTTTGTGCACTTTTACTTTC
AATTCAAACAATAAAGAGTACACATTCCCTATAACCTTGTCTTCAACTTCTAATCCTCCT
CATGGTTTGCCATCAATACTGAGGTGGTTTTTCAATTTGTTTCAGTTGTATAGAGGACCT
TTGGATTTGACAATTATCATCACAGGAGCAACAGATGTAGATGGCATGGCCTGGTTTACC
CCAGTAGGTCTTGCCGTTGATACTCCTTGGGTGGAAAAGGAGTCAGCTTTATCCATTGAC
TATAAAACTGCTCTTGGGGCTGTCAGATTCAATACAAGGAGAACAGGGAACATTCAGATT
AGATTACCATGGTATTCCTATTTATATGCTGTGTCTGGAGCACTGGATGGTTTAGGAGAT
AAGACGGATTCTACATTTGGATTGGTCTCTATTCAGATTGCAAATTACAATCATTCTGAT
GAATATTTATCTTTTAGTTGCTATTTGTCCGTCACAGAACAATCAGAATTTTACTTCCCC
AGAGCTCCATTGAACTCAAATGCCATGTTGTCCACTGAATCAATGATGAGTAGAATTGCA
GCTGGAGATTTGGAGTCATCAGTGGATGATCCTAGGTCAGAGGAGGATAAGAAATTTGAG

>OR4-1-E MT721551
GTTGGAGATGATTCAGGAGGTTTCTCAACAACAGTTTCTACAGAGCAGAATATTCCAGAT
CCTCAAGTTGGTATAACAACCATGAAGGATTTAAAAGGGAAGGCAAACAGAGGAAAAATG
GATGTTTCAGGAGTGCAAGCACCTGTGGGAGCTATCACAACAATTGAGGATCCAGTCTTA
GCAAAGAAAGTACCTGAGACATTTCCTGAATTGGAACCTGGAGAATCTAGGCACACATCA
GATCATATGTCTATTTATAAATTTATGGGAAGGTCTCATTTTTTGTGCACTTTTACTTTC
AATTCAAACAATAGAGAGTACTCATTTCCTATAACCTTGTCTTCAACTTCTAATCCTCCT
CATGGTTTGCCATCAACACTGAGGTGGTTTTTCAATTTGTTTCAGTTGTATAGAGGACCT
TTGGATTTGACAATTATCATCACAGGAGCAACAGATGTAGATGGCATGGCCTGGTTTACC
CCAGTAGGTCTTGCCGTTGATACTCCTTGGGAGGAAAAGGAGTCAGCTTTATCCATTGAC
TATAAAACTGCTCTTGGGGCTGTCAGATTCAATACAAGGAGAACAGGGAACATTCAGATT
AGATTACCATGGTATTCCTATTTATATGCTGTGTCTGGAGCACTGGATGGTTTAGGAGAT
AAGACGGATTCTACATTTGGATTGGTCTCTATTCAGATTGCAAATTACAATCATTCTGAT
GAATATTTATCTTTTAGTTGCTATTTGTCCGTCACAGAACAACCAGAATTTTACTTCCCC
AGAGCTCCATTGAACTCAAATGCCATGTTGTCCACTGAATCAATGATGAGTAGAATTGCA
GCTGGAGATTTGGAGTCATCAGTGGATGATCCTAGGTCAGAGGAGGATAAGAAATTTGAG

>OR4-1-G MT721552
GTTGGAGATGATTCTGGAGGTTTCTCAACAACAGTTTCTACGGAGCAGAATGTTCCAGAT
CCTCAAGTTGGTATAACAACCATGAAGGATTTAAAAGGGAAGGCAAACAGAGGAAAAATG
GATGTTTCAGGAGTGCAAGCACCTGTGGGAGCTATCACAACAATTGAGGATCCAGTCTTA
GCAAAGAAAGTACCTGAGACATTTCCTGAATTGAAGCCTGGAGAATCTAGGCACACATCA
GATCATATGTCTATTTATAAATTTATGGGAAGGTCCCATTTTTTGTGCACTTTTACTTTC
AATTCAAGCAATAAAGAGTACACATTTCCTATAACCTTGTCTTCAACTTCTAATCCTCCT
CATGGTTTGCCATCAACACTGAGGTGGTTTTTCAATTTGTTTCAGTTGTATAGAGGACCT
TTGGATTTGACAATTATCATCACAGGAGCAATAGATGCAGATGGCATGGCCTGGTTTACC
CCAGTAGGTCTTGCCGTTGATACTCCTTGGGTGGAAAAGGAGTCAGCTTTATCCATTGAC
TATAAAACTGCTCTTGGGGCTGTCAGATTCAATACAAGGAGAACAGGGAACATTCAGATT
AGATTACCATGGTATTCCTATTTATATGCTGTGTCTGGAGCACTGGATGGTTTAGGAGAT
AAGACGGATTCTACATTTGGATTGGTCTCTATTCAGATTGCAAATTACAATCATTCTGAT
GAATATTTATCTTTTAGTTGCTATTTGTCCGTCACAGAACAATCAGAATTTTACTTCCCC
AGAGCTCCATTGAACTCAAATGCCATGTTGTCCACTGAATCAATGATGAGTAGAATTGCA
GCTGGAGATTTGGAGTCATCAGTGGATGATCCTAGGTCAGAGGAGGATAAGAAATTTGAG

>OR6-1-D MT721553
GTTGGAGATGATTCTGGAGGTTTCTCAACAACAGTTTCTACAGAGCAGAATGTTTCAGAT
CCTCAAGTTGGTATAACAACCATGAAGGATTTAAAAGGGAAGGCAAACAGAGGAAAAATG
GATGTTTCAGGAGTGCAAGCACCCGTGGGAGCTATCACAACAATTGAGGATCCAGTCTTA
GCAAAGAAAGTACCTGAGACATTTCCTGAATTGAAACCTGGAGAGTCTAGGCACACATCA
GATCATATGTCTATTTATAAATTTATGGGAAGGTCTCATTTTTTGTGCACTTTTACTTTC
AATTCAAACAATAAAGAGTACACATTTCCTATAACCTTGTCTTCAACTTCTAATCCTCCT
CATGGTTTGCCATCAACACTGAGGTGGTTTTTCAATTTGTTTCAGTTGTATAGAGGACCT
TTGGATTTGACAATTATCATCACGGGAGCAACAGATGTAGATGGCATGGCCTGGTTTACC
CCAGTAGGTCCTGCCGTTGATACTCCTTGGGTGGAAAAGGAGTCAGCTTTATCCATTGAC
TATAAAACTGCTCTTGGGGCTGTCAGATTCAATACAAGGAGGACAGGGAACATTCAGATT
AGATTACCATGGTATTCCTATTTATATGCTGTGTCTGGAGCACTGGATGGTTTAGGAGAT
AAGACGGATTCTACATTTGGATTGGTCTCTATTCAGATTGCAAATTACAATCATTCTGAT
GAATATTTATCTTTTAGTTGCTATTTGTCCGTCACAGAACAGTCAGAATTTTACTTCCCC
AGAGCTCCATTGAACTCAAATGCCATGTTGTCCACTGAATCAATGATGAGTAGAATTGCA
GCTGGAGATTTGGAGTCATCAGTGGATGATCCTAGGTCAGAGGAGGATAAGAAATTTGAG

>OR6-1-F MT721554
GTTGGAGATGATTCTGGAGGTTTCTCAACAACAGTTTCTACAGAGCAGAACGTTCCAGAT
CCTCAAGTTGGTATAACAACCATGAAGGATTTAAAAGGGAAGGCAAACAGAGGAGAAATG
GATGTTTCGGGAGTACAAGCACCTGTGGGAGCTATCACAACAATTGAGGATCCAGTCTTA
GCAAAGAAAGTACCTGAGACATTTCCTGAATTGAAACCTGGAGAATCTAGGCACACATCA
GATCATATGTCTATTTATAAATTTATGGGAAGGTCTCATTTTTTGTGCACTTTTACTTTC
AATTCAAACAATAAAGAGTACACATTTCCTATAACCTTGTCTTCAACTTCTAATCCTCCT
CATGGTTTGCCATCAACACTGAGGTGGTTTTTCAATTTGTTTCAGTTGTATAGAGGACCT
TTGGATTTGACAATTATCATCACAGGAGCAACAGATGTAGATGGCATGGCCTGGTTTACC
CCAGTAGGTCTTGCCGTTGATACTCCTTGGGTGGAAAAGGAGTCAGCTTTATCCATTGAC
TATAAAACTGCTCTTGGGGCTGTCAGATTCAATACAAGGAGAACAGGGAACATTCAGATT
AGATTACCATGGTATTCCTATTTATATGCTGTGTCTGGAGCACTGGATGGTTTAGGAGAT
AAGACGGATTCTACATTTGGATTGGTCTCTATTCAGATTGCAAATTACAATCATTCTGAT
GAATATTTATCTTTTAGTTGCTATTTGTCCGTCACAGAGCAATCAGAATTTTACTTCCCC
AGAGCTCCATTGAACTCAAATGCCATGTTGTCCACTGAATCAATGATGAGTAGAATTGCA
GCTGGAGATTTGGAGTCATCAGTGGATGATCCTAGGTCAGAGGAGGATAAGAAATTTGAG

>OR6-1-G MT721555
GTTGGAGATGATTCTGGAGGTTTCTCAACAACAGTTTCTACAGAGCAGAATGTTTCAGAT
CCTCAAGTTGGTATAACAACCATGAAGGATTTAAAAGGGAAGGCAAACAGAGGAAAAATG
GATGTTTCAGGAGTGCAAGCACCCGTGGGAGCTATCACAACAATTGAGGATCCAGTCTTA
GCAAAGAAAGTACCTGAGACATTTCCTGAATTGAAACCTGGAGAGTCTAGGCACACATCA
GATCATATGTCTATTTATAAATTTATGGGAAGGTCTCATTTTTTGTGCACTTTTACTTTC
AATTCAAACAATAAAGAGTACACATTTCCTATAACCTTGTCTTCAACTTCTAATCCTCCT
CATGGTTTGCCATCAACACTGAGGTGGTTTTTCAATTTGTTTCAGTTGTATAGAGGACCT
TTGGATTTGACAATTATCATCACGGGAGCAACAGATGTAGATGGCATGGCCTGGTTTACC
CCAGTAGGTCCTGCCGTTGATACTCCTTGGGTGGAAAAGGAGTCAGCTTTATCCATTGAC
TATAAAACTGCTCTTGGGGCTGTCAGATTCAATACAAGGAGGACAGGGAACATTCAGATT
AGATTACCATGGTATTCCTATTTATATGCTGTGTCTGGAGCACTGGATGGTTTAGGAGAT
AAGACGGATTCTACATTTGGATTGGTCTCTATTCAGATTGCAAATTACAATCATTCTGAT
GAATATTTATCTTTTAGTTGCTATTTGTCCGTCACAGAACAGTCAGAATTTTACTTCCCC
AGAGCTCCATTGAACTCAAATGCCATGTTGTCCACTGAATCAATGATGAGTAGAATTGCA
GCTGGAGATTTGGAGTCATCAGTGGATGATCCTAGGTCAGAGGAGGATAAGAAATTTGAG

>OR7-1-i MT721556
GTTGGAGATGATTCTGGAGGTTTCTCAACAACAGTTTCTACAGAGCAGAATGTTCCAGAT
CCTCAAGTTGGTATAACAACCATGAAGGATTTAAAAGGGAAGGCAAACAGAGGAAAAATG
GATGTTTCAGGAGTGCAAGCACCTGTGGGAGCTATCACAACAATTGAGGATCCAGTCTTA
GCAAAGAAAGTACCTGAGACATTTCCTGAATTGAAACCTGGAGAGTCTAGGCACACATCA
GATCATATGTCTATTTATAAATTTATGGGAAGGTCTCATTTTTTGTGTACTTTTACTTTC
AATTCAAACAATAAAGAGTACACATTTCCTATAACCTTGTCTTCAACTTCTAATCCTCCT
CATGGTTTGCCATCAACACTGAGGTGGTTTTTCAATTTGTTTCAGTTGTATAGAGGACCT
TTGGATTTGACAATTATCATCACAGGAGCAACAGATGTAGATGGCATGGCCTGGTTTACC
CCAGTAGGTCTTGCCGTTGATACTCCTTGGGTGGAAAAGGAGTCAGCTTTATCCATTGAC
TATAAAACTGCTCTTGGGGCTGTCAGATTCAATACAAGGAGAACAGGGAACATTCAGATT
AGATTACCATGGTATTCCTATTTATATGCTGTGTCTGGAGCACTGGATGGTTTAGGAGAT
AAGACGGATTCTACATTTGGATTGGTCTCTATTCAGATTGCAAATTACAATCACTCTGAT
GAATATTTATCTTTTAGTTGTTATTTGTCCGTCACAGAACAATCAGAATTTTACTTCCCC
AGAGCTCCATTGAACTCAAATGCCATGTTGTCCACTGAATCAATGATGAGTAGAATTGCA
GCTGGAGATTTGGAGTCATCAGTGGATGATCCTAGGTCAGAGGAGGATAAGAAATTTGAG

>OR7-1-J MT721557
GTTGGAGATGATTCTGGAGGTTTCTCAACAACAGTTTCTACAGAGCAGAATGTTCCAGAT
CCTCAAGTTGGTATAACAACCATGAAGGATTTAAAAGGGAAGGCAAACAGAGGAAAAATG
GATGTTTCAGGAGTGCAAGCACCTGTGGGAGCTATCACAACAATTGAGGATCCAGTCTTA
GCAAAGAAAGTACCTGAGACATTTCCTGAATTGAAACCTGGAGAGTCTAGGCACACATCA
GATCATATGTCTATTTATAAATTTATGGGAAGGTCTCATTTTTTGTGCACTTTTACTTTC
AATTCAAACAATAAAGAGTACACATTTCCTATAACCTTGTCTTCAACTTCTAATCCTCCT
CATGGTTTGCCATCAACACTGAGGTGGTTTTTCAATTTGTTTCAGTTGTATAGAGGACCT
TTGGATTTGACAATTATCATCACAGGAGCAACAGATGTAGATGGCATGGCCTGGTTTACC
CCAGTAGGTCTTGCCGTTGATACTCCTTGGGTGGAAAAGGAGTCAGCTTTATCCATTGAC
TATAAAACTGCTCTTGGGGCTGTCAGATTCAATACAAGGAGAACAGGGAACATTCAGATT
AGATTACCATGGTATTCCTATTTATATGCTGTGTCTGGAGCACTGGATGGTTTAGGAGAT
AAGACGGATTCTACATTTGGATTGGTCTCTATTCAGATTGCAAATTACAATCATTCTGAT
GAATATTTATCTTTTAGTTGTTATTTGTCCGTCACAGAACAATCAGAATTTTACTTCCCC
AGAGCTCCATTGAACTCAAATGCCATGTTGTCCACTGAATCAATGATGAGTAGAATTGCA
GCTGGAGATTTGGAGTCATCAGTGGATGATCCTAGGTCAGAGGAGGATAAGAAATTTGAG

>OR7-1-K MT721558
GTTGGAGATGATTCTGGAGGTTTCTCAACAACAGTTTCTACAGAGCAGAATGTTCCAGAT
CCTCAAGTTGGTATAACAACCATGAAGGATTTAAAAGGGAAGGCAAACAGAGGAAAAATG
GATGTTTCAGGAGTGCAAGCACCTGTGGGAGCTATCACAACAATTGAGGATCCAGTCTTA
GCAAAGAAAGTACCTGAGACATTTCCTGAATTGAAACCTGGAGAGTCTAGGCACACATCA
GATCATATGTCTATTTATAAATTTATGGGAAGGTCTCATTTTTTGTGCACTTTTACTTTC
AATTCAAACAATAAAGAGTACACATTTCCTATAACCTTGTCTTCAACTTCTAATCCTCCT
CATGGTTTGCCATCAACACTGAGGTGGTTTTTCAATTTGTTTCAGTTGTATAGAGGACCT
TTGGATTTGACAATTATCATCACAGGAGCAACAGATGTAGATGGCATGGCCTGGTTTACC
CCAGTAGGTCTTGCCGTTGATACTCCTTGGGTGGAAAAGGAGTCAGCTTTATCCATTGAC
TATAAAACTGCTCTTGGGGCTGTCAGATTCAATACAAGGAGAACAGGGAACATTCAGATT
AGATTACCATGGTATTCCTATTTATATGCTGTGTCTGGAGCACTGGATGGTTTAGGAGAT
AAGACGGATTCTACATTTGGATTGGTCTCTATTCAGATTGCAAATTACAATCATTCTGAT
GAATATTTATCTTTTAGTTGTTATTTGTCCGTCACAGAACAATCAGAATTTTACTTCCCC
AGAGCTCCATTGAACTCAAATGCCATGTTGTCCACTGAATCAATGATGAGTAGAATTGCA
GCTGGAGATTTGGAGTCATCAGTGGATGATCCTAGGTCAGAGGAGGATAAGAAATTTGAG

>OR7-1-M MT721559
GTTGGAGATGATTCTGGAGGTTTCTCAACAACAGTTTCTACAGAGCAGAATGTTCCAGAT
CCTCAAGTTGGTATAACAACCATGAAGGATTTAAAAGGGAAGGCAAACAGAGGAAAAATG
GATGTTTCAGGAGTGCATGCACCTGTGGGAGCTATCACAACAATTGAGGATCCAGTCTTA
GCAAAGAAAGTACCTGAGACATTTCCTGAATTGAAACCTGGAGAGTCTAGGCACACATCA
GATCATATGTCTATTTATAAATTTATGGGAAGGTCTCATTTTTTGTGCACTTTTACTTTC
AATTCAAACAATAAAGAGTACACATTTCCTATAACCTTGTCTTCAACTTCTAATCCTCCT
CATGGTTTGCCATCAACACTGAGGTGGTTTTTCAATTTGTTTCAGTTGTATAGAGGACCT
TTGGATTTGACAATTATCATCACAGGAGCAACAGATGTAGATGGCATGGCCTGGTTTACC
CCAGTAGGTCTTGCCGTTGATACTCCTTGGGTGGAAAAGGAGTCAGCTTTATCCATTGAC
TATAAAACTGCTCTTGGGGCTGTCAGATTCAATACAAGGAGAACAGGGAACATTCAGATT
AGATTACCATGGTATTCCTATTTATATGCTGTGTCTGGAGCACTGGATGGTTTAGGAGAT
AAGACGGATTCTACATTTGGATTGGTCTCTATTCAGATTGCAAATTACAATCATTCTGAT
GAATATTTATCTTTTAGTTGTTATTTGTCCGTCACAGAACAATCAGAATTTTACTTCCCC
AGAGCTCCATTGAACTCAAATGCCATGTTGTCCACTGAATCAATGATGAGTAGAATTGCA
GCTGGAGATTTGGAGTCATCAGTGGATGATCCTAGGTCAGAGGAGGATAAGAAATTTGAG

>OR8-1-C MT721560
GTTGGAGATGATTCTGGAGGTTTCTCAACAACAGTTTCTACAGAGCAGAATGTTCCAGAT
CCTCAAGTTGGTATAACAACCATGAAGGATTTAAAAGGGAAGGCAAACAGAGGAAAAATG
GATGTTTCAGGAGTGCAAGCACCTGTGGGAGCTATCACAACAATTGAGGATCCAGTCTTA
GCAAAGAAAGTACCTGAGACATTTCCTGAATTGAAACCTGGAGAATCTAGGCACACATCA
GATCATATGTCTATTTATAAATTTATGGGAAGGTCTCATTTTTTGTGCACTTTTACTTTC
AATTCAAACAATAAAGAGTACACATTTCCTATAACCTTGTCTTCAACTTCTAATCCTCCT
CATGGTTTGCCATCAACACTGAGGTGGTTTTTCAATTTGTTTCAGTTGTATAGAGGACCT
TTGGATTTGACAATTATCATCACAGGAGCAACAGATGTAGATGGCATGGCCTGGTTTACC
CCAGTAGGTCTTGCCGTTGATACTCCTTGGGTGGAAAAGGAGTCAGCTTTATCCATTGAC
TATAAAACTGCTCTTGGGGCTGTCAGATTCAATACAAGGAGAACAGGGAACATTCAGATT
AGATTACCATGGTATTCCTATTTATATGCTGTGTCTGGAGCACTGGATGGTTTAGGAGAT
AAGACGGATTCTACATTTGGATTGGTCTCTATTCAGATTGCAAATTACAATCATTCTGAT
GAATATTTATCTTTTAGTTGCTATTTGTCCGTCACAGAACAATCAGAATTTTACTTTCCC
AGAGCTCCATTGAACTCAAATGCCATGTTGTCCACTGAATCAATGATGAGTAGAATTGCA
GCTGGAGATTTGGAGTCATCAGTGGATGATCCTAGGTCCGAGGAGGATAAGAAATTTGAG

>OR8-1-D MT721561
GTTGGAGATGATTCTGGAGGTTTCTCAACAACAGTTTCTACAGAGCAGAACGTTCCAGAT
CCTCAAGTTGGTATAACAACCATGAAGGATTTAAAAGGGAAGGCAAACAGAGGAAAAATG
GATGTTTCAGGAGTGCAAGCACCTGTGGGAGCTATCACAACAATTGAGGATCCAGTCTTA
GCAAAGAAAGTACCTGAGACATTTCCTGAATTGAAACCTGGAGAATCTAGGCACACATCA
GATCGTATGTCTATTTATAAATTTATGGGAAGGTCTCATTTTTTGTGCACTTTTACTTTC
AATTCAAACAATAAAGAGTACACATTTCCTATAACCTTGTCTTCAACTTCTAATCCTCCT
CATGGTTTGCCATCAACACTGAGGTGGTTTTTCAATTCGTTTCAGTTGTATAGAGGACCT
TTGGATTTGACAATTATCATCACAGGAGCAACAGATGTAGATGGCATGGCCTGGTTTACC
CCAGTAGGTCTTGCCGTTGATACTCCTTGGGTGGAAAAGGAGTCAGCTTTATCCATTGAC
TATAAAACTGCTCTTGGGGCTGTCAGATTCAATACAAGGAGAACAGGGAACATTCAGATT
AGATTACCATGGTATTCCTATTTATATGCTGTGTCTGGAGCACTGGATGGTTTAGGAGAT
AAGACGGATTCTACATTTGGATTGGTCTCTATTCAGATTGCAAATTACAATCATTCTGAT
GAATATTTATCTTTTAGTTGCTATTTGTCCGTCACAGAACAATCAGAATTTTACTTCCCC
AGAGCTCCATTGAACTCAAATGCCATGTTGTCCACTGAATCAATGATGAGTAGAATTGCA
GCTGGAGATTTGGAGTCATCAGTGGATGATCCTAGGTCAGAGGAGGATAAGAAATTTGAG

>OR8-1-E MT721562
GTTGGAGATGATTCTGGAGGTTTCTCAACAACAGTTTCTACAGAGCAGAATGTTCCAGAT
CCTCAAGTTGGTATAACAACCATGAAGGATTTAAAAGGGAAGGCAAACAGAGGAAAAATG
GATGTTTCAGGAGTGCAAGCACCTGTGGGAGCTATCACAACAATTGAGGATCCAGTCTTA
GCAGAGAAAGTACCTGAGACATTTCCTGAAATGAAACCTGGAGAATCTAGGCACACATCA
GATCATATGTCTATTTATAAATTTATGGGAAGGTCTCATTTTTTGTGCACTTTTACTTTC
AATTCAAACAATAAAGAGTACACATTTCCTATAACCTTGTCTTCAACTTCTAATCCTCCT
CATGGTTTGCCATCAACACTGAGGTGGTTTTTCAATTTGTTTCAGTTGTATAGAGGACCT
TTGGATTTGACAATTATCATCACAGGAGCAACAGATGTAGATGGCATGGCCTGGTTTACC
CCAGTAGGTCTTGCCGTTGATACTCCTTGGGTGGAAAAGGAGTCAGCTTTATCCATTGAC
TATAAAACTGCTCTTGGGGCTGTCAGATTCAATACAAGGAGAACAGGGAACATTCAGATT
AGATTACCATGGTATTCCTATTTATATGCTGTGTCTGGAGCACTGGATGGTTTAGGAGAT
AAGACGGATTCTACATTTGGATTGGTCTCTATTCAGATTGCAAATTACAATCATTCTGAT
GAATATTTATCTTTTAGTTGCTATTTGTCCGTCACAGAACAATCAGAATTTTACTTCCCC
AGAGCTCCATTGAACTCAAATGCCATGTTGTCCACTGAATCAATGATGAGTAGAATTGCA
GCTGGAGATTTGGAGTCATCAGTGGATGATCCTAGGTCAGAGGAGGATAAGAAATTTGAG

>OR8-1-G MT721563
GTTGGAGATGATTCTGGAGGTTTCTCAACAACAGTTTCTACAGAGCAGAATGTTCCAGAT
CCTCAAGTTGGTATAACAACCATGAAGGATTTAAAAGGGAAGGCAAACAGAGGAAAAATG
GATGTTTCAGGAGTGCAAGCACCTGTGGGAGCTATCACAACAATTGAGGATCCAGTCTTA
GCAAAGAAAGTACCTGAGACATTTCCTGAATTGAAACCTGGAGAATCTAGGCACACGTCA
GATCATATGTCTATTTATAAATTTATGGGAAGGTCTCATTTTTTGTGCACTTTTACTTTC
AATTCAAACAATAAAGAGTACACATTTCCTATAACCTTGTCTTCAACTTCTAATCCTCCT
CATGGTTTGCCATCAACACTGAGGTGGTTTTTCAATTTGTTTCAGTTGTATAGAGGACCT
TTGGATTTGACAATTATCATCACAGGAGCAACAGATGTAGATGGCATGGCCTGGTTTACC
CCAGTAGGTCTTGCCGTTGATACTCCTTGGGTGGAAAAGGAGTCAGCTTTATCCATTGAC
TATAAAACTGCTCTTGGGGCTGTCAGATTCAATACAAGGAGAACAGGGAACATTCAGATT
AGATTACCATGGTATTCCTATTTATATGCTGTGTCTGGAGCACTGGATGGTTTAGGAGAT
AAGACGGATTCTACATTCGGATTGGTCTCTATTCAGATTGCAAATTACAATCATTCTGAT
GAATATTTATCTTTTAGTTGCTATTTGTCCGTCACAGAACAATCAGAATTTTACTTCCCC
AGAGCTCCATTGAACTCAAATGCCATGTTGTCCACTGAATCAATGATGAGTAGAATTGCA
GCTGGAGATTTGGAGTCATCAGTGGATGATCCTAGGTCAGAGGAGGATAAGAAATTTGAG

>OR9-1-C MT721564
GTTGGAGATGATTCTGGAGGTTTCTCAACAACAGTTTCTACAGAGCAGAATGTTCCAAAT
CCTCAAGTTGGTATAACAACCATGAAGGATTTAAAAGGGAAGGCAAACAGAGGAAAAATG
GATGTTTCAGGAGTGCAAGCACCTGTGGGAGCTATCACAACAATTGAGGATCCAGTCTTA
GCAAAGAAAGTACCTGAGACATTTCCTGAATTGAAACCTGGAGAATCTAGGCACACATCA
GATCATATGTCTATTTATAAATTTATGGGAAGGTCTCATTTTTTGTGCACTTTTACTTTC
AATTCAAACAATAAAGAGTACACATTTCCTATAACCTTGTCTTCAACTTCTAATCCTCCT
CATGGTTTGCCATCAACACTGAGGTGGTTTTTCAATTTGTTTCAGTTGTATAGAGGACCT
TTGGATTTGACAATTATCATCACAGGAGCAACAGATGTAGATGGCATGGCCTGGTTTACC
CCAGTAGGTCTTGCCGTTGATACTCCTTGGGTGGAAAAGGAGTCAGCTTTATCCATTGAC
TATAAAACTGCTCTTGGGGCTGTCAGATTCAATACAAGGAGAACAGGGAACATTCAGATT
AGATTACCATGGTATTCCTATTTATATGCTGTGTCTGGAGCACTGGATGGTTTAGGAGAT
AAGACGGATTCTACATTTGGATTGGTCTCTATTCAGATTGCAAATTACAATCATTCTGAT
GAATATTTATCTTTTAGTTGCTATTTGTCCGTCACAGAACAATCAGAATTTTACTTCCCC
AGAGCTCCATTGAACTCAAATGCCATGTTGTCCACTGAATCAATGATGAGTAGAATTGCA
GCTGGAGATTTGGAGTCATCAGTGGATGATCCTAGGTCAGAGGAGGATAAGAAATTTGAG

>OR9-1-D MT721565
GTTGGAGATGATTCTGGAGGTTTCTCAACAACAGTTTCTACAGAGCAGAATGTTCCAGAT
CCTCAAGTTGGTATAACAACCATGAAGGATTTAAAAGGGAAGGCAAACAGAGGAAAAATG
GATGTTTCAGGAGTGCAAGCACCTGTGGGAGCTATCACAACAATTGAGGATCCAGTCTTA
GCAAAGAAAGTACCTGAGACATTTCCTGAATTGAAACCTGGAGAATCTAGGCACACATCA
GATCATATGTCTATTTATAAATTTATGGGAAGGTCTCATTTTTTGTGCACTTTTACTTTC
AATTCAAACAATAAAGAGTACACATTTCCTATAACCTTGTCTTCAACTTCTAATCCTCCT
CATGGTTTGCCATCAACACTGAGGTGGTTTTTCAATTTGTTTCAGTTGTATAGAGGACCT
TTGGATTTGACAATTATCATCACAGGAGCAACAGATGTAGATGGCATGGCCTGGTTTACC
CCAGTAGGTCTTGCCGTTGATACTCCTTGGGTGGAAAAGGAGTCAGCTTTATCCATTGAC
TATAAAACTGCTCTTGGGGCTGTCAGATTCAATACAAGGAGAACAGGGAACATTCAGATT
AGATTACCATGGTATTCCTATTTATATGCTGTGTCTGGAGCACTGGATGGTTTAGGAGAT
AAGACGGATTCTACATTTGGATTGGTCTCTATTCAGATTGCAAATTACAATCATTCTGAT
GAATATTTATCTTTTAGTTGCTATTTGTCCGTCACAGAACAATCAGAATTTTACTTCCCC
AGAGCTCCATTGAACTCAGATGCCATGTTGTCCACTGAATCAATGATGAGTAGAATTGCA
GCTGGAGATTTGGAGTCATCAGTGGATGATCCTAGGTCAGAGGAGGATAAGAAATTTGAG

>OR9-1-E MT721566
GTTGGAGATGATTCTGGAGGTTTCTCAACAACAGTTTCTACAGAGCAGAATGTTCCAGAT
CCTCAAGTTGGTATAACAACCATGAAGGATTTAAAAGGGAAGGCAAACAGAGGAAAAATG
GATGTTTCAGGAGTGCAAGCACCTGTGGGAGCTATCACAACAATTGAGGATCCAGTCTTA
GCAAAGAAAGTACCTGAGACATTTCCTGAATTGAAACCTGGAGAATCTAGGCACACATCA
GATCATATGTCTATTTATAAATTTATGGGAAGGTCTCATTTTTTGTGCACTTTTACTTTC
AATTCAAACAATAAAGAGTATACATTTCCTATAACCTTGTCTTCAACTTCTAATCCTCCT
CATGGTTTGCCATCAACACTGAGGTGGTTTTTCAACTTGTTTCAGTTGTATAGAGGACCT
TTGGATTTGACAATTATCATCACAGGAGCAACAGATGTAGATGGCATGGCCTGGTTTACC
CCAGTAGGTCTTGCCGTTGATACTCCTTGGGTGGAAAAGGAGTCAGCTTTATCCATTGAC
TATAAAACTGCTCTTGGGGCTGTCAGATTCAATACAAGGAGAACAGGGAACATTCAGATT
AGATTACCATGGTATTCCTATTTATATGCTGTGTCTGGAGCACTGGATGGTTTAGGAGAT
AAGACGGATCCTACATTTGGATTGGTCTCTATTCAGATTGCAAATTACAATCATTCTGAT
GAATATTTATCTTTTAGTTGCTATTTGTCCGTCACAGAACAATCAGAATTTTACTTCCCC
AGAGCTCCATTGAACTCAAATGCCATGTTGTCCACTGAATCAATGATGAGTAGAATTGCA
GCTGGAGATTTGGAGTCATCAGTGGATGATCCTAGGTCAGAGGAGGATAAGAAATTTGAG

>OR9-1-F MT721567
GTTGGAGATGATTCTGGAGGTTTCTCAACAACAGTTTCTACAGAGCAGAATGTTCCAGAT
CCCCAAGTTGGTATAACAACCATGAAGGATTTAAAAGGGAAGGCAAACAGAGGAAAAATG
GATGTTTCAGGAGTGCAAGCACCTGTGGGAGCTATCACAACAATTGAGGATCCAGTCTTA
GCAAAGAAAGTACCTGAAACATTTCCTGAATTGAAACCTGGAGAATCTAGGCACACATCA
GATCATATGTCTATTTATAAATTTATGGGAAGGTCTCATTTTTTGTGCACTTTTACTTTC
GATTCAAACAATAAAGAGTACACATTTCCTATAACCTTGTCTTCAACTTCTAATCCTCCT
CATGGTTTGCCATCAACACTGAGGTGGTTTTTCAATTTGTTTCAGTTGTATAGAGGACCT
TTGGATTTGACAATTATCATCACAGGAGCAACAGATGTAGATGGCATGGCCTGGTTTACC
CCAGTAGGTCTTGCCGTTGATACTCCTTGGGTGGAAAAGGAGTCAGCTTTATCCATTGAC
TATAAAACTGCTCTTGGGGCTGTCAGATTCAATACAAGGAGAACAGGGAACATTCAGATT
AGATTACCATGGTATTCCTATTTATATGCTGTGTCTGGAGCACTGGATGGTTTAGGAGAT
AAGACGGATTCTACATTTGGATTGGTCTCTATTCAGATTGCAAATTACAATCATTCTGAT
GAATATTTATCTTTTAGTTGCTATTTGTCCGTCACAGAACAATCAGAATTTTACTTCCCC
AGAACTCCATTGAACTCAAATGCCATGTTGTCCACTGAATCAATGATGAGTAGAATTGCA
GCTGGAGATTCGGAGTCATCAGTGGATGATCCTAGGTCAGAGGAGGATAAGAAATTTGAG

>OR9-1-G MT721568
GTTGGAGATGATTCTGGAGGTTTCTCAACAACAGTTTCTACAGAGCAGAATGTTCCAGAT
CCTCAAGTTGGTATAACAACCATGAAGGATTTAAAAGGGAAGGCAAACAGAGGAAAAATG
GATGTTTCAGGAGTGCAAGCACCTGTGGGAGCTATCACAACAATTGAGGATCCAGTCTTA
GCAAAGAAAGTACCTGAGACATTTCCTGAATTGAAACCTGGAGAATCTAGGCACACATCA
GATCATATGTCTATTTATAAATTTATGGGAAGGTCTCATTTTTTGTGCACTTTTACTTTC
AATTCAAACAATAAAGAGTACACATTTCCTATAACCTTGTCTTCAACTTCTAATCCTCCT
CATGGTTTGCCATCAACACTGAGGTGGTTTTTCAATTTGTTTCAGTTGTATAGAGGACCT
TTGGATTTGACAATTATCATCACAGGAGCAACAGATGTAGATGGCATGGCCTGGTTTACC
CCAGTAGGTCTTGCCGTTGATACTCCTTGGGTGGAAAAGGAGTCAGCTTTATCCATTGAC
TATAAAACTGCTCTTGGGGCTGTCAGATTCAATACAAGGAGAACAGGGAACATTCAGATT
AGATTACCATGGTATTCCTATTTATATGCTGTGTCTGGAGCACTGGATGGTTTAGGAGAT
AAGACGGATTCTACATTTGGATTGGTCTCTATTCAGATTGCAAATTACAATCATTCTGAT
GAATATTTATCTTTTAGTTGCTATTTGTCCGTCACAGAACAATCAGAATTTTACTTCCCC
AGAGCTCCATTGAACTCAAATGCCATGTTGTCCACTGAATCAATGATGAGTAGAATTGCA
GCTGGAGATTTGGAGTCATCAGTGGATGATCCTAGGTCAGAGGAGGATAAGAAATTTGAG

>OR10-1-C MT721569
GTTGGAGATGATTCTGGAGGTTTCTCAACAACAGTTTCTACAGAGCAGAATGTTCCAGAT
CCTCAAGTTGGTATAACAACCATGAAGGATTTAAAAGGGGAGGCAAACAGAGGAAAAATG
GATGTTTCAGGAGTGCAAGCACCTGTGGGAGCTATCACAACAATTGGGGATCCAGTCTTA
GCAAAGAAAGTACCTGAGACATTTCCTGAATTGAAACCTGGAGAGTCTAGGCACACATCA
GATCATATGTCTATTTATAAATTTATGGGAAGGTCTCATTTTTTGTGCACTTTTACTTTC
TATTCAAACAATAAAGAGTACACGTTTCCTATAACCTTGTCTTCAACTTCTAATCCTCCT
CATGGTTTGCCATCAACACTGAGGTGGTTTTTCAATTTGTTTCAGTTGTATAGAGGACCT
TTGGATTTGACAATTATCATCACAGGAGCAACAGATGTAGATGGCATGGCCTGGTTTACC
CCAGTAGGTCTTGCCGTTGATACTCCTTGGGTGGAAAAGGAGTCAGCTTTATCCATTGAC
TATAAAACTGCTCTTGGGGCTGTCAGATTCAATACAAGGAGAACAGGGAACATTCAGATT
AGATTACCATGGTATTCCTATTTATATGCTGTGTCTGGAGCACTGGATGGTTTAGGAGAT
AAGACGGATTCTACATTTGGATTGGTCCCTATTCAGATTGCAAATTACAATCATTCTGAT
GAATATTTATCTTTTAGTTGCTATTTGTCCGTCACAGAACAATCAGAATTTTACTTCCCC
AGAGCTCCATTGAACTCAAATGCCATGTTGTCCACTGAATCAATGATGAGTAGAATTGCA
GCTGGAGATTTGGAGTCATCAGTGGATGATCCTAGGTCAGAGGAGGATAAGAAATTTGAG

>OR10-1-D MT721570
GTTGGAGATGATTCTGGAGGTTTCTCAACAACAGTTTCTACAGAGCAGAATGTTCCAGAT
CCTCAAGTTGGTATAACAACCATGAAGGATTTAAAAGGGAAGGCAAACAGAGGAAAAATG
GATGTTTCAGGAGTGCAAGCACCTGTGGGAGCTATCACAACAATTGAGGATCCAGTCTTA
GCAAAGAAAGTACCTGAGACATTTCCTGAATTGAAACCTGGAGAGTCTAGGCACACATCA
GATCATATGTCTATTTATAAATTTATGGGAAGGTCTCATTTTTTGTGCACTTTTACTTTC
AATTCAAACAATAAAGAGTACACGTTTCCTATAACCTTGTCTTCAACTTCTAATCCTCCT
CATGGTTTGCCATCAACACTGAGGTGGTTTTTCAATTTGTTTCAGTTGTATAGAGGACCT
TTGGATTTGACAATTATCATCACAGGAGCAACAGATGTGGATGGCATGGCCTGGTTTACC
CCAGTAGGTCTTGCCGTTGATACTCCTTGGGTGGAAAAGGAGTCAGCTTTATCCATTGAC
TATAAAACTGCTCTTGGGGCTGTCAGATTCAATACAAGGAGAACAGGGAACATTCAGATT
AGATTACCATGGTATTCCTATTTATATGCTGTGTCTGGAGCACTGGATGGTTTAGGAGAT
AAGACGGATTCTACATTTGGATTGGTCTCTATTCAGATTGCAAATTACAATCATTCTGAT
GAATATTTATCTTTTAGTTGCTATTTGTCCGTCACAGAACAATCAGAATTTTACTTCCCC
AGGGCTCCATTGAACTCAAATGCCATGTTGTCCACTGAATCAATGATGAGTAGAATTGCA
GCTGGAGATTTGGAGTCATCAGTGGATGATCCTAGGTCAGAGGAGGATAAGAAATTTGAG

>OR10-1-E MT721571
GTTGGAGATGATTCTGGAGGTTTCTCAACAACAGTTTCTACAGAGCAGAATGTTCCAGAT
CCTCAAGTTGGTATAACAACCATGAAGGATTTAAAAGGGAAGGCAAACAGAGGAAAAATG
GATGTTTCAGGAGTGCAAGCACCTGTGGGAGCTATCACAACAATTGAGGATCCAGTCTTA
GCAAAGAAAGTACCTGAGACATTTCCTGAATTGAAACCTGGAGAATCTAGGCACACATCA
GATCATATGTCTATTTATAAATTTATGGGAAGGTCTCATTTTTTGTGCACTTTTACTTTC
AATTCAAACAATAAAGAGTACACATTTCCTATAACCTTGTCTTCAACTTCTAATCCTCCT
CATGGTTTGCCATCAACACTGAGGTGGTTTTTCAATTTGTTTCAGTTGTATAGAGGACCT
TTGGATTTGACAATTATCATCACAGGAGCAACAGATGTAGATGGCATGGCCTGGTTTACC
CCAGTAGGTCTTGCCGTTGATACTCCTTGGGTGGAAAAGGAGTCAGCTTTATCCATTGAC
TATAAAACTGCTCTTGGGGCTGTCAGATTCAATACAAGGAGAACAGGGAACATTCAGATT
AGATTACCATGGTATTCCTATTTATATGCTGTGTCTGGAGCACTGGATGGTTTAGGAGAT
AAGACGGATTCTACATTTGGATTGGTCTCTATTCAGATTGCAAATTACAATCATTCTGAT
GAATATTTATCTTTTAGTTGCTATTTGTCCGTCACAGAACAATCAGAATTTTACTTCCCC
AGAGCTCCATTGAACTCAAATGCCATGTTGTCCACTGAATCAATGATGAGTAGAATTGCA
GCTGGAGATTTGGAGTCATCAGTGGATGATCCTAGGTCAGAGGAGGATAAGAAATTTGAG

>OR10-1-F MT721572
GTTGGAGATGATTCTGGAGGTTTCTCAACAACAGTTTCTACAGAGCAGAATGTTCCAGAT
CCTCAAGTTGGTATAACAACCATGAAGGATTTAAAAGGGAAGGCAAACAGAGGAAAAATG
GATGTTTCAGGAGTGCAAGCACCTGTGGGAGCTATCACAACAATTGAGGATCCAGTCTTA
GCAAAGAAAGTACCTGAGACATTTCCTGAATTGAAACCTGGAGAGTCTAGGCACACATCA
GATCATATGTCTATTTATAAATTTATGGGAAGGTCTCATTTTTTGTGCACTTTTACTTTC
AATTCAAACAATGAAGAGTACACGTTTCCTATAACCTTGTCTTCAACTTCTAATCCTCCT
CATGGTTTGCCATCAACACTGAGGTGGTTTTTCAATTTGTTTCAGTTGTATAGAGGACCT
TTGGATTTGACAATTATCATCACAGGAGCAACAGATGTAGATGGCATGGCCTGGTTTACC
CCAGTAGGTCTTGCCGTTGATACTCCTTGGGTGGAAAAGGAGTCAGCTTTATCCATTGAC
TATAAAACTGCTCTTGGGGCTGTCAGATTCAATACAAGGAGAACAGGGAACATTCAGATT
AGATTACCATGGTATTCCTATTTATATGCTGTGTCTGGAGCACTGGATGGTTTAGGAGAT
AAGACTGATTCTACATTTGGATTGGTCTCTATTCAGATTGCAAATTACAATCATTCCGAT
GAATATTTATCTTTTAGTTGTTATTTGTCCGTCACAGAACAATCAGAATTTTACTTCCCC
AGAGCTCCATTGAACTCAAATGCCATGTTGTCCACTGAATCAATGATGAGTAGAATTGCA
GCTGGAGATTTGGAGTCATCAGTGGATGATCCTAGGTCAGAGGAGGATAAGAAATTTGAG

>OR10-1-G MT721573
GTTGGAGATGATTCTGGAGGTTTCCCAACAACAGTTTCTACAGAGCAGAATGTTCCAGAT
CCTCAAGTTGGTATAACAACCATGAAGGATTTAAAAGGGAAGGCAAACAGAGGAAAAATG
GATGTTTCAGGAGTGCAAGCACCTGTGGGAGCTATCACAACAATTGAGGATCCAGTCTTA
GCAAAGAAAGTACCTGAGACATTTCCTGAATTGAAACCTGGAGAATCTAGGCACACATCA
GATCATATGTCTATTTATAAATTTATGGGAAGGTCTCATTTTTTGTGCACTTTTACCTTC
AATTCAAACAATAAAGAGTACACATTTCCTATAACCTTGTCTTCAACTTCTAATCCTCCT
CATGGTTTGCCATCAACACTGAGGTGGTTTTTCAATTTGTTTCAGTTGTATAGAGGACCT
TTGGATTTGACAATTATCATCACAGGAGCAACAGATGTAGATGGCATGGCCTGGTTTACC
CCAGTAGGTCTTGCCGTTGATACTCCTTGGGTGGAAAAGGAGTCAGCTTTATCCATTGAC
TATAAAACTGCTCTTGGGGCTGTCAGATTCAATACAAGGAGAACAGGGAACATTCAGATT
AGATTACCATGGTATTCCTATTTATATGCTGTGTCTGGAGCACTGGATGGTTTAGGAGAT
AAGACGGATTCTACATTTGGATTGGTCTCTATTCAGATTGCAAATTACAATCATTCTGAT
GAATATTTATCTTTTAGTTGCTATTTGTCCGTCACAGAACAATCAGAATTTTACTTCCCC
AGAGCTCCATTGAACTCAAATGCCATGTTGTCCACTGAATCAATGATGAGTAGAATTGCA
GCTGGAGATTTGGAGTCATCAGTGGATGATCCTAGGTCAGAGGAGGATAAGAAATTTGAG

>OR11-1-A MT721574
GTTGGAGATGATTCTGGAGGTTCCTCAACAACAGTTTCTACAGAGCAGAATGTTCCAGAT
CCTCAAGTTGGTATAACAACCATGAAGGATTTAAAAGGGAAGGCAAACAGAGGAAAAATG
GATGTTTCAGGAGTGCAAGCACCTGTGGGAGCTATCACAACAATTGAGGATCCAGTCTTA
GCAAAGAAAGTACCTGAGACATTTCCTGAATTGAAACCTGGAGAATCTAGGCACACATCA
GATCATATGTCTATTTATAAATTTATGGGAAGGTCTCATTTTTTGTGCACTTTTACTTTC
AATTCAAACAATAAAGAGTACACATTTCCTATAACCTTGTCTTCAACTTCTAATCCTCCT
CATGGTTTGCCATCAACACTGAGGTGGTTTTTCAATTTGTTTCAGTTGTATAGAGGACCT
TTGGATTTGACAATTATCATCACAGGAGCAACAGATGTAGATGGCATGGCCTGGTTTACC
CCAGTAGGTCTTGCCGTTGATACTCCTTGGGTGGAAAAGGAGTCAGCTTTATCCATTGAC
TATAAAACTGCTCTTGGGGCTGTCAGATTCAATACAAGGAGAACAGGGAACATTCAGATT
AGATTACCATGGTATTCCTATTTATATGCTGTGTCTGGAGCACTGGATGGTTTAGGAGAT
AAGACGGATTCTACATTTGGATTGGTCTCTATTCAGATTGCAAATTACAATCATTCTGAT
GAATATTTATCTTTTAGTTGCTATTTGTCCGTCACAGAACAATCAGAATTTTACTTCCCC
AGAGCTCCATTGAACTCAAATGCCATGTTGTCCACTGAATCAATGATGAGTAGAATTGCA
GCTGGAGATTTGGAGTCATCAGTGGATGATCCTAGGTCAGAGGAGGATAAGAAATTTGAG

>OR11-1-B MT721575
GTTGGAGATGATTCTGGAGGTTTCTCAACAACAGTTTCTACAGAGCAGAATGTTCCAGAT
CCTCAAGTTGGTATAACAACCATGAAGGATTTAAAAGGGAAGGCAAACAGAGGAAAAATG
GATGTTTCAGGAGTGCAAGCACCTGTGGGAGCTATCACAACAATTGAGGATCCAGTCTTA
GCAAAGAAAGTACCTGAGACATTTCCTGAATTGAAACCCGGAGAATCTAGGCACACATCA
GATCATATGTCTATTTATAAATTTATGGGAAGGTCTCATTTTTTGTGCACTTTTACTTTC
AATTCAAACAATAAAGAGTACACATTTCCTATAACCTTGTCTTCAACTTCTAATCCTCCT
CATGGTTTGCCATCAACACTGAGGTGGTTCTTCAATTTGTTTCAGTTGTATAGGGGACCT
TTGGATTTGACAATTATCACCACAGGAGCAACAGATGTAGATGGCATGGCCTGGTTTACC
CCAGTAGGTCTTGCCGTTGATACTCCTTGGGTGGAAAAGGAGTCAGCTTTATCCATTGAC
TATAAAACTGCTCTTGGGGCTGTCAGATTCAATACAAGGAGAACAGGGAACATTCAGATT
AGATTACCATGGTATTCCTATTTATATGCTGTGTCTGGAGCACTGGATGGTTTAGGAGAT
AAGACGGATTCTACATTTGGATTGGTCTCTATTCAGATTGCAAATTACAATCATTCTGAT
GAATGTTTACCTTTTAGTTGCTATTTGTCCGTCACAGAACAATCAGAATTTTACTTCCCC
AGAGCTCCATTGAACTCAAATGCCGTGTTGTCCACTGAATCAATGATGAGTAGAATTGCA
GCTGGAGATTTGGAGTCATCAGTGGATGATCCTAGGTCAGAGGAGGATAAGAAATTTGAG

>OR11-1-C MT721576
GTTGGAGATGATTCTGGAGGTTTCTCAACAACAGTTTCTACAGAGCAGAATGTTCCAGAT
CCTCAAGTTGGTATAACAACCATGAAGGATTTAAAAGGGAAGGCAAACAGAGGAAAAATG
GATGTTTCAGGAGTGCAAGCACCTGTGGGAGCTATCACAACAATTGAGGATCCAGTCTTA
GCAAAGAAAGTACCTGAGACATTTCCTGAATTGAAACCTGGAGAATCTAGGCACACATCA
GATCATATGTCTATTTATAAATTTATGGGAAGGTCTCATTTTTTGTGCACTTTTACTTTC
AATTCAAACAATAAAGAGTACACATTTCCTATAACCTTGTCTTCAACTTCTAATCCTCCT
CATGGTTTGCCATCAACACTGAGGTGGTTTTTCAATTTGTTTCAGTTGTATAGAGGACCT
TTGGATTTGACAATTATCATCACAGGAGCAACAGATGTAGATGGCATGGCCTGGTTTACC
CCAGTAGGTCTTGCCGTTGATACTCCTTGGGTGGAAAAGGAGTCAGCTTTATCCATTGAC
TATAAAACTGCTCTTGGGGCTGTCAGATTCAATACAAGGAGAACAGGGAACATTCAGATT
AGATTACCATGGTATTCCTATTTATATGCTGTGTCTGGAGCACTGGATGGTTTAGGAGAT
AAGACGGATTCTACATTTGGATTGGTCTCTATTCAGATTGCAAATTACAATCATTCTGAT
GAATATTTATCTTTTAGTTGCTATTTGTCCGTCACAGAACAATCAGAATTTTACTTCCCC
AGAGCTCCATTGAACCCAAATGCCATGCTGTCCACTGAATCAATGATGAGTAGAATTGCA
GCTGGAGATTTGGAGTCATCAGTGGATGATCCTAGGTCAGAGGAGGATAAGAAATTTGAG

>OR11-1-D MT721577
GTTGGAGATGATTCTGGAGGTTTCTCAACAACAGTTTCTACAGAGCAGAATGTTCCAGAT
CCTCAAGTTGGTATAACAACCATGAAGGATTTAAAAGGGAAGGCAAACAGAGGAAAAATG
GATGTTTCAGGAGTGCAAGCACCTGTGGGAGCTATCACAACAATTGAGGATCCAGTCTTA
GCAAAGAAAGTACCTGAGACATTTCCTGAATTGAAACCTGGAGAATCTAGGCACACATCA
GATCATATGTCTATTTATAAATTTATGGGAAGGTCTCATTTTTTGTGCACTTTTACTTTC
AATTCAAACAATAAAGAGTACACATTTCCTATAACCTTGTCTTCAACTTCTAATCCTCCT
CATGGTTTGCCATCAACACTGAGGTGGTTTTTCAATTTGTTTCAGTTGTATAGAGGACCT
TTGGATTTGACAATTATCATCACAGGAGCAACAGATGTAGATGGCATGGCCTGGTTTACC
CCAGTAGGTCTTGCCGTTGATACTCCTTGGGTGGAAAAGGAGTCAGCTTTATCCATTGAC
TATAAAACTGCTCTTGGGGCTGTCAGATTCAATACAAGGAGAACAGGGAACATTCAGATT
AGATTACCATGGTATTCCTATTTATATGCTGTGTCTGGAGCACTGGATGGTTTAGGAGAT
AAGACGGATTCTACATTTGGATTGGTCTCTATTCAGATTGCAAATTACAATCATTCTGAT
GAATATTTATCTTTTAGTTGCTATTTGTCCGTCACAGAACAATCAGAATTTTACTTCCCC
AGAGCTCCATTGAACTCAAATGCCATGTTGTCCACTGAATCAATGATGAGTAGAATTGCA
GCTGGAGATTTGGAGTCATCAGTGGATGATCCTAGGTCAGAGGAGGATAAGAAATTTGAG

>OR11-1-E MT721578
GTTGGAGATGATTCTGGAGGTTTCTCAACAACAGTTTCTACAGAGCAGAATGTTCCAGAT
CCTCAAGTTGGTATAACAACCATGAAGGATTTAAAAGGGAAGGCAAACAGAGGAAAAATG
GATGTTTCAGGAGTGCAAGCACCTGTGGGAGCTATCACAACAATTGAGGATCCAGTCTTA
GCAAAGAAAGTACCTGAGACATTTCCTGAATTGAAACCTGGAGAATCTAGGCACACATCA
GATCATATGTCTATTTATAAATTTATGGGAAGGTCTCATTTTTTGTGCACTTTTACTTTC
AATTCAAACAATAAAGAGTACACATTTCCTATAACCTTGTCTTCAACTTCTAATCCTCCT
CATGGTTTGCCATCAACACTGAGGTGGTTTTTCAATTTGTTTCAGTTGTATAGAGGACCT
TTGGATTTGACAATTATCATCACAGGAGCAACAGATGTAGATGGCATGGCCTGGTTTACC
CCAGTAGGTCTTGCCGTTGATACTCCTTGGGTGGAAAAGGAGTCAGCTTTATCCATTGAC
TATAAAACTGCTCTTGGGGCTGTCAGATTCAATACAAGGAGAACAGGGAACATTCAGATT
AGATTACCATGGTATTCCTATTTATATGCTGTGTCTGGAGCACTGGATGGTTTAGGAGGT
AAGACGGATTCTACATTTGGATTGGTCTCTATTCAGATTGCAAATTACAATCATTCTGAT
GAATATTTATCTTTTAGTTGCTATTTGTCCGTCACAGAACAATCAGAATTTTACTTCCCC
AGAGCTCCATTGAACTCAAATGCCATGTTGTCCACTGAATCAATGATGAGTAGAATTGCA
GCTGGAGATTTGGAGTCATCAGTGGATGATCCTAGGTCAGAGGAGGATAAGAAATTTGAG

>OR1-1-A MT721579
GTTGGAGATGATTCTGGAGGTTTCTCAACAACAGTTTCCACAGAGCAGAATGTTCCAGAT
CCTCAAGTAGGTATAACAACCATGAAGGATTTAAAAGGGAAGGCAAACAGAGGAAAAATG
GATGTTTCAGGAGTGCAAGCACCTGTGGGAGCTATCACAACAATTGAAGATCCAGTCCTA
GCAAAGAAAGTACCTGAGACATTTCCTGAATTGAAACCTGGAGAATCTAGGCACACATCA
GATCATATGTCTATTTATAAATTTATGGGAAGGTCTCACTTTTTGTGTACTTTTACTTTC
AATTCAAACAATAAAGAGTACACATTTCCTATAACCTTGTCTTCAACTTCTAATCCTCCT
CATGGTTTGCCATCAACACTGAGGTGGTTTTTCAACTTGTTTCAGTTGTATAGAGGACCT
TTGGATTTGACAATTATCATCACAGGAGCAACAGATGTAGATGGCATGGCCTGGTTTACC
CCAGTAGGTCTTGCCGTTGATACTCCTTGGGTGGAAAAGGAGTCAGCTTTGTCCATTGAC
TATAAAACCGCTCTTGGGGCTGTCAGATTCAATACAAGGAGAACAGGGAACATTCAGATT
AGATTACCATGGTATTCCTATTTATATGCTGTGTCTGGAGCACTGGATGGTTTAGGAGAT
AAGACGGATTCTACATTTGGATTGGTCTCTATTCAGATTGCAAATTACAATCATTCTGAT
GAATATTTATCTTTTAGTTGCTATTTGTCCGTCACAGAACAATCAGAATTTTATTTTCCC
AGAGCTCCATTGAACTCAAATGCCATGTTGTCCACTGAATCAATGATGAGTAGAATTGCA
GCTGGAGATTTGGAGTCATCAGTGGATGATCCTAGGTCAGAGGAGGATAAAAAATTTGAG

>OR1-1-B MT721580
GTTGGAGATGATTCTGGAGGTTTCTCAACAACAGTTTCCACAGAGCAGAATGTTCCAGAT
CCTCAAGTAGGTATAACAACCATGAAGGATTTAAAAGGGAAGGCAAACAGAGGAAAAATG
GATGTTTCAGGAGTGCAAGCACCTGTGGGAGCTATCACAACAATTGAAGATCCAGTCCTA
GCAAAGAAAGTACCTGAGACATTTCCTGAATTGAAACCTGGAGAATCTAGGCACACATCA
GATCATATGTCTATTTATAGATTTATGGGAAGGTCTCACTTTTTGTGTACTTTTACTTTC
AATTCAAACAATAAAGAGTACACATTTCCTATAACCTTGTCTTCAACTTCTAATCCTCCT
CATGGTTTGCCATCAACACTGAGGTGGTTTTTCAACTTGTTTCAGTTGTATAGAGGACCT
TTGGATTTGACAATTATCATCACAGGAGCAACAGATGTAGATGGCATGGCCTGGTTTACC
CCAGTAGGTCTTGCCGTTGATACTCCTTGGGTGGAAAAGGAGTCAGCTTTGTCCATTGAC
TATAAAACTGCTCTTGGGGCTGTCAGATTCAATACAAGGAGAACAGGGAACATTCAGATT
AGATTACCATGGTATTCCTATTTATATGCTGTGTCTGGAGCACTGGATGGTTTAGGAGAT
AAGACGGATTCTACATTTGGATTGGTCTCTATTCAGATTGCAAATTACAATCATTCTGAT
GAATATTTATCTTTTAGTTGCTATTTGTCCGTCACAGAACAATCAGAATTTTATTTTCCC
AGAGCTCCATTGAACTCAAATGCCATGTTGTCCACTGAATCAATGATGGGTAGAATTGCA
GCTGGAGATTTGGAGTCATCAGTGGATGATCCTAGGTCAGAGGAGGATAAAAAATTTGAG

>OR1-1-C MT721581
GTTGGAGATGATTCTGGAGGTTTCTCAACAACAGTTTCTACAGAGCAGAATGTTCCAGAT
CCTCAAGTTGGTATAACAACCATGAAGGATTTAAAAGGGAAGGCAAACAGAGGAAAAATG
GATGTTTCAGGAGTGCAAGCACCTGTGGGAGCTATCACAACAATTGAGGATCCAGTCTTA
GCAAAGAAAGTACCTGAGACATTTCCTGAATTGAAACCTGGAGAGTCTAGGCACACATCA
GATCATATGTCTATTTATAAATTTATGGGAAGGTCTCATTTTTTGTGCACTTTTACTTTC
AATTCAAACAATAAAGAGTACACGTTTCCTATAACCTTGTCTTCAACTTCTAATCCTCCT
CATGGTTTGCCATCAACACTGAGGTGGTTTTTCAATTTGTTTCAGTTGTATAGAGGACCT
TTGGATTTGACAATTATCATCACAGGAGCAACAGATGTAGATGGCATGGCCTGGTTTACC
CCAGTAGGTCTTGCCGTTGATACTCCTTGGGTGGAAAAGGAGTCAGCTTTATCCATTGAC
TATAAAACTGCTCTTGGGGCTGTCAGATTCAATACAAGGAGAACAGGGAACATTCAGATT
AGATTACCATGGTATTCCTATTTATATGCTGTGTCTGGAGCACTGGATGGTTTAGGAGAT
AAGACGGATTCTACATTTGGATTGGTCTCTATTCAGATTGCAAATTACAATCATTCTGAT
GAATATTTATCTTTTAGTTGTTATTTGTCCGTCACAGAACAATCAGAATTTTACTTCCCC
AGAGCTCCATTGAACTCAAATGCCATGTTGTCCACTGAATCAATGATGAGTAGAATTGCA
GCTGGAGATTTGGAGTCATCAGTGGATGATCCTAGGTCAGAGGAGGATAAGAAATTTGAG

>OR1-1-D MT721582
GTTGGAGATGATTCTGGAGGTTTCTCAACAACAGTTTCCACAGAGCAGAATGTTCCAGAT
CCTCAAGTAGGTATAACAACCATGAAGGATTTAAAAGGGAAGGCAAACAGAGGAAAAATG
GATGTTTCAGGAGTGCAAGCACCTGTGGGAGCTATCACAACAATTGAAGATCCAGTCCTA
GCAAAGAAAGTACCTGAGACATTTCCTGAATTGAAACCTGGAGAATCTAGGCACACATCA
GATCATATGTCTATTTATAAATTTATGGGAAGGTCTCACTTTTTGTGTACTTTTACTTTC
AATTCAAACAATAAAGAGTACACATTTCCTATAACCTTGTCTTCAACTTCTAATCCTCCC
CATGGTTTGCCATCAACACTGAGGTGGTTTTTCAACTTGTTTCAGTTGTATAGAGGACCT
TTGGATTTGACAATTATCATCACAGGAGCAACAGATGTAGATGGCATGGCCTGGTTTACC
CCAGTAGGTCTTGCCGTTGATACTCCTTGGGTGGAAAAGGAGTCAGCTTTGTCCATTGAC
TATAAAACTGCTCTTGGGGCTGTCAGATTCAATACAAGGAGAACAGGGAACATTCAGATT
AGATTACCATGGTATTCCTATTTATATGCTGTGTCTGGAGCACTGGATGGTTTAGGAGAT
AAGACGGATTCTACATTTGGATTGGTCTCTATTCAGATTGCAAATTACAATCATTCTGAT
GAATATTTATCTTTTAGTTGTTATTTGTCCGTCACAGAACAATCAGAATTTTACTTCCCC
AGAGCTCCATTGAACTCAAATGCCATGTTGTCCACTGAATCAATGATGAGTAGAATTGCA
GCTGGAGATTTGGAGTCATCAGTGGATGATCCTAGGTCAGAGGAGGATAAGAAATTTGAG

>OR1-1-E MT721583
GTTGGAGATGATTCTGGAGGTTTCTCAACAACAGTTTCCACAGAGCAGAATGTTCCAGAT
CCTCAAGTAGGTATAACAACCATGAAGGATTTAAAAGGGAAGGCAAACAGAGGAAAAATG
GATGTTTCAGGAGTGCAAGCACCTGTGGGAGCTATCACAACAATTGAAGATCCAGTCCTA
GCAAAGAAAGTACCTGAGACATTTCCTGAATTGAAACCTGGAGAATCTAGGCACACATCA
GATCATATGTCTATTTATAAATTTATGGGAAGGTCTCACTTTTTGTGTACTTTTACTTTC
AATTCAAACAATAAAGAGTACACATCTCCTATAACCTTGTCTTCAACTTCTAATCCTCCT
CATGGTTTGCCATCAACACTGAGGTGGTTTTTCAACTTGTTTCAGTTGTATAGAGGACCT
TTGGATTTGACAATTATCATCACAGGAGCAACAGATGTAGATGGCATGGTCTGGTTTACC
CCAGTAGGTCTTGCCGTTGATACTCCTTGGGTGGAAAAGGAGTCAGCTTTGTCCATTGAC
TATAAAACTGCTCTTGGGGCTGTCAGATTCAATACAAGGAGGACAGGGAACATTCAGATT
AGATTACCATGGTATTCCTATTTATATGCTGTGTCTGGAGCACTGGATGGTTTAGGAGAT
AAGACGGATTCTACATTTGGATTGGTCTCTATTCAGATTGCAAATTACAATCATTCTGAT
GAATATTTATCTTTTAGTTGTTATTTGTCCGTCACAGAACAATCAGAATTTTACTTCCCC
AGAGCTCCATTGAACTCAAATGCCATGTTGTCCACTGAATCAATGATGAGTAGAATTGCA
GCTGGAGATTTGGAGTCATCAGTGGATGATCTTAGGTCAGAGGAGGATAAGAAATTTGAG

>OR2-1-A MT721584
GTTGGAGATGATTCTGGAGGTTTCTCAACAACAGTTTCCACAGAGCAGAATGTTCCAGAT
CCTCAAGTAGGTATAACAACCATGAAGGATTTAAAAGGGAAGGCAAACAGAGGAAAAATG
GATGTTTCAGGAGTGCAAGCACCTGTGGGAGCTATCACAACAATTGAAGATCCAGTCCTA
GCAAAGAAAGTACCTGAGACATTTCCTGAATTGAAACCTGGAGAATCTAGGCACACATCA
GATCATATGTCTATTTATAAATTTATGGGAAGGTCTCACTTTTTGTGTACTTTTACTTTC
AATTCAAACAATAAAGAGTACACATTTCCTATAACCTTGTCTTCAACTTCTAATCCTCCT
CATGGTTTGCCATCAACACTGAGGTGGTTTTTCAACTTGTTTCAGTTGTATAGAGGACCT
TTGGATTTGACAATTATCATCACAGGAGCAACAGATGTAGATGGCATGGCCTGGTTTACC
CCAGTAGGTCTTGCCGTTGATACTCCTTGGGTGGAAAAGGAGTCAGCTTTGTCCATTGAC
TATAAAACTGCTCTTGGGGCTGTCAGATTCAATACAAGGAGAACAGGGAACATTCAGATT
AGATTACCATGGTATTCCTATTTATATGCTGTGTCTGGAGCACTGGATGGTTTAGGAGAT
AAGACGGATTCTACATTTGGATTGGTCTCTATTCAGATTGCAAATTACAATCATTCTGAT
GAATATTTATCTTTTAGTTGCTATTTGTCCGTCACAGAACAATCAGAATTTTATTTTCCC
AGAGCTCCATTGAACTCAAATGCCATGTTGTCCACTGAATCAATGATGAGTAGAATTGCA
GCTGGAGATTTGGAGTCATCAGTGGATGATCCTAGGTCAGAGGAGGATAAGAAATTTGAG

>OR2-1-B MT721585
GTTGGAGATGATTCTGGAGGTTTCTCAACCACAGTTTCTACAGAGCAGAATGTTCCAGAT
CCTCAAGTTGGTATAACAACCATGAAGGATTTAAAAGGGAAGGCAGACAGAGGAAAAATG
GATGTTTCAGGAGTGCAAGCACCTGTGGGAGCTATCACAACAATTGAGGATCCAGTCTTA
GCAAAGAAAGTACCTGAGACATTTCCTGAATTGAAACCTGGAGAATCTAGGCACACATCA
GATCATATGTCTATTTATAAATTTATGGGAAGGTCTCATTTTTTGTGCACTTTTACTTTC
AATTCAAACAATAAAGAGTACACATTTCCTATAACCTTGTCTTCAACTTCTAATCCTCCT
CATGGTTTGCCATCAACACTGAGGTGGTTTTTCAATTTGTTTCAGTTGTATAGAGGACCT
TTGGATTTGACAATTATCATCACAGGAGCAACAGATGTAGATGGCATGGCCTGGTTTACC
CCAGTAGGTCTTGCCGTTGATACTCCTTGGGTGGAAAAGGAGTCAGCTTTATCCATTGAC
TATAAAACTGCTCTTGGGGCTGTCAGATTCAATACAAGGAGAACAGGGAACATTCAGATT
AGATTACCATGGTATTCCTATTTATATGCTGTGTCTGGAGCACTGGATGGTTTAGGAGAT
AAGACGGATTCTACATTTGGATTGGTCTCTATTCAGATTGCAAATTACAATCATTCTGAT
GAATATTTATCTTTTAGTTGCTATTTGTCCGTCACAGAACAATCAGAATTTTACTTCCCC
AGAGCTCCATTGAACTCAAATGCCATGTTGTCCACTGAATCAATGATGAGTAGAATTGCA
GCTGGAGATTTGGAGTCATCAGTGGATGATCCTAGGTCAGAGGAGGATAAGAAATTTGAG

>OR2-1-C MT721586
GTTGGAGATGATTCTGGAGGTTTCTCAACAACAGTTTCCACAGAGCAGAATGTTCCAGAT
CCTCAAGTAGGTATAACAACCATGAAGGATTTAAAAGGGAAGGCAAACAGAGGAAAAATG
GATGTTTCAGGAGTGCAAGCACCTGTGGGAGCTATCACAACAATTGAAGATCCAGTCCTA
GCAAAGAAAGTACCTGAGACATTTCCTGAATTGAAACCTGGAGAATCTAGGCACACATCA
GATCATATGTCTATTTATAAATTTATGGGAAGGTCTCACTTTTTGTGTACTTTTACTTTC
AATTCAAACAATAAAGAGTACACATTTCCTATAACCTTGTCTTCAACTTCTAATCCTCCT
CATGGTTTGCCATCAACACTGAGGTGGTTTTTCAACTTGTTTCAGTTGTATAGAGGACCT
TTGGATTTGACAATTATCATCACAGGAGCAACAGATGTAGATGGCATGGCCTGGTTTACC
CCAGTAGGTCTTGCCGTTGATACTCCTTGGGTGGAAAAGGAGTCAGCTTTGTCCATTGAC
TATAAAACTGCTCTTGGGGCTGTCAGATTCAATACAAGGAGAACAGGGAACATTCAGATT
AGATTACCATGGTATTCCTATTTATATGCTGTGTCTGGAGCACTGGATGGTTTAGGAGAT
AAGACGGATTCTACATTTGGATTGGTCTCTATTCAGATTGCAAATTACAATCATTCTGAT
GAATATTTATCTTTTAGTTGCTATTTGTCCGTCACAGAACAATCAGAATTTTATTTTCCC
AGAGCTCCATTGAACTCAAATGCCATGTTGTCCACTGAATCAATGATGAGTAGAATTGCA
GCTGGAGATTTGGAGTCATCAGTGGATGATCCTAGGTCAGAGGAGGATAAAAAATTTGAG

>OR2-1-D MT721587
GTTGGAGATGATTCTGGAGGTTTCTCAACAACAGTTTCCACAGAGCAGAATGTTCCAGAT
CCTCAAGTAGGTATAACAACCATGAAGGATTTAAAAGGGAAGGCAAACAGAGGAAAAATG
GATGTTTCAGGAGTGCAAGCACCTGTGGGAGCTATCACAACAATTGAAGATCCAGTCCTA
GCAAAGAAAGTACCTGAGACATTTCCTGAATTGAAACCTGGAGAATCTAGGCACACATCA
GATCATATGTCTATTTATAAATTTATGGGAAGGTCTCACTTTTTGTGTACTTTTACTTTC
AATTCAAACAATAAAGAGTACACATTTCCTATAACCTTGTCTTCAACTTCTAATCCTCCT
CATGGTTCGCCATCAACACTGAGGTGGTTTTTCAACTTGTTTCAGTTGTATAGAGGACCT
TTGGATTTGACAATTATCATCACAGGAGCAACAGATGTAGATGGCATGGCCTGGTTTACC
CCAGTAGGTCTTGCCGTTGATACTCCTTGGGTGGAAAAGGAGTCAGCTTTGTCCATTGAC
TATAAAACTGCTCTTGGGGCTGTCAGATTCAATACAAGGAGAACAGGGAACATTCAGATT
AGATTACCATGGTATTCCTATTTATATGCTGTGTCTGGAGCACTGGATGGTTTAGGAGAT
AAGACGGATTCTACATTTGGATTGGTCTCTATTCAGATTGCAAATTACAATCATTCTGAT
GAATATTTATCTTTTAGTTGCTATTTGTCCGTCACAGAACAATCAGAATTTTATTTTCCC
AGAGCTCCATTGAACTCAAATGCCATGTTGTCCACTGAATCAATGATGAGTAGAATTGCA
GCTGGAGATTTGGAGTCATCAGTGGATGATCCTAGGTCAGAGGAGGATAAAAAATTTAAG

>OR2-1-E MT721588
GTTGGAGATGATTCTGGAGGTTTCTCAACAACAGTTTCCACAGAGCAGAATGTTCCAGAT
CCTCAAGTAGGTATAACAACCATGAAGGATTTAAAAGGGAAGGCAAACAGAGGAAAAATG
GATGTTTCAGGAGTGCAAGCACCTGTGGGAGCTATCACAACAATTGAAGATCCAGTCCTA
GCAAAGAAAGTACCTGAGACATTTCCTGAATTGAAACCTGGAGAATCTAGGCACACATCA
GATCATATGTCTATTTATAAATTTATGGGAAGGTCTCACTTTTTGTGTACTTTTACTTTC
AATTCAAACAATAAAGAGTACACATTTCCTATAACCTTGTCTTCAACTTCTAATCCTCCT
CATGGTTTGCCATCAACACTGAGGTGGTTTTTCAACTTGTTTCAGTTGTATAGAGGACCT
TTGGATTTGACAATTATCATCACAGGAGCAACAGATGTAGATGGCATGGCCTGGTTTACC
CCAGTAGGTCTTGCCGTTGATACTCCTTGGGTGGAAAAGGAGTCAGCTTTGTCCATTGAC
TATAAAACTGCTCTTGGGGCTGTCAGATTCAATACAAGGAGAACAGGGAACATTCAGATT
AGATTACCATGGTATTCCTATTTATATGCTGTGTCTGGAGCACCGGATGGTTTAGGAGAT
AAGACGGATTCTACATTTGGATTGGTCTCTATTCAGATTGCAAATTACAATCATTCTGAT
GAATATTTATCTTTTAGTTGCTATTTGTCCGTCACAGAACAATCAGAATTTTATTTTCCC
AGAGCTCCATTGAACTCAAATGCCATGTTGTCCACTGAATCAATGATGAGTAGAATTGCA
GCTGGAGATTTGGAGTCATCAGTGGATGATCCTAGGTCAGAGGAGGATAAAAAATTTGAG

>OR3-1-2 MT721589
GTTGGAGATGATTCTGGAGGTTTCTCAACAACAGTTTCTACAGAGCAGAATGTTCCAGAT
CCTCAAGTTGGCATAACAACCATGAAGGATTTAAAAGGGAAGGCAAACAGAGGAAAAATG
GATGTTTCAGGAGTGCAAGCACCTGTGGGAGCTATCACAACAATTGAGGATCCAGTCTTA
GCAAAGAAAGTACCTGAGACATTTCCTGAATTGAAACCTGGAGAATCTAGGCACACATCA
GATCATATGTCTATTTATAAATTTATGGGAAGGTCTCATTTTTTGTGCACTTTTACTTTC
AATTCAAACAATAAAGAGTACACATTTCCTATAACCTTGTCTTCAACTTCTAATCCTCCT
CATGGTTTGCCATCAACACTGAGGTGGTTTTTCAATTTGTTTCAGTTGTATAGAGGACCT
TTGGATTTGACAATTATCATCACAGGAGCAACAGATGTAGATGGCATGGCCTGGTTTACC
CCAGTAGGTCTTGCCGTTGATACTCCTTGGGTGGAAAAGGAGTCAGCTTTATCCATTGAC
TATAAAACTGCTCTTGGGGCNNTCAGATTCAATACAAGGAGAACAGGGAACATTCAGATT
AGATTACCATGGTATTCCTATTTATATGCTGTGTCTGGAGCACTGGATGGTTTAGGAGGT
AAGACGGATCCTACACTTGGATTGGTCTCTATTCAGATTGCAAATTACAATCATTCTGAT
GAATATTTATCTTTTAGTTGCTATTTGTCCGTCACAGAACAATCAGAATTTTACTTCCCC
AGAGCTCCATTGAACTCAAATGCCATGTTGTCCACTGAATCAATGATGAGTAGAATTGCA
GCTGGAGATTTGGAGTCATCAGTGGATGATCCTAGGTCAGAGGAGGATAAGAAATTTGAG

>OR3-1-3 MT721590
GTTGGAGATGATTCTGGAGGTTTCTCAACAACAGTTTCTACAGAGCAGAATGCTCCAGAT
TCTCAAGTTGGCATAACAACCATGAAGGATTTAAAAGGGAAGGCAAACAGAGGAAAAATG
GATGTTTCAGGAGTGCAAGCACCTGTGGGAGCTATCACAACAATTGAGGATCCAGTCTTA
GCAAAGAAAGTACCTGAGACATTTCCTGAATTGAAACCTGGAGAATCTAGGCACACATCA
GATCATATGTCTATTTATAAATTTATGGGAAGGTCTCATTTTTTGTGCACTTTTACTTTC
AATTCAAACAATAAAGAGTACACGTTTCCTATAACCTTGTCTTCAACTTCTAATCCTCCT
CATGGTTTGCCATCAACACTGAGGTGGTTTTTCAATTTGTTTCAGTTGTATAGAGGACCT
TTGGATTTGACAATTATCATCACAGGAGCAACAGATGTAGATGGCATGGCCTGGTTTACC
CCAGTAGGTCTTGCCGTTGATACTCCTTGGGTGGAAAAGGAGTCAGCTTTATCCATTGAC
TATAAAACTGCTCTTGGGGCTGTCAGATTCAATACAAGGAGAACAGGGAACATTCAGATT
AGATTACCATGGTATTCCTATTTATATGCTGTGTCTGGAGCACTGGATGGTTTAGGAGAT
AAGACGGATTCTACATTTGGATTGGTCTCTATTCAGATTGCAAATTGCAATCATTCTGAT
GAATATTTATCTTTTAGTTGCTATTTGTCCGTCACAGAACAATCAGAATTTTACTTCCCC
AGAGCTCCATTGAACTCAAATGCCATGTTGTCCACTGAATCAATGATGAGTAGAATTGCA
GCTGGAGATTTGGAGTCATCAGTGGATGATCCTAGGTCAGAGGAGGATAAGAAATTTGAG

>OR3-1-4 MT721591
GTTGGAGATGATTCTGGAGGTTTCTCAACAACAGTTTCTACAGAGCAGAATGTTCCAGAT
CCTCAAGTTGGCATAACAACCATGAAGGATTTAAAAGGGAAGGCAAACAGAGGAAAAATG
GATGTTTCAGGAGTGCAAGCACCTGTGGGAGCTATCACAACAATTGAGGATCCAGTCTTA
GCAAAGAAAGTACCTGAGACATTTCCTGAATTGAAACCTGGAGAATCTAGGCACACATCA
GATCATATGTCTATTTATAAATTTATGGGAAGGTCTCATTTTTTGTGCACTTTTACTTTC
AATTCAAACAATAAAGAGTACACATTTCCTATAACCTTGTCTTCAACTTCTAATCCTCCT
CATGGTTTGCCATCAACACTGAGGTGGTTTTTCAATTTGTTTCAGTTGTATAGAGGACCT
TTGGATTTGACAATTATCATCACAGGAGCAACAGATGTAGATGGCATGGCCTGGTTTACC
CCAGTAGGTCTTGCCGTTGATACTCCTTGGGTGGAAAAGGAGTCAGCTTTATCCATTGAC
TATAAAACTGCTCTTGGGGCTGTCAGATTCAATACAAGGAGAACAGGGAACATTCAGATT
AGATTACCATGGTATTCCTATTTATATGCTGTGTCTGGAGCACTGGATGGTTTAGGAGAT
AAGACGGATTCTACATTTGGATTGGTCTCTATTCAGATTGCAAATTACAATCATTCTGAT
GAATATTTATCTTTTAGTTGCTATTTGTCCGTCACAGAACAATCAGAATTTTACTTCCCC
AGAGCTCCATTGAACTCAAATGCCATGTTGTCCACTGAATCAATGATGAGTAGAATTGCA
GCTGGAGATTTGGAGTCATCAGTGGATGATCCTAAGTCAGAGGAGGATAAGAAATTTGAG

>OR3-1-5 MT721592
GTTGGAGATGATTCTGGAGGTTTCTCAACAACAGTTTCTACAGAGCAGAATGTTCCAGAT
CCTCAAGTTGGCATAACAACCATGAAGGATTTAAAAGGGAAGGCAAACAGAGGAAAAATG
GATGTTTCAGGAGTGCAAGCACCTGTGGGAGCTATCACAACAATTGAGGATCCAGTCTTA
GCAAAGAAAGTACCTGAGACATTTCCTGAATTGAAACCTGGAGAATCTAGGCACACATCA
GATCATATGTCTATTTATAAATTTATGGGAAGGTCTCATTTTTTGTGCACTTTTACTTTC
AATTCAAACAATAAAGAGTACACATTTCCTATAACCTTGTCTTCAACTTCTAATCCTCCT
CATGGTTTGCCATCAACACTGAGGTGGTTTTTCAATTTGTTTCAGTTGTATAGAGGACCT
TTGGATTTGACAATTATCATCACAGGAGCAACAGATGTAGATGGCATGGCCTGGTTTACC
CCAGTAGGTCTTGCCGTTGATACTCCTTGGGTGGAAAAGGAGTCAGCTTTATCCATTGAC
TATAAAACTGCTCTTGGGGCTGTCAGATTCAATACAAGGAGAACAGGGAACATTCAGATT
AGATTACCATGGTATTCCTATTTATATGCTGTGTCTGGAGCACTGGATGGTTTAGGAGAT
AAGACGGATTCTACATTTGGATTGGTCTCTATTCAGATTGCAAATTACAATCATTCTGAT
GAATATTTATCTTTTAGTTGCTATTTGTCCGTCACAGAACAATCAGAATTTTACTTCCCC
AGAGCTCCATTGAACTCAAATGCCATGTTGTCCACTGAATCAATGATGAGTAGAATTGCA
GCTGGAGATTTGGAGTCATCAGTGGATGATCCTAGGTCAGAGGAGGATAAGAAATTTGAG

>OE4-1-10 MT721593
GTTGGAGATGATTCTGGAGGTTTCTCAACAACAGTTTCTACAGGGCAGAATGTTCCAGAT
CCTCAAGTTGGTATAACAACCATGAAGGATTTAAAAGGGAAGGCAAACAGAGGAAAAATG
GATGTTTCAGGAGTGCAAGCACCTGTGGGAGCTATCACAACAATTGAGGATCCAGTCTTA
GCAAAGAAAGTACCTGAGACATTTCCTGAATTGAAACCTGGAGAATCTAGGCACACATCA
GATCATATGTCTATTTATAAATTTATGGGAAGGTCTCATCTTTTGTGCACTTTTACTTTC
AATTCAAACAATAAAGAGTACACATTTCCTATAACCTTGTCTTCAACTTCTAATCCTCCT
CATGGTTTGCCATCAACACTGAGGTGGTTTTTCAATTTGTTTCAGTTGTATAGAGGACCT
TTGGATCTGACAATTATCATCACAGGAGCAACAGATGTAGATGGCATGGCCTGGTTTACC
CCAGTAGGTCTTGCCGTTGATACTCCTTGGGTGGAAAAGGAGTCAGCTTTATCCATTGAC
TATAAAACTGCTCTTGGGGCTGTCAGATTCAATACAAGGAGAACAGGGAACATTCAGATT
AGATTACCATGGTATTCCTATTTATATGCTGTGTCTGGAGCACTGGATGGTTTAGGAGGT
AAGACGGATTCTACATTTGGATTGGTCTCTATTCAGATTGCAAATTACAATCATTCTGAT
GAATATTTATCTTTTAGTTGCTATTTGTCCGTCACAGGACAATCAGAATTTTACTTCCCC
AGAGCTCCATTGAACTCAAATGCCATGTTGTCCACTGAATCAATAATGAGTAGAATTGCA
GCTGGAGATTTGGAGTCATCAGTGGATGATCCTAGGTCAGAGGAGGATAAGAAATTTGAG

>OE4-1-2 MT721594
GTTGGAGATGATTCTGGAGGTTTCTCAACAACAGTTTCTACAGAGCAGAATGTTCCAGAT
CCTCAAGTTGGTATAACAACCATGAAGGATTTAAAAGGGAAGGCAAACAGAGGAAAAATG
GATGTTTCAGGAGTGCAAGCACCTGTGGGAGCTATCACAACAATTGAGGATCCAGTCTTA
GCAAAGAAAGTACCTGAGACATTTCCTGAATTGAAACCTGGAGAATCTAGGCACACATCA
GATCATATGTCTATTTATAAATTTATGGGAAGGTCTCATTTTTTGTGCACTTTTACTTTC
AATTCAAACAATAAAGAGTACACATTTCCTATAACCTTGTCTTCAACTTCTAATCCTCCT
CATGGTTTGCCATCAACACTGAGGTGGTTTTTCGATTTGTTTCAGTTGTACAGAGGACCT
TTGGATTTGACAATTATCATCACAGGAGCAACAGATGTAGATGGCATGGCCTGGTTTACC
CCAGTAGGTCTTGCCGTTGATACTCCTTGGGTGGAAAAGGAGTCAGCTTTATCCATTGAC
TATAAAACTGCTCTTGGGGCTGTCAGATTCAATACAAGGAGAACAGGGAACATTCAGATT
AGATTACCATGGTATTCCTATTTATATGCTGTGTCTGGAGCACTGGATGGTTTAGGAGAT
AAGACGGATTCTACATTTGGATTGGTCTCTATTCAGATTGCAAATTACAATCATTCTGAT
GAATATTTATCTTTTAGTTGCTATTTGTCCGTCACAGAACAATCAGAATTTTACTTCCCC
AGAGCTCCATTGAACTCAAATGCCATGTTGTCCACTGAATCAATGATGAGTAGAATTGCA
GCTGGAGATCTGGAGTCATCAGTGGATGATCCTAGGTCAGAGGAGGATAAGAAATTTGAG

>OE4-1-3 MT721595
GTTGGAGATGATTCTGGAGGTTTCTCAACAACAGTTTCTACAGAGCAGAATGTTCCAGAT
CCTCAAGTTGGTATAACAACCATGAAGGATTTAAAAGGGAAGGCAAACAGAGGAAAAATG
GATGTTTCAGGAGTGCAAGCACCTGTGGGAGCTATCACAACAATTGAGGATCCAGTCTTA
GCAAAGAAAGTACCTGAGACATTTCCTGAGTTGAAACCTGGAGAATCTAGGCACACATCA
GATCATATGTCTATTTATAAATTTATGGGAAGGTCTCATTTTTTGTGCACTTTTACTTTC
AATTCAAACAATAAAGAGTACACATTTCCTATAACCTTGTCTTCAATTTCTAATCCTCCT
CATGGTTTGCCATCAACACTGAGGTGGTTTTTCAATTTGTTTCAGTTGTATAGAGGACCT
TTGGATTTGACAATTATCATCACAGGAGCAACAGATGTAGATGGCATGGCCTGGTTTACC
CCAGTAGGTCTTGCCGTTGATACTCCTTGGGTGGAAAAGGAGTCAGCTTTATCCATTGAC
TATAAAACTGCTCTTGGGGCTGTCAGATTCAATACAAGGAGAACAGGGAACATTCAGATT
AGATTACCATGGTATTCCTATTTATATGCTGTGTCTGGAGCACTGGATGGTTTAGGAGAT
AAGACGGATTCTACATTTGGATTGGTCTCTATTCAGATTGCAAATTACAATCATTCTGAT
GAATATTTATCTTTTAGTTGCTATTTGTCCGTCACAGAACAATCAGAATTTTACTTCCCC
AGAGCTCCATTGAACTCAAATGCCATGTTGTCCACTGAATCAATGATGAGTAGAATTGCA
GCTGGAGATTTGGAGTCATCAGTGGATGATCCTAGGTCAGAGGAGGATAAGAAATTTGAG

>OE4-1-4 MT721596
GTTGGAGATGATTCTGGAGGTTTCTCAACAACAGTTTCTACAGAGCAGAATGTTCCAGAC
CCTCAAGTTGGTATAACAACCATGAAGGATTTAAAAGGGAAGGCAAACAGAGGAAAAATG
GATGTTTCAGGAGTGCAAGCACCTGTGGGAGCTATCACAACAATTGAGGATCCAGTCTTA
GCAAAGAAAGTACCTGAGACATTTCCTGAATTGGAACCTGGAGAATCTAGGCACACATCA
GATCATATGTCTATTTATAAATTTATGGGAAGGTCTCATTTTTTGTGCACTTTTACTTTC
AATTCAAACAATAAAGAGTACACATTTCCTATAACCTTGTCTTCAACTTCTAATCCTCCT
CATGGTTTGCCATCAACACTGAGGTGGTTTTTCAATTTGTTTCAGTTGTATAGAGGACCT
TTGGGTTTGACAATTATCATCACAGGAGCAACAGATGTAGATGGCATGGCCTGGTTTACC
CCAGTAGGTCTTGCCGTTGATACTCCTTGGGTGGAAAAGGAGTCAGCTTTATCCATTGAC
TATAAAACTGCTCTTGGGGCTGTCAGATTCAATACAAGGAGAACAGGGAACATTCAGATT
AGATTACCATGGTATTCCTATTTATATGCTGTGTCTGGAGCACTGGATGGTTTAGGAGAT
AAGACGGATTCTACATTTGGATTGGTCTCTATTCAGATTGCAAATTACAATCATTCTGAT
GAATATTTATCTTTTAGTTGCTATTTGTCCGTCACAGAACAATCAGAATTTTACTTCCCC
AGAGCTCCATTGAACTCAAATGCCATGTTGTCCACTGAATCAATGATGAGTAGAATTGCA
GCTGGAGATTTGGAGTCATCAGTGGATGATCCTAGGTCAGAGGAGGATAAGAAATTTGAG

>OE4-1-6 MT721597
GTTGGAGATGATTCTGGAGGTTTCTCAACAACAGTTTCTACAGAGCAGAATGTTCCAGAT
CCTCAAGTTGGTATAACAACCATGAAGGATTTAAAAGGGAAGGCAAACAGAGGAAAAATG
GATGTTTCAGGAGTGCAAGCACCTGTGGGAGCTATCACAACAATTGAGGATCCAGTCTTA
GCAAAGAAAGTACCTGAGACATTTCCTGAATTGAAACCTGGAGAATCTAGGCACACATCA
GATCATATGTCTATTTATAAATTTATGGGAAGGTCTCATTTTTTGTGCACTTTTACTTTC
AATTCAAACAATAAAGAGTACACATTTCCTACAACCTTGTCTTCAACTTCTAATCCTCCT
CATGGTTTGCCATCAACACTGAGGTGGTTTTTCAATTTGTTTCAGTTGTATAGAGGACCT
TTGGATTTGACAATTATCATCACAGGAGCAACAGATGTAGATGGCATGGCCTGGTTTACC
CCAGTAGGTCTTGCCGTTGATACTCCTTGGGTGGAAAAGGAGTCAGCTTTATCCATTGAC
TATAAAACTGCTCTTGGGGCTGTCAGATTCAATACAAGGAGAACAGGGAACATTCAGATT
AGATTACCATGGTATTCCTATTTATATGCTGTGTCTGGAGCACTGGATGGTTTAGGAGAT
AAGACGGATTCTACATTTGGATTGGTCTCTATTCAGATTGCAAATTACAATCATTCTGAT
GAATATTTATCTTTTAGTCGCTATTTGTCCGTCACAGAACAATCAGAATTTTACTTCCCC
AGAGCTCCATTGAACTCAAATGCCATGTTGTCCACTGAATCAATGATGAGTAGAATTGCA
GCTGGAGATTTGGGGTCATCAGTGGATGATCCTAGGTCAGAGGAGGATAAGAAATTTGAG

>OE4-1-7 MT721598
GTTGGAGATGATTCTGGAGGTTTCTCAACAACAGTTTCTACAGAGCAGAATGTTCCAGAT
CCTCAAGTTGGTATAACAACCATGAAGGATTTAAAAGGGAAGGCAAACAGAGGAAAAATG
GATGTTTCAGGAGTGCAAGCACCTGTGGGAGCTATCACAACAATTGAGGATCCAGTCTTA
GCAAAGAAAGTACCTGAGACATTTCCTGAATTGAAACCTGGAGAATCTAGGCACACATCA
GATCATATGTCTATTTATAAATTTATGGAAAGGTCTCATTTTTTGTGCACTTTTACTTTC
AATTCAAACAATAAAGAGTACACATTTCCTATAACCTTGTCTTCAACTTCTAATCCTCCT
CATGGTTTGCCATCAACACTGAGGTGGTTTTTCAATTTGTTTCAGTTGTATAGAGGACCT
TTGGATTTGACAATTATCATCACAGGAGCAACAGATGTAGATGGCATGGCCTGGTTTACC
CCAGTAGGTCTTGCCGTTGATACTCCTTGGGTGGAAAAGGAGTCAGCTTTATCCATTGAC
TATAAAACTGCTCTTGGGGCTGTCGGATTCAATACAAGGAGAACAGGGAACATTCAGATT
AGATTACCATGGTATTCCTATTTATATGCTGTGTCTGGAGCACTGGATGGTTTAGGAGAT
AAGACGGATTCTACATTTGGATTGGTCTCTATTCAGATTGCAAATTACAATCATTCTGAT
GAATATTTATCTTTTAGTTGCTATTTGTCCGTCACAGAACAATCAGAATTTTACTTCCCC
AGAGCTCCATTGAACTCAAATGCCATGTTGTCCACTGAATCAATGATGAGTAGAATTGCA
GCTGGAGATTTGGAGTCATCAGTGGATGATCCTAGGTCAGAGGAGGATAAGAAATTTGAG

>OE4-1-9 MT721599
GTTGGAGATGATTCTGGAGGTTTCTCAACAACAGTTTCTACAGAGCAGAATGTTCCAGAT
CCTCAAGTTGGTATAACAACCATGAAGGATTTAAAAGGGAAGGCAAACAGAGGAAAAATG
GATGTTTCAGGAGTGCAAGCACCTGTGGGAGCTATCACAACAATTGAGGATCCAGTCTTA
ACAAAGAAAGTACCTGAGACATTTCCTGAATTGAAACCTGGAGAATCTAGGCACACATCA
GATCATAAGTCTATTTATAAATTTATGGGAAGGTCTCATTTTTTGTGCACTTTTACTTTC
AATTCAAACAATAAAGAGTACACATTTCCTATAACCTTGTCTTCAACTTCTAATCCTCCT
CATGGTTTGCCATCAACACTGAGGTGGTCTTTCAATTTGTTTCAGTTGTATAGAGGACCT
TTGGATTTGACAATTATCATCACAGGAGCAACAGATGTAGATGGCATGGCCTGGTTTACC
CCAGTAGGTCTTGCCGTTGATACTCCTTGGGTGGAAAAGGAGTCAGCTTTATCCATTGAC
TATAAAACTGCTCTTGGGGCTGTCAGATTCAATACAAGGAGAACAGGGAACATTCAGATT
AGATTACCATGGTATTCCTATTTATATGCTGTGTCTGGAGCACTGGATGGTTTAGGAGAT
AAGACGGATTCTACATTTGGATTGGTCTCTATTCAGATTGCAAATTACAATCATTCTGAT
GAATATTTATCTTTTAGTTGCTATTTGTCCGTCACGGAACAATCAGAATTTTACTTCCCC
AGAGCTCCATTGAACTCAAATGCCATGTTGTCCACTGAATCAATGATGAGTAGAATTGCA
GCTGGAGATTTGGAGTCATCAGTGGATGATCCTAGGTCAGAGGAGGATAAGAAATTTGAG

>OE5-1-62 MT721600
GTTGGAGATGATTCTGGAGGTTTCTCAACAACAGTTTCTACAGAGCAGAATGTTCCAGAT
CCTCAAGTTGGTATAACAACCATGAAGGATTTAAAAGGGAAGGCAAACAGAGGAAAAATG
GATGTTTCAGGAGTGCAAGCGCCTGTGGGAGCTATCACAACAATTGAGGATCCAGTCTTA
GCAAAGAAAGTACCTGAGACATTTCCTGAATTGAGACCTGGAGAATCTAGGCACACATCA
GATCATATGTCTATTTATAAATTTATGGGAAGGTCTCATTTTTTGTGCACTTTTACTTTC
AATTCAAACAATAAAGAGTACACATTTCCTATAACCTTGCCTTCAACTTCTAATCCTCCT
CATGGTTTGCCATCAACACTGAGGTGGTTTTTCAATTTGTTTCAGTTGTATAGAGGACCT
TTGGATTTGACAATTATCATCACAGGAGCAACAGATGTAGATGGCATGGCCTGGTTTACC
CCAGTAGGTCTTGCCGTTGATACTCCTTGGGTGGAAAAGGAGTCAGCTTTATCCATTGAC
TATAAAACTGCTCTTGGGGCTGTCAGATTCAATACAAGGAGAACAGGGAACATTCAGATT
AGATTACCATGGTATTCCTATTTATATGCTGTGTCTGGAGCACTGGATGGTTTAGGAGAT
AAGACGGATTCTACATTTGGATTGGTCTCTATTCAGATTGCAAATTACAATCATTCTGAT
GAATATTTATCTTTTAGTTGCTATTTGTCCGTCACAGAGCAATCAGAATTTTACTTCCCC
AGAGCTCCATTGAACTCAAATGCCATGTTGTCCACTGAATCAATGATGAGTAGAATTGCA
GCTGGAGATTTGGAGTCATCAGTGGATGATCCTAGGTCAGAGGAGGATAAGAAATTTGAG

>OE5-1-66 MT721601
GTTGGAGATGATTCTGGAGGTTTCTCAACAACAGTTTCTACAGAGCAGAATGTTCCAGAT
CCTCAAGTTGGTATAACAACCATGAAGGATTTAAAAGGGAAGGCAAACAGAGGAAAAATG
GATGTTTCAGGAGTGCAAGCACCTGTGGGAGCTATCACAACAATTGAGGATCCAGTCTTA
GCAAAGAAAGTACCTGAGACATTTCCTGAATTGAAACCTGGAGAATCTAGGCACACATCA
GATCATATGTCTATTTATAAATTTATGGGAAGGTCTCATTTTTTGTGCACTTTTACTTTC
AATTCAAACAATAAAGAGTACACATCTCCTATAACCTTGTCTTCAACTTCTAATCCTCCT
CATGGTTTGCCATCAACACTGAGGTGGTTTTTCAATTTGTTTCAGTTGTATAGAGGACCT
TTGGATTTGACAATTATCATCACAGGAGCAACAGATGTAGATGGCATGGCCTGGTTTACC
CCAGTAGGTCTTGCCGTTGATACTCCTTGGGTGGAAAAGGAGTCAGCTTTATCCATTGAC
TATAAAACTGCTCTTGGGGCTGTCAGATTCAATACAAGGAGAACAGGGAACATTCAGATT
AGATTACCATGGTATTCCTATTTATATGCTGTGTCTGGAGCACTGGATGGTTTAGGAGAT
AAGACGGATTCTACATTTGGATTGGTCTCTATTCAGATTGCAAATTACAATCATTCTGAT
GAATATTTATCTTTTAGTTGCTATTTGTCCGTCACAGAACAATCAGAATTTTACTTCCCC
AGAGCTCCATTGAACTCAAATGCCATGTTGTCCACTGAATCAATGATGAGTAGAATTGCA
GCTGGAGATTTGGAGTCATCAGTGGATGATCCTAGGTCAGAGGAGGATAAGAAATTTGAG

>OE5-1-67 MT721602
GTTGGAGATGATTCTGGAGGTTTCTCAACAACAGTTTCTACAGAGCAGAATGTTCCAGAT
CCTCAAGTTGGTATAACAACCATGAAGGATTTAAAAGGGAAGGCAAACAGAGGAAAAATG
GATGTTTCAGGAGTGCAAACACCTGTGGGAGCTATCACAACAATTGAGGATCCAGTCTTA
GCAAAGAAAGTACCTGAGACATTTCCTGAATTGAAACCTGGAGAATCTAGGCACACATCA
GATCATATGTCTATTTATAAATTTATGGGAAGGTCTCATTTTTTGTGCACTTTTACTTTC
AATTCAAACAATAAAGAGTACACATTTCCTATAACCTTGTCTTCAACTTCTAATCCTCCT
CATGGTTTGCCATCAACACTGAGGTGGTTTTTCAATTTGTTTCAGTTGTATAGAGGACCT
TTGGATTTGACAATTATCATCACAGGAGCAACAGATGTAGATGGCATGGCCTGGTTTACC
CCAGTAGGTCTTGCCGTTGATACTCCTTGGGTGGAAAAGGAGTCAGCTTTATCCATTGAC
TATAAAACTGCTCTTGGGGCTGTCAGATTCAATACAAGGAGAACAGGGAACATTCAGATT
AGATTACCATGGTATTCCTATTTATATGCTGTGTCTGGAGCACTGGATGGTTTAGGAGAT
AAGACGGATTCTACATTTGGATTGGTCTCTATTCAGATTGCAAATTACAATCATTCTGAT
GAATATTTATCTTTTAGTTGCTATTTGTCCGTCACAGAGCAATCAGAATTTTACTTCCCC
AGAGCTCCATTGAACTCAAATGCCATGTTGTCCACTGAATCAATGATGAGTAGAATTGCA
GCTGGAGATTTGGAGTCATCAGTGGATGATCCTAGGTCAGAGGAGGATAAGAAATTTGAG

>OE6-1-A MT721603
GTTGGAGGTGATTCTGGAGGTTTCTCAACAACAGTTTCTACAGAGCAGAATGTTCCAGAT
CCTCAAGTTGGTATAACAACCATGAAGGATTTAAAAGGGAAGGCAAACAGAGGAAAAATG
GATGTTTCAGGAGTGCAAGCACCTGTGGGAGTTATCACAACAATCGAGGATCCAGTCTTA
GCAAAGAAAGTACCTGAGACATTTCCTGAATTGAAACCTGGAGAATCTAGGCACACATCA
GATCATATGTCTATTTATAAATTTATGGGAAGGTCTCATTTTTTGTGCACTTTTACTTTC
AATTCAAACAATAAAGAGTACACATTTCCTATAACCTTGTCTTCAACTTCTAATCCTCCT
CATGGTTTGCCATCAACACTGAGGTGGTTTTTCAATTTGTTTCAGTTGTATAGAGGACCT
TTGGATTTGACAATTATCATCACAGGAGCAACAGATGTAGATGGCATGGCCTGGTTTACC
CCAGTAGGTCTTGCCGTTGATACTCCTTGGGTGGAAAAGGAGTCAGCTTTATCCATTGAC
TATAAAACTGCTCTTGGGGCTGTCAGATTCAATACAAGGAGAACAGGGAACATTCAGATT
AGATTACCATGGTATTCCTATTTATATGCTGTGTCTGGAGCACTGGATGGTTTAGGAGAT
AAGACGGATTCTACATTTGGATTGGTCTCTATTCAGATTGCAAATTACAATCATTCTGAT
GAATATTTATCTTTTAGTTGTTATTTGTCCGTCACAGAACAATCAGAATTTTACTTCCCC
AGAGCTCCATTGAACTCAAATGCCATGTTGTCCACTGAATCAATGATGAGTAGAATTGCA
GCTGGAGATTTGGAGTCATCAGTGGATGATCCTAGGTCAGAGGAGGATAAGAAATTTGAG

>OE6-1-B MT721604
GTTGGAGATGATTCTGGAGGTTTCTCAACAACAGTTTCTACAGAGCAGAATGTTCCAGAT
CCTCAAGTTGGTATAACAACCATGAAGGATTTAAAAGGGAAGGCAAACAGAGGAAAAATG
GATGTTTCAGGAGTGCAAGCACCTGTGGGAGCTATCACAACAATTGAGGATCCAGTCTTA
GCAAAGAAAGTACCTGAGACATTTCCTGAATTGAAACCTGGAGAATCTAGGCACACATCA
GATCATATGTCTATTTATAAATTTATGGGAAGGTCTCATTTTTTGTGCACTTTTACTTTC
AATTCAAACAATAAAGAGTACACATTTCCTATAACCTTGTCTTCAACTTCTAATCCTCCT
CATGGTTTGCCATCAACACTGAGGTGGTTTTTCAATTTGTTTCAGTTGTATAGAAGACCT
TTGGATTTGACAATTATCATCACAGGAGCAACAGATGTAGATGGCATGGCCTGGTTTACC
CCAGTAGGTCTTGCCGTTGATACTCCTTGGGTGGAAAAGGAGTCAGCTTTATCCATTGAC
TATAAAACTGCTCTTGGGGCTGTCAGATTCAACACAAGGAGAACAGGGAACATTCAGATT
AGATTACCATGGTATTCCTATTTATATGCTGTGTCTGGAGCACTGGATGGTTTAGGAAAT
AAGACGGATTCTACATTTGGATTGGTCTCTATTCAGATTGCAAATTACAATCATTCTGAT
GAATATTTATCTTTTAGTTGCTATTTGTCCGTCACAGAACAATCAGAATTTTACTTCCCC
AGAGCTCCATTGAACTCAAATGCCATGTTGTCCACTGAATCAATGATGAGTAGAATTGCA
GCTGGAGATTTGGAGTCATCAGTGGATGATCCTAGGTCAGAGGAGGATAAGAAATTTGAG

>OE6-1-D MT721605
GTTGGAGATGATTCTGGAGGTTTCTCAACAACAGTTTCTACAGAGCAGAATGTTCCAGAT
CCTCAAGTTGGTATAACAACCATGAAGGATTTAAAAGGGAAGGCAAACAGAGGAAAAATG
GATGTTTCAGGAGTGCAAGCACCTGTGGGAGCTATCACAACAATTGAGGATCCAGTCTTA
GCAAAGAAAGTACCTGAGACACTTCCTGAATTGAAACCTGGAGAATCTAGGCACACATCA
GATCATATGTCTATTTATAAATTTATGGGAAGGTCTCATTTTTTGTGCACTTTTACTTTC
AATTCAAACAATAAAGAGTACACATTTCCTATAACCTTGTCTTCAACTTCTAATCCTCCT
CATGGTTTGCCATCAACACTGAGGTGGTTTTTCAATTTGTTTCAGTTGTATAGAGGACCT
TTGGATTTGACAATTATCATCACAGGAGCAACAGATGTAGATGGCATGGCCTGGTTTACC
CCAGTAGGTCTTGCCGTTGATACTCCTTGGGTGGAAAAGGAGTCAGCTTTATCCATTGAC
TATAAAACTGCCCTTGGGGCTGTCAGATTCAATACAAGGAGAACAGGGAACATTCAGATT
AGATTACCATGGTATTCCTATTTATATGCTGTGTCTGGAGCACTGGATGGTTTAGGAGAT
AAGACGGATTCTACATTTGGATTGGTCTCTATTCAGATTGCAAATTACAATCATTCTGAT
GAATATTTATCTTTTAGTTGCTATTTGTCCGTCACAGAACAATCAGAATTTTACTTCCCC
AGAGCTCCATTGAACTCAAATGCCATGTTGTCCACTGAATCAATGATGAGTAGAATTGCA
GCTGGAGATTTGGAGTCATCAGTGGATGATCCTAGGTCAGAGGAGGATAAGAAATTTGAG

>OE6-1-E MT721606
GTTGGAGATGATTCTGGAGGTTTCTCAACAACAGTTTCTACAGAGCAGAATGTCCCAGAT
CCTCAAGTTGGTATAACAACCATGAAGGATTTAAAAGGGAAGGCAAACAGAGGAAAAATG
GATGTTTCAGGAGTGCAAGCACCTGTGGGAGCTATCACAACAATTGAGGATCCAGTCTTA
GCAAAGAAAGTACCTGAGACATTTCCTGAATTGAAACCTGGAGAATCTAGGCACACATCA
GATCATATGTCTATTTATAAATTTATGGGAAGGTCTCATTTTTTGTGCACTTTTACTTTC
AATTCAAACAACAAAGAGTACACATTTCCTATAACCTTGTCTTCAACTTCTAATCCTCCT
CACGGTTTGCCATCAACACTGAGGTGGTTTTTCAATTTGTTTCAGTTGTATAGAGGACCT
TTGGATTTGACAATTATCATCACAGGAGCAACAGATGTAGATGGCATGGCCTGGTTTACC
CCAGTAGGTCTTGCCGTTGATACTCCTTGGGTGGAAAAGGAGTCAGCTTTATCCATTGAC
TATAAAACTGCTCTTGGGGCTGTCAGATTCAATACAAGGAGAACAGGGAACATTCAGATT
AGATTACCGTGGTATTCCTATTTATATGCTGTGTCTGGAGCACTGGATGGTTTAGGAGAT
AAGACGGATTCTACATTTGGATTGGTCTCTATTCAGATTGCAAATTACAATCATTCTGAT
GAATATTTATCTTTTAGTTGCTATTTGTCCGTCACAGAACAATCAGAATTTTACTTCCCC
AGAGCTCCATTGAACTCAAATGCCATGTTGTCCACTGAATCAATGATGAGTAGAATTGCA
GCTGGAGATTTGGAGTCATCAGTGGATGATCCTAGGTCAGAGGAGGATAAGAAATTTGAG

>OE6-1-F MT721607
GTTGGAGATGATTCTGGAGGTTTCTCAACAACAGTTTCTACAGAGCAGAATGTTCCAGAT
CCTCAAGTTGGTATAACAACCATGAAGGATTTAAAAGGGAAGGCAAACAGAGGAAAAATG
GATGTTTCAGGAGTGCAAGCACCTGTGGGAGCTATCACAACAATTGAGGATCCAGTCTTA
GCAAAGAAAGTACCTGAGACATTTCCTGAATTGAAACCTGGAGAATCTAGGCACACATCA
GATCATATGTCTGTTTATAAATTTATGGGAAGGTCTCATTTTTTGTGCACTTTTACTTTC
AATTCAAACAATAAAGAGTACACATTTCCTATAACCTTGTCTTCAACTTCTAATCCTCCT
CATGGTTTGCCATCAACACTGAGGTGGTTTTTCAATTTGTTTCAGTTGTATAGAGGACCT
TTGGATTTGACAATTATCATCACAGGAGCAACAGATGTAGATGGCATGGCCTGGTTTACC
CCAGTAGGTCTTGCCGTTGATACTCCTTGGGTGGAAAAGGAGTCAGCTTTATCCATTGAC
TATAAAACTGCTCTTGGGGCTGTCAGATTCAATACAAGGAGAACAGGGAACATTCAGATT
AGATTACCATGGTATTCCTATTTATATGCTGTGTCTGGAGCACTGGATGGTTTAGGAGAT
AAGACGGATTCTACATTTGGATTGGTCTCTATTCAGATTGCAAATTACAATCATTCTGAT
GAATATTTATCTTTTAGTTGCTATTTGTCCGTCACAGAACAATCAGAATTTTACTTCCCC
AGAGCTCCATTGAACTCAAATGCCATGTTGTCCACTGAATCAATGATGAGTAGAATTGCA
GCTGGAGATTTGGAGTCATCAGTGGATGATCCTAGGTCAGAGGAGGATAAGAAATTTGAG

>OE7-1-302 MT721608
GTTGGAGATGATTCTGGAGGTTTCTCAACAACAGTTTCTACAGAGCAGAATGTTCCAGAT
CCTCAAGTTGGTATAACAACCATGAAGGATTTAAAAGGGAAGGCAAACAGAGGAAAAATG
GATGTTTCAGGAGTGCAAGCACCTGTGGGAGCTATCACAACAATTGAGGATCCAGTCTTA
GCAAAGAAAGTACCTGAGACATTTCCTGAATTGAAACCTGGAGAGTCTAGGCACACATCA
GATCATATGTCTATTTATAAATTTATGGGAAGGTCTCATTTTTTGTGCACTTTTACTTTC
AATTCAAACAATAAAGAGTACACATTTCCTATAACCTTGTCTTCAACTTCTAATCCTCCT
CATGGTTTGCCATCAACACTGAGGTGGTTTTTCAATTTGTTTCAGTTGTATAGAGGACCT
TTGGATTTGACAATTATCATCACAGGAGCAACAGATGTAGATGGCATGGCCTGGTTTACC
CCAGTAGGTCTTGCCGTTGATACTCCTTGGGTGGAAAAGGAGTCAGCTTTATCCATTGAC
TATAAAACTGCTCTTGGGGCTGTCAGATTCAATACAAGGAGAACAGGGAACATTCAGATT
AGATTACCATGGTATTCCTATTTATATGCTGTGTCTGGAGCACTGGATGGTTTAGGAGAT
AGGACGGATTCTACATTTGGATTGGTCTCTATTCAGATTGCAAATTACAATCATTCTGAT
GAATATTTATCTTTTAGTTGTTATTTGTCCGTCACAGAACAATCAGAATTTTACTTCCCC
AGAGCTCCATTGAACTCAAATGCCATGTTGTCCACTGAATCAATGATGAGTAGAATTGCA
GCTGGAGATTTGGAGTCATCAGTGGATGATCCTAGGTCAGAGGAGGATAAGAAATTTGAG

>OE7-1-308 MT721609
GCTGGAGATGATTCTGGAGGTTTCTCAACAACAGTTTCTACAGAGCAGAATGTTCCAGAT
CCTCAAGTTGGTATAACAACCATGAAGGATTTAAAAGGGAAGGCAAACAGAGGAAAAATG
GNNNTTTCAGGAGTGCAAGCACCTGTGGGAGCTATCACAACAATTGAGGATCCAGTCTTA
GCAAAGAAAGTACCTGAGACATTTCCTGAATTGAAACCTGGAGAGTCTAGGCACACATCA
GATCATATGTCTATTTATAAATTTATGGGAAGGTCTCATTTTTTGTGCACTTTTACTTTC
AATTCAAACAATAAAGAGTACACATTTCCTATAACCTTGTCTTCAACTTCTAATCCTCCT
CATGGTTTGCCATCAACACTGAGGTGGTTTTTCAATTTGTTTCAGTTGTATAGAGGACCT
TTGGATTTGACAATTATCATCACAGGAGCAACAGATGTAGATGGCATGGCCTGGTTTACC
CCAGTAGGTCTTGCCGTTGATACTCCTTGGGTGGAAAAGGAGTCAGCTTTATCCATTGAC
TATAAAACTGCTCTTGGGGCTGTCAGATTCAATACAAGGAGAACAGGGAACATTCAGATT
AGATTACCATGGTATTCCTATTTATATGCTGTGTCTGGAGCACTGGATGGTTTAGGAGAT
AAGACGGATTCTACATTTGGATTGGTCTCTATTCAGATTGCAAATTACAATCATTCTGAT
GAATATTTATCTTTTAGTTGTTATTTGTCCGTCACAGAACAATCAGAATTTTACTTCCCC
AGAGCTCCATTGAACTCAAATGCCATGTTGTCCACTGAATCAATGATGAGTAGAATTGCA
GCTGGAGATTTGGAGTCATCAGTGGATGATCCTAGGTCAGAGGAGGATAAGAAATTTGAG

>OE7-1-31 MT721610
GTTGGAGATGATTCTGGAGGTTTCTCAACAACAGTTTCTACAGAGCAGAATGTTCCAGAT
CCTCAAGTTGGTATAACAACCATGAAGGATTTAAAAGGGAAGGCAAACAGAGGAAAAATG
GATGTTTCAGGAGTGCAAGCACCTGTGGGAGCTATCACAACGATTGAGGATCCAGTCTTA
GCAAAGAAAGTACCTGAGACATTTCCTGAATTGAAACCTGGAGAGTCTGGGCACACATCA
GATCATATGTCTATTTATAAATTTATGGGAAGGTCTCATTTTTTGTGCACTTTTACTTTC
AATTCAAACAATAAAGAGTACACATTTCCTATAACCTTGTCTTCAACTTCTAATCCTCCT
CATGGTTTGCCATCAACACTGAGGTGGTTTTTCAATTTGTTTCAGTTGTATAGAGGACCT
TTGGATTTGACAATCATCATCACAGGAGCAACAGGTGTAGATGGCATGGCCTGGTTTACC
CCAGTAGGTCTTGCCGTTGATACTCCTTGGGTGGAAAAGGAGTCAGCTTTATCCATTGAC
TATAAAACTGCTCTTGGGGCTGTCAGATTCAATACAAGGAGAACAGGGAACATTCAGATT
AGATTACCATGGTATTCCTATTTATATGCTGTGTCTGGAGCACTGGATGGTTTAGGAGAT
AAGACGGATTCTACATTTGGATTGGTCTCTATTCAGATTGCAAATTACAATCATTCTGAT
GAATATTTATCTTTTAGTTGTTATTTGTCCGCCACAGAACAATCAGAATTTTACTTCCCC
AGAGCTCCATTGAACTCAAATGCCATGTTGTCCACTGAATCAATGATGAGTAGAATTGCA
GCTGGAGATTTGGAGTCATCAGTGGATGATCCTAGGTCAGAGGAGGATAAGAAATTTGAG

>OE7-1-32 MT721611
GTTGGAGATGATTCAGGAGGTTTCTCAACAACAGTTTCTACAGAGCAGAATGTTCCAGAT
CCTCAAGTTGGTATAACAACCATGAAGGATTTAAAAGGGAAGGCAAACAGAGGAAAAATG
GATGTTTCAGGAGTGCAAGCACCTGTGGGAGCTATCACAACAATTGAGGATCCAGTCTTA
GCAAAGAAAGTACCTGAGACATTTCCTGAATTGAAACCTGGAGAGTCTAGGCACACATCA
GATCATATGTCTATTTATAAATTTATGGGAAGGTCTCATTTTTTGTGCACTTTTACTTTC
AATTCAAACAATAAAGAGTACACATTTCCTATAACCTTGTCTTCAACTTCTAATCCTCCT
CATGGTTTGCCATCGACACTGAGGTGGTTTTTCAATTTGTTTCAGTTGTATAGAGGACCT
TTGGATTTGACAATTATCATCACAGGAGCAACAGATGTAGATGGCATGGCCTGGTTTACC
CCAGTAGGTCTTGCCGTTGATACTCCTTGGGTGGAAAAGGAGTCAGCTTTATCCATTGAC
TATAAAACTGCTCTTGGGGCTGTCAGATTCAATACAAGGAGAACAGGGAACATTCAGATT
AGATTACCATGGTATTCCTATTTATATGCTGTGTCTGGAGCACTGGATGGTTTAGGAGAT
AAGACGGATTCTACATTTGGATTGGTCTCTATTCAGATTGCAAATTACAATCATTCTGAT
GAATATTTATCTTTTAGTTGTTATTTGTCCGTCACAGAACAATCAGAATTTTACTTCCCC
AGAGCTCCATTGAACTCAAATGCCATGTTGTCCACTGAATCAATGATGAGTAGAATTGCA
GCTGGAGATTTGGAGTCATCAGTGGATGATCCTAGGTCAGAGGAGGATAAGAAATTTGAG

>OE8-1-C MT721612
GTTGGAGATGACTCTGGAGGTTTCTCAACAACAGTTTCTACAGAGCAGAATGTTCCAGAT
CCTCAAGTTGGTATAACAACCATGAAGGATTTAAAAGGGAAGGCAAACAGAGGAAAAATG
GATGTTTCAGGAGTGCAAGCACCTGTGGGAGCTATCACAACAATTGAGGATCCAGTCTTA
GCAAAGAAAGTACCTGAGACATTTCCTGAATTGAAACCTGGAGAGTCTAGGCACACATCA
GATCATATGTCTATTTATAAATTTATGGGAAGGTCTCATTTTTTGTGCACTTTTACTTTC
AATTCAAACAATAAAGAGTACACATTTCCTATAACCTTGTCTTCAACTTCTAATCCTCCT
CATGGTTTGCCATCAACACTGAGGTGGTTCTTCAATTTGTTTCAGTTGTATAGAGGACCT
TTGGATTTGACAATTATCATCACAGGAGCAACAGATGTAGATGGCATGGCCTGGTTTACC
CCAGTAGGTCTCGCCGTTGATACTCCTTGGGTGGAAAAGGAGTCAGCTTTATCCATTGAC
TATAAAACTGCTCTTGGGGCTGTCAGATTCAATACAAGGAGAACAGGGAACATTCAGATT
AGATTACCATGGTATTCCTATTTATATGCTGTGCCTGGAGCACTGGATGGTTTAGGAGAT
AAGACGGATTCTACATTTGGATTGGTCTCTATTCAGATTGCAAATTACAATCATTCTGAT
GAATATTTATCTTTTAGTTGTTATTTGTCCGTCACAGAACAATCAGAATTTTACTTCCCC
AGAGCTCCATTGAACTCAAATGCCATGTTGTCCACTGAATCAATGATGAGTAGAATTGCA
GCTGGAGATTTGGAGTCATCAGTGGATGATCCTAGGTCAGAGGAGGATAAGAAATTTGAG

>OE8-1-D MT721613
GTTGGAGATGATTCTGGAGGTTTCTCAACAACAGTTTCTACAGAGCAGAATGTTCCAGAT
CCTCAAGTTGGTATAACAACCATGAAGGATTTAAAAGGGAAGGCAAACAGAGGAAAAATG
GATGTTTCAGGAGTGCAAGCACCTGTGGGAGCTATCACAACAATTGAGGATCCAGTCTTA
GCAAAGAAAGTACCTGAGACATTTCCCGAATTGAAACCTGGAGAATCTAGGCACACATCA
GATCATATGTCTATTTATAAATTTATGGGAAGGTCTCATTTTTTGTGCACTTTTACTTTC
AATTCAAACAATAAAGAGTACACATTTCCTATAACCTTGTCTTCAACTTCTAATCCTCCT
CATGGTTTGCCATCAACACTGAGGTGGTTTTTCAATTTGTTTCAGTTGTATAGAGGACCT
TTGGATTTGACAATTATCATCACAGGAGCAACAGATGTAGATGGCATGGCCTGGTTTACC
CCAGTAGGTCTTGCCGTTGATACTCCTTGGGTGGAAAAGGAGTCAGCTTTATCCATTGAC
TATAAAACTGCTCTTGGGGCTGTCAGATTCAATACAAGGAGAACAGGGAACATTCAGATT
AGATTACCATGGTATTCCTATTTATATGCTGTGTCTGGAGCACTGGATGGTTTAGGAGAT
AAGACGGATTCTACATTTGGATTGGTCTCTATTCAGATTGCAAATTACAATCATTCTGAT
GAATATTTATCTTTTAGTTGCTATTTGTCCGTCACAGAACAATCAGAATTTTACTTCCCC
AGAGCTCCATTGAACTCAAATGCCATGTTGTCCACTGAATCAATGATGAGTAGAATTGCA
GCTGGAGATTTGGAGTCATCAGTGGATGATCCTAGGTCAGAGGAGGATAAGAAATTTGAG

>OE8-1-E MT721614
GTTGGAGATGATTCTGGAGGTTTCTCAACAACAGTTTCTATAGAGCAGAATGTTCCAGAT
CCTCAAGTTGGTACAACAACCATGAAGGATTTAAAAGGGAAGGCAAACAGAGGAAAAATG
GATGTTTCAGGAGTGCAAGCACCTGTGGGAGCTATCACAACAATTGAGGATCCAGTCTTA
GCAAAGAAAGTACCTGAGACATTTCCTGAATTGAAACCTGGAGAGTCTAGGCACACATCA
GATCACATGTCTATTTATAAATTTATGGGAAGGTCTCATTTTTTGTGCACTTTTACTTTC
AATTCAAACAATAAAGAGTACACATTTCCTATAACCTTGTCTTCAACTTCTAATCCTCCT
CATGGTTTGCCATCAACACTGAGGTGGTTTTTCAATTTGTTTCAGTTGTATAGAGGACCT
TTGGATTTGACAATTATCATCACAGGAGCAACAGATGTAGATGGCATGGCCTGGTTTACC
CCAGTAGGTCTTGCCGTTGATACTCCTTGGGTGGAAAAGGAGTCAGCTTTATCCATTGAC
TATAAAACTGCTCTTGGGGCTGTCAGATTCAATACAAGGAGAACAGGGAACATTCAGATT
AGATTACCATGGTATTCCTATTTATATGCTGTGTCTGGAGCACTGGATGGTTTAGGAGAT
AAGACGGATTCTACATTTGGATTGGTCTCTATTCAGATTGCAAATTACAATCATTCTGAT
GAATATTTATCTTTTAGTTGTTATTTGTCCGTCACAGAACAATCAGAATTTTACTTCCCC
AGAGCTCCATTGAACTCAAATGCCATGTTGTCCACTGAATCAATGATGAGTAGAATTGCA
GCTGGAGATTTGGAGTCATCAGTGGATGATCCTAGGTCAGAGGAGGATAAGAAATTTGAG

>OE8-1-F MT721615
GTTGGAGATGACTCTGGAGGTTTCTCAACAACAGTTTCTACAGAGCAGAATGTTCCAGAT
CCTCAAGTTGGTATAACAACCATGAAGGATTTAAAAGGGAAGGCAAACAGAGGAAAAATG
GATGTTTCAGGAGTGCAAGCACCTGTGGGAGCTATCACAACAATTGAGGATCCAGTCTTA
GCAAAGAAAGTACCTGAGACATTTCCTGAATTGAAACCTGGAGAGTCTAGGCACACATCA
GATCATATGTCTATTTATAAATTTATGGGAAGGTCTCATTTTTTGTGCACTTTTACTTTC
AATTCAAACAATAAAGAGTACACATTTCCTATAACCTTGTCTTCAACTTCTAATCCTCCT
CATGGTTTGCCATCAACACTGAGGTGGTTCTTCAATTTGTTTCAGTTGTATAGAGGACCT
TTGGATTTGACAATTATCATCACAGGAGCAACAGATGTAGATGGCATGGCCTGGTTTACC
CCAGTAGGTCTCGCCGTTGATACTCCTTGGGTGGAAAAGGAGTCAGCTTTATCCATTGAC
TATAAAACTGCTCTTGGGGCTGTCAGATTCAATACAAGGAGAACAGGGAACATTCAGATT
AGATTACCATGGTATTCCTATTTATATGCTGTGCCTGGAGCACTGGATGGTTTAGGAGAT
AAGACGGATTCTACATTTGGATTGGTCTCTATTCAGATTGCAAATTACAATCATTCTGAT
GAATATTTATCTTTTAGTTGTTATTTGTCCGTCACAGAACAATCAGAATTTTACTTCCCC
AGAGCTCCATTGAACTCAAATGCCATGTTGTCCACTGAATCAATGATGAGTAGAATTGCA
GCTGGAGATTTGGAGTCATCAGTGGATGATCCTAGGTCAGAGGAGGATAAGAAATTTGAG

>OE8-1-G MT721616
GTTGGAGATGATTCTGGAGGTTTCTCAACAACAGTTTCTACAGAGCAGAATGTTCCAGAT
CCTCAAGTTGGTATAACAACCATGAAGGATTTAAAAGGGAAGGCAAACAGAGGAAAAATG
GATGTTTCAGGAGTGCAAGCACCTGTGGGAGCTATCACAACAATTGAGGATCCAGTCTTA
GCAAAGAAAGTACCTGAGACATTTCCTGAATTGAAACCTGGAGAGTCTAGGCACACATCA
GATCATATGTCTATTTATAAATTTATGGGAAGGTCTCATTTTTTGTGCACTTTTACTTTC
AATTCAAACAATAAAGAGTACACATTTCCTATAACCTTGTCTTCAACTTCTAATCCTCCT
CATGGTTTGCCATCAACACTGAGGTGGTTTTTCAATTTGTTTCAGTTGTATAGAGGACCT
TTGGATTTGACAATTATCATCACAGGAGCAACAGATGTAGATGGCATGGCCTGGTTTACC
CCAGTAGGTCTTGCCGTTGATACTCCTTGGGTGGAAAAGGAGTCAGCTTTATCCATTGAC
TATAAAACTGCTCTTGGGGCTGTCAGATTCAATACAAGGAGAACAGGGAACATTCAGATT
AGATTACCATGGTATTCCTATTTATATGCTGTGTCTGGAGCACTGGATGGTTTAGGAGAT
AAGACGGATTCTACATTTGGATTGGTCTCTATTCAGATTGCAAATTACAATCATTCTGAT
GAATATTCATCTTTTAGTTGTTATTTGTCCGTCACAGAACAATCAGAATTTTACTTCCCC
AGAGCTCCATTGAACTCAAATGCCATGTTGTCCACTGAATCAATGATGAGTAGAATTGCA
GCTGGAGATTTGGAGTCATCAGTGGATGATCCTAGGTCAGAGGAGGATAAGAAGTTTGAG

>OE9-1-C MT721617
GTTGGAGATGATTCTGGAGGTTTCTCAACAACAGTTTCTACAGAGCAGAATGTTCCAGAT
CCTCAAGTTGGTATAACAACCATGAAGGATTTAAAAGGGAAGGCAAACAGAGGAAAAATG
GATGTTTCAGGAGTGCAAGCACCTGTGGGAGCTATCACAACAATTGAGGATCCAGTCTTA
GCAAAGAAAGTACCTGAGACATTTCCTGAATTGAAACCTGGAGAATCTAGGCACACATCA
GATCATATGTCTATTTATAAATTTATGGGAAGGTCTCATTTTTTGTGCACTTTTACTTTC
AATTCAAACAATAAAGAGTACACATTTCCTATAACCTTGTCTTCAACTTCTAATCCTCCT
CATGGTTTGCCATCAACACTGAGGTGGTTTTTCAATTTGTTTCAGTTGTATAGAGGACCT
TTGGATTTGACAATTATCATCACAGGAGCAACAGATGTAGATGGCATGGCCTGGTTTACC
CCAGTAGGTCTTGCCGTTGATACTCCTTGGGTGGAAAAGGAGTCAGCTTTATCCATTGAC
TATAAAACTGCTCTTGGGGCTGTCAGATTCAATACAAGGAGAACAGGGAACATTCAGATT
AGATTACCATGGTATTCCTATTTATATGCTGTGTCTGGAGCACTGGATGGTTTAGGAGAT
AAGACGGATTCTACATTTGGATTGGTCTCTATTCAGATTGCAAATTACAATCATTCTGAT
GAATATTTATCTTTTAGTTGCTATTTGTCCGTCACAGAACAATCAGAATTTTACTTCCCC
AGAGCTCCATTGAACTCAAATGCCATGTTGTCCACTGAATCAATGATGAGTAGAATTGCA
GCTGGAGATTTGGAGTCATCAGTGGATGATCCTAGGTCAGAGGAGGATAAGAAATTTGAG

>OE9-1-D MT721618
GTTGGAGATGATTCTGGAGGTTTCTCAGCAACAGTTTCTACAGAGCAGAGTGTTCCAGAT
CCTCAAGTTGGTATAACAACCATGAAGGATTTAAAAGGGAAGGCAAACAGAGGAAAAACG
GATGTTTCAGGAGTGCAAGCACCTGTGGGAGCTATCACAACAATTGAGGATCCAGTCTTA
GCAAAGAAAGTACCTGAGACATTTCCTGAATTGAAACCTGGAGAATCTAGGCACACATCA
GATCATATGTCTATTTATAAATTTATGGGAAGGTCTCATTTTTTGTGCACTTTTACTTTC
AATTCAAACAATAAAGAGTACACATTTCCTATAACCTTGTCTTCAACTTCTAACCCTCCT
CATGGTTTGCCATCAACACTGAGGTGGTTTTTCAATTTGTTTCAGTTGTATAGAGGACCT
TTGGATTTGATAATTATCATCACAGGAGCAACAGATGTAGATGGCATGGCCTGGTTTACC
CCAGTAGGTCTTGCCGTTGATACTCCTTGGGTGGAAAAGGAGTCAGCTTTATCCATTGAC
TATAAAACTGCTCTTGGGGCTGTCAGATTCAATACAAGGAGAACAGGGAACATTCAGATT
AGATTACCATGGTATTCCTATTTATATGCTGTGTCTGGAGCACTGGATGGTTTAGGAGAT
AAGACGGATTCTACATTTGGATTGGTCTCTATTCAGATTGCAAATTACAATCATTCTGAT
GAATATTTATCTTTTAGTTGCTATTTGTCCGTCACAGAACAATCAGAATTTTACTTCCCC
AGAGCTCCATTGAACTCAAATGCCATGTTGTCCACTGAATCAATGATGAGTAGAATTGCA
GCTGGAGATTTGGAGTCATCAGTGGATGATCCTAGGTCAGAGGAGGATAAGAAATTTGAG

>OE9-1-F MT721619
GTTGGAGATGATTCTGGAGGTTTCTCAACAACAGTTTCTACAGAGCAGAATGTTCCAGAT
CCTCAAGTTGGTATAACAACCATGAAGGATTTAAAAGGGAAGGCAAACAGAGGAAAAATG
GATGTTTCAGGAGTGCAAGCACCTGTGGGAGCTATCACAACAATTGAGGATCCAGTCTTA
GCAAAGAAAGTACCTGAGACATTTCCTGAATTGAAACCTGGAGAATCTAGGCACACATCA
GATCATATGTCTATTTATAAATTTATGGGAAGGTCTCATTTTTTGTGCACTTTTACTTTC
AATTCAAACAATAAAGAGTACACATTTCCTATAACCTTGTCTTCAACTTCTAATCCTCCT
CATGGTTTGCCATCAACACTGAGGTGGTTTTTCAATTTGTTTCAGTTGTATAGAGGACCT
TTGGATTTGACAACTATCATCACAGGAGCAACAGATGTAGATGGCATGGCCTGGTTTACC
CCAGTAGGTCTTGCCGTTGATACTCCTTGGGTGGAAAAGGAGTCAGCTTTATCCATTGAC
TATAAAACTGCTCTTGGGGCTGTCAGATTCAATACAAGGAGAACAGGGAACATTCAGATT
AGATTACCATGGTATTCCTATTTATATGCTGTGTCTGGAGCACTGGATGGTTTAGGAGAT
AAGACGGATTCTACATTTGGATTGGTCTCTATTCGGATTGCAAATTACAATCATTCTGAT
GAATATTTATCTTTTAGTTGCTATTTGTCCGTCACAGAACAATCAGAATTTTACTTCCCC
AGAGCTCCATTGAACTCAAATGCCATGTTGTCCACTGAATCAATGGTGAGTAGAATTGCA
GCTGGAGATTTGGAGTCATCAGTGGATGATCCTAGGTCAGAGGAGGATAAAAAATTTGAG

>OE9-1-G MT721620
GTTGGAGATGATTCTGGAGGTTTCTCAACAACAGTTTCTACAGAGCAGAATGTTCCAGAT
CCTCAAGTTGGTATAACAACCATGAAGGATTTAAAAGGGAAGGCAAACAGAGGAAAAATG
GATGTTTCAGGAGTGCAAGCACCTGTGGGAGCTATCACAACAATTGAGGATCCAGTCTTA
GCAAAGAAAGTACCTGAGACATTTCCTGAATTAAAACCTGGAGAATCTAGGCACACATCA
GATCATATGTCTATTTATAAATTTATGGGAAGGTCTCACTTTTTGTGCACTTTTACTTTT
AATTCAAACAATAAAGAGTACACATTTCCTATAACCTTGTCTTCAACTTCTAATCCTCCT
CATGGTTTGCCATCAACACTGAGGTGGTTTTTCAACTTGTTTCAGTTGTATAGAGGACCT
TTGGATTTGACAATTATCATCACAGGAGCAACAGATGTAGATGGCATGGCCTGGTTTACC
CCAGTAGGTCTTGCTGTTGATACTCCTTGGGTGGAAAAGGAGTCAGCTTTATCCATTGAC
TATAAAACTGCTCTTGGGGCTGTCAGATTCAATACAAGGAGAACAGGGAACATTCAGATT
AGATTACCATGGTATTCCTATTTATATGCTGTGTCTGGAGCACTGGATGGTTTAGGAGAC
AAGACGGATTCTACATTTGGATTGGTCTCTATTCAGATTGCAAATTACAATCATTCTGAT
GAATATTTATCTTTTAGTTGCTATTTGTCCGCCACAGAACAATCAGAGTTTTACTTTCCC
AGAGCTCCATTGAACTCAAATGCCATGTTGTCCACTGAATCAATGATGAGTAGAATTGCA
GCTGGAGATTTGGAGTCATCAGTGGATGATCCTAGGTCAGAGGAGGATAAAAAATTTGAG

>OE10-1-C MT721621
GTTGGAGATGATTCTGGAGGTTTCTCAACAACAGTTTCTACAGAGCAGAATGTTCCAGAT
CCTCAAGTTGGTATAACAACCATGAAGGATTTAAAAGGGAAGGCAAACAGAGGAAAAATG
GATGTTTCAGGAGTGCAAGCACCTGTGGGAGCTATCACAACAATTGAGGATCCAGTCTTA
GCAAAGAAAGTACCTGAGACATTTCCTGAATTGAAACCTGGAGAATCTAGGCACACATCA
GATCATGTGTCTATTTATAAATTTATGGGAAGGTCTCATTTTTTGTGCACTTTTACTTTC
AATTCAAACAATAAAGAGTACACATTTCCTATAACCTTGTCTTCAACTTCTAATCCTCCT
CATGGTTTGCCATCAACACTGAGGTGGTTTTTCAATTTGTTTCAGTTGTATAGAGGACCT
TTGGATTTGACAATTATCATCACAGGAGCAACAGATGTAGATGGCATGGCCTGGTTTACC
CCAGTAGGTCTTGCCGTTGATACTCCTTGGGTGGAAAAGGAGTCAGCTTTATCCATTGAC
TATAAAACTGCTCTTGGGGCTGTCAGATTCAATACAAGGAGAACAGGGAACATTCGGATT
AGATTACCATGGTATTCCTATTTATATGCTGTGTCTGGAGCACTGGATGGTTTAGGAGAT
AAGACGGATTCTACATTTGGATTGGTCTCTATTCAGATTGCAAATTACAATCATTCTGAT
GAATATTTATCTTTTAGTTGCTATTTGTCCGTCACAGAACAATCAGAATTTTACTTCCCC
AGAGCTCCATTGAACTCAAATGCCATGTTGTCCACTGAATCAATGATGAGTAGAATTGCA
GCTGGAGATTTGGAGTCATCAGTGGATGATCCTAGGTCAGAGGAGGATAAGAAATTTGAG

>OE10-1-D MT721622
GTTGGAGGTGATTCTGGAGGTTCCTCAACAACAGTTTCTACAGAGCAGAATGTTCCAGAT
CCTCAAGTTGGTATAACAACCATGAAGGATTTAAAAGGGAAGGCAAACAGAGGAAAAATG
GATGTTTCAGGAGTGCAAGCACCTGTGGGAGCTATCACAACAATTGAGGATCCAGTCTTA
GCAAAGAAAGTACCTGAGACATTTCCTGAATTGAAACCTGGAGAATCTAGGCACACATCA
GATCATATGTCTATTTATAAATTTATGGGAAGGTCTCATTTTTTGTGCACTTTTACTTTC
AATTCAAACAATAAAGAGTACACATTTCCTATAACCTTGTCTTCAACTTCTAATCCTCCT
CATGGTTTGCCATCAACACTGAGGCGGTTTTTCAATTTGTTTCAGTTGTATAGAGGACCT
TTGGATTTGACAATTATCATCACAGGAGCAACAGATGTAGATGGCATGGCCTGGTTTACC
CCAGTAGGTCTTGCCGTTGATACTCCTTGGGTGGAAAAGGAGTCAGCTTTATCCATTGAC
TATAAAACTGCTCTTGGGGCTGTCAGATTCAATACAAGGAGAACAGGGAACATTCAGATT
AGATTACCATGGTATTCCTATTTATATGCTGTGTCTGGAGCACTGGATGGTTTAGGAGAT
AAGACGGATTCTACATTTGGATTGGTCTCTATTCAGATTGCAAATTACAATCATTCTGAT
GAATATTTATCTTTTAGTTGCTATTTGTCCGTCACAGAACAATCAGAATTTTACTTCCCC
AGAGCTCCATTGAACTCAAATGCCATGTTGTCCACTGAATCAATGATGAGTAGAATTGCA
GCTGGAGATTTGGAGTCATCAGTGGATGATCCTAGGTCAGAGGAGGATAAGAAATTTGAG

>OE10-1-E MT721623
GTTGGAGATGATTCTGGAGGTTTCTCAACAACAGTTTCTACAGAGCAGAATGTTCCAGAT
CCTCAAGTTGGTACGACAACCATGAAGGATTTAAAAGGGAAGGCAAACAGAGGAAAAATG
GATGTTTCAGGAGTGCAAGCACCTGTGGGAGCTATCACAACAATTGAGGATCCAGTCTTA
GCAAAGAAAGTACCTGAGACATTTCCTGAATTGAAACCTGGAGAATCTAGGCACACATCA
GATCATATGTCTATTTATAAATTTATGGGAAGGTCTCATTTTTTGTGCACTTTTACTTTC
AATTCAAACAATAAAGAGTACACATTTCCTATAACCTTGTCTTCAACTTCTAATCCTCCT
CATGGTTTGCCATCAACACTGAGGTGGTTTTTCAATTTGTTTCAGTTGTATAGAGGACCT
TTGGATTTGACAATTATCATCACAGGAGCAACAGATGTAGATGGCATGGCCTGGTTTACC
CCAGTAGGTCTTGCCGTTGATACTCCTTGGGTGGAAAAGGAGTCAGCTTTATCCATTGAC
TATAAAACTGCTCTTGGGGCTGTCAGATTCAATACAAGGAGAACAGGGAACATTCAGATT
AGATTACCATGGTATTCCTATTTATATGCTGTGTCTGGAGCACTGGATGGTTTAGGAGAT
AAGACGGATTCTACATTTGGATTGGTCTCTATTCAGATTGCAAATTACAATCATTCTGAT
GAATATTTATCTTTTAGTTGCTATTTGTCCGTCACAGGACAATCAGAATTTTACTTCCCC
AGAGCTCCATTGAACTCAAATGCCATGTTGTCCACTGAATCAATGATGAGTAGAATTGCA
GCTGGAGATTTGGAGTCATCAGTGGATGATCCTAGGTCAGGGGAGGATAAGAAATTTGAG

>OE10-1-F MT721624
GTTGGAGATGATTCTGGAGGTTTCTCAACGACAGTTTCTACGGGGCAGAATGTTCCAGAT
CCTCAAGTTGGTATAACAACCATGAAGGATTTAAAAGGGAAGGCAAACAGAGGAAAAATG
GATGTTTCAGGAGTGCAAGCACCTGTGGGAGCTATCACAACAATTGAGGATCCAGTCTTA
GCAAAGAAAGTACCTGAGACATTTCCTGAATTGAAACCTGGAGAATCTAGGCACACATCA
GATCATATGTCTATTTATAAATTTATGGGAAGGTCTCATTTTTTGTGCACTTTTACTTTC
AATTCAAACAATAAAGAGTACACATTTCCTATAACCTTGTCTTCAACTTCTAATCCTCCT
CATGGTTTGCCATCAACACTGAGGTGGTTTTTCAATTTGTTTCAGTTGTATAGAGGACCT
TTGGATTTGACAATTATCATCACAGGAGCAACAGATGTAGATGGCATGGCCTGGTTTACC
CCAGTAGGTCTTGCCGTTGATACTCCTTGGGTGGAAAAGGAGTCAGCTTTATCCATTGAC
TATAAAACTGCTCTTGGGGCTGTCAGATTCAATACAAGGAGAACAGGGAACATTCAGATT
AGATTACCATGGTATTCCTATTCATATGCTGTGTCTGGAGCACTGGATGGTTTAGGAGAT
AAGACGGATTCTACATTTGGATTGGTCTCTATTCAGATTGCAAATTACAATCATTCTGAT
GAATATTTATCTTTTAGTTGCTATTTGTCCGTCACAGAACAATCAGAATTTTACTTCCCC
AGAGCTCCATTGAACTCAAATGCCATGTTGTCCACTGAATCAATGGTGAGTAGAATTGCA
GCTGGAGATTTGGAGTCATCAGTGGATGATCCTAGGTCAGAGGAGGATAAGAAATTTGAG

>OE10-1-G MT721625
GTTGGAGATGATTCTGGAGGTTTCTCAACAACAGTTTCTACAGGGCAGAATGTTCCAGAT
CCTCAAGTTGGTATAACAACCATGAAGGATTTAAAAGGGAGGGCAAACAGAGGAAAAATG
GATGTTTCAGGAGTGCAAGCACCTGTGGGAGCTATCACAACAATTGAGGATCCAGTCTTA
GCAAAGAAAGTACCTGAGACATTTCCTGAATTGAAACCTGGAGAATCTAGGCACACATCA
GATCATATGTCTATTTATAAATTTATGGGAAGGTCTCATTTTTTGTGCACTTTTACTTTC
AATTCAAACAATAAAGAGTACACATTTCCTATAACCTTGTCTTCAACTTCTAATCCTCCT
CATGGTTTGCCATCAACACTGAGGTGGTTTTTCAATTTGTTTCAGTTGTATAGAGGACCT
TTGGATTTGACAATTATCATCACAGGAGCAACAGATGTAGATGGCATGGCCTGGTTTACC
CCAGTAGGTCTTGCCGTTGATACTCCTTGGGTGGAAAAGGAGTCAGCTTTATCCATTGAC
TATAAAACTGCTCTTGGGGCTGTCAGATTCAATACAAGGAGAACAGGGAACATTCAGATT
AGATTACCATGGTATTCCTATTTATATGCTGTGTCTGGAGCACTGGATGGTTTAGGAGAT
AAGACGGATTCTACATTTGGATTGGTCTCTATTCAGATTGCAAATTACAATCATTCTGAT
GAATATTTATCTTTTAGTTACTATTTGTCCGTCACAGAACAATCAGAATTTTACTTCCCC
AGAGCTCCATTGAATTCAAATGCCATGTTGTCCACTGAATCAATGATGAGTAGAATTGCA
GCTGGAGATTTGGAGTCATCAGTGGATGATCCTAGGTCAGAGGAGGATAAGAAATTTGAG

>OE11-1-C MT721626
GTTGGAGATGATTCTGGAGGTTTCTCAACAACAGTTTCTACAGAGCAGAATGTTCCAGAT
CCTCAAGTTGGTATAACAACCATGAAGGATTTAAAAGGGAAGGCAAACAGAGGAAAAATG
GATGTTTCAGGAGTGCAAGCACCTGTGGGAGCTATCACAACAATTGAGGATCCAGTCTTA
GCAAAGAAAGTACCTGAGACATTTCCTGAATTGAAACCTGGAGAATCTAGGCACACATCA
GATCATATGTCTATTTATAAATTTATGGGAAGGTCTCATTTTTTGTGCACTTTTACTTTC
AATTCAAACAATAAAGAGTACACATTTCCTATAACCTTGTCTTCAACTTCTAATCCTCCT
CATGGTTTGCCATCAACACTGAGGTGGTTTTTCAATTTGTTTCAGTTGTATAGAGGACCT
TTGGATTTGACAATTATCATCACAGGAGCAACAGATGTAGATGGCATGGCCTGGTTTACC
CCAGTAGGTCTTGCCGTTGATACTCCTTGGGTGGAAAAGGAGTCAGCTTTATCCATTGAC
TATAAAACTGCTCTTGGGGCTGTCAGATTCAATACAAGGAGAACAGGGAACATTCAGATT
AGATTACCATGGTATTCCTATTTATATGCTGTGTCTGGAGCACTGGATGGTTTAGGAGAT
AAGACGGATTCTACATTTGGATTGGTCTCTATTCAGATTGCAAATTACAATCATTCTGAT
GAATATTTATCTTTTAGTTGCTATTTGTCCGTCACAGAACAATCAGAATTTTACTTCCCC
AGAGCTCCATTGAACTCAAATGCCATGTTGTCCACTGAATCAATGATGAGTAGAATTGCA
GCTGGAGATTTGGAGTCATCAGTGGATGATCCTAGGTCAGAGGAGGATAAGAAATTTGAG

>OE11-1-D MT721627
GTTGGAGATGATTCTGGAGGTTTCCCAACAACAGTTTCTACAGAGCAGAATGTCCCAGAT
CCTCAAGTTGGCATAACAACCATGAAGGATTTAAAAGGGAAGGCAAACAGAGGAAAAATG
GATGTTTCAGGAGTGCAAGCACCTGTGGGAGCTATCACAACAATTGAGGATCCAGTCTTA
GCAAAGAAAGTACCTGAGACATTTCCTGAATTGAAACCTGGAGAATCTAGGCACACATCA
GATCATATGTCTATTTATAAATTTATGGGAAGGTCTCATTTTTTGTGCACTTTTACTTTC
AATTCAAACAATAAAGAGTACACATTTCCTATAACCTTGTCTTCAACTTCTAATCCTCCT
CATGGTTTGCCATCAACACTGAGGTGGTTTTTCAATTTGTTTCAGTTGTATAGAGGACCT
TTGGATTTGACAATTATCATCACAGGAGCAACAGATGTAGATGGCATGGCCTGGTTTACC
CCAGTAGGTCTTGCCGTTGATACTCCTTGGGTGGAAAAGGAGTCAGCTTTATCCATTGAC
TATAAAACTGCTCTTGGGGCTGTCAGATTCAATACAAGGAGAACAGGGAACATTCAGATT
AGATTACCATGGTATTCCTATTTATATGCTGTGTCTGGAGCACTGGATGGTTTAGGAGAT
AAGACGGATTCTACATTTGGATTGGTCTCTATTCAGATTGCAAATTACAATCATTCTGAT
GAATATTTATCTTTTAGTTGCTATTTGTCCGTCACAGAACAATCAGAATTTTACTTCCCC
AGAGCTCCATTGAACTCAAATGCCATGTTGTCCACTGAATCAATGATGAGTAGAATTGCA
GCTGGAGATTTGGAGTCATCAGTGGATGATCCTAGGTCAGAGGAGGATAAGAAATTTGAG

>OE11-1-E MT721628
GTTGGAGATGATTCTGGAGGTTTCTCAACAACAGTTTCTACAGAGCAGAATGTCCCAGAT
CCTCAAGTTGGTATAACAACCATGAAGGATTTAAAAGGGAAGGCAAACAGAGGAAAAATG
GATGTTTCAGGAGTGCAAGCACCTGTGGGAGCTATCACAACAATTGAGGATCCAGTCTTA
GCAAAGAAAGTACCTGAGACATTTCCTGAATTGAAACCTGGAGAATCTAGGCACACATCA
GATCATATGTCTATTTATAAATTTATGGGAAGGTCTCATTTTTTGTGCACTTTTACTTTC
AATTCAAACAATAAAGAGTACACATTTCCTATAACCTTGTCTTCAACTTCTAATCCTCCT
CATGGTTTGCCATCAACACTGAGGTGGTTTTTCAATTTGTTTCAGTTGTATAGAGGACCT
TTGGATTTGACAATTATCATCACAGGAGCAACAGATGTAGATGGCATGGCCTGGTTTACC
CCAGTAGGTCTTACCGTTGATACTCCTTGGGTGGAAAAGGAGTCAGCTTTATCCATTGAC
TATAAAACTGCTCTTGGGGCTGTCAGATTCAATACAAGGAGAACAGGGAACATTCAGATT
AGATTACCATGGTATTCCTATTTATATGCTGTGTCTGGAGCACTGGATGGTTTAGGAGAT
AAGACGGATTCTACATTTGGATTGGTCTCTATTCAGATTGCAAATTACAATCATTCTGAT
GAATATTTATCTTTTAGTTGCTATTTGTCCGTCACAGAACAATCAGAATTTTACTTCCCC
AGAGCTCCATTGAACTCAAATGCCATGTTGTCCACTGAATCAATGATGAGTAGAATTGCA
GCTGGAGATTTGGAGTCATCAGTGGATGATCCTAGGTCAGAGGAGGATAAGAAATTTGAG

>OE11-1-F MT721629
GTTGGAGATGATTCTGGAGGTTTCTCAACAACAGTTTCTACAGAGCAGAATGTCCCAGAT
CCTCAAGTTGGTATAACAACCATGAAGGATTTAAAAGGGAAGGCAAACAGAGGAAAAATG
GATGTTTCAGGAGTGCAAGCACCTGTGGGAGCTATCACAACAATTGAGGATCCAGTCTTA
GCAAAGAAAGTACCTGAGACATTTCCTGAATTGAAACCTGGAGAATCTAGGCACACATCA
GATCATATGTCTATTTATAAATTTATGGGAAGGTCTCATTTTTTGTGCACTTTTACTTTC
AATTCAAACAATAAAGAGTACACATTTCCTATAACCTTGTCTTCAACTTCTAATCCTCCT
CATGGTTTGCCATCAACACTGAGGTGGTTTTTCAATTTGTTTCAGTTGTATAGAGGACCT
TTGGATTTGACAATTATCATCACAGGAGCAACAGATGTAGATGGCATGGCCTGGTTTACC
CCAGTAGGTCTTACCGTTGATACTCCTTGGGTGGAAAAGGAGTCAGCTTTATCCATTGAC
TATAAAACTGCTCTTGGGGCTGTCAGATTCAATACAAGGAGAACAGGGAACATTCAGATT
AGATTACCATGGTATTCCTATTTATATGCTGTGTCTGGAGCACTGGATGGTTTAGGAGAT
AAGACGGATTCTACATTTGGATTGGTCTCTATTCAGATTGCAAATTACAATCATTCTGAT
GAATATTTATCTTTTAGTTGCTATTTGTCCGTCACAGAACAATCAGAATTTTACTTCCCC
AGAGCTCCATTGAACTCAAATGCCATGTTGTCCACTGAATCAATGATGAGTAGAATTGCA
GCTGGAGATTTGGAGTCATCAGTGGATGATCCTAGGTCAGAGGAGGATAAGAAATTTGAG

>OE11-1-G MT721630
GTTGGAGATGATTCTGGAGGTTTCTCAACAACAGCTTCTACAGAGCAGAATGTTCCAGAT
CCTCAAGTTGGTATAACAACCATGAAGGATTTAAAAGGGAAGGCAAACAGAGGAAAAATG
GATGTTTCAGGAGTGCAAGCACCTGTGGGAGCTATCACAACAATTGAGGATCCAGTCTTA
GCAAAGAAAGTACCTGAGACATTTCCTGAATTGAAACCTGGAGAATCTAGGCACACATCA
GATCATATGTCTATTTATAAATTTATGGGAAGGTCTCATTTTTTGTGCACTTTTACTTTC
AATTCAAACAATAAAGAGTACACATTTCCTATAACCTTGTCTTCAACTTCTAATCCTCCT
CATGGTTTGCCATCAACACTGAGGTGGTTTTTCAATTTGTTTCAGTTGTATAGAGGACCT
TTGGATTTGACAATTATCATCACAGGAGCAACAGATGTAGATGGCATGGCCTGGTTTACC
CCAGTAGGTCTTGCCGTTGATACTCCTTGGGTGGAAAAGGAGTCAGCTTTATCCATTGAC
TATAAAACTGCTCTTGGGGCTGTCAGATTCAATACAAGGAGAACAGGGAGCATTCAGATT
AGATTACCATGGTATTCCTATTTATATGCTGTGTCTGGAGCACTGGATGGTTTAGGAGAT
AAGACGGATTCTACATTTGGATTGGTCTCTATTCAGATTGCAAATTACAATCATTCTGAT
GAATATTTATCTTTTAGTTGCTATTTGTCCGTCACAGAACAATCAGAATTTTACTTCCCC
AGAGCTCCATTGAACTCAAATGCCATGTTGTCCACTGAATCAATGATGAGTAGAATTGCA
GCTGGAGATTTGGAGTCATCAGTGGATGATCCTAGGTCAGAGGAGGATAAGAAATTTGAG

>OE1-1-C MT721631
GTTGGAGATGATTCTGGAGGTTTCTCAACAACAGTTTCCACAGAGCAGAATGTTCCAGAT
CCTCAAGTAGGTATAACAACCATGAAGGATTTAAAAGGGGAGGCAAACAGAGGAAAAATG
GATGTTTCAGGAGTGCAAGCACCTGTGGGAGCTATCACAACAATTGAAGATCCAGTCCTA
GCAAAGAAAGTACCTGAGACATTTCCTGAATTGAAACCTGGAGAATCTAGGCACACATCA
GATCATATGTCTATTTATAAATTTATGGGAAGGTCTCACTTTTTGTGTACTTTTACTTTC
AATTCAAACAATAAAGAGTACACATTTCCTATAACCTTGTCTTCAACTTCTAATCCTCCT
CATGGTTTGCCATCAACACTGAGGTGGTTTTTCAATTTGTTTCAGTTGTATAGAGGACCT
TTGGATTTGACAATTATCATCACAGGAGCAACAGATGTAGATGGCATGGCCTGGTTTACC
CCAGTAGGTCTTGCCGTTGATACTCCTTGGGTGGAAAAGGAGTCAGCTTTATCCATTGAC
TATAAAACTGCTCTTGGGGCTGTCAGATTCAATACAAGGAGAACAGGGAACATTCAGATT
AGATTACCATGGTATTCCTATTTATATGCTGTGTCTGGAGCACTGGATGGTTTAGGAGAT
AAGACGGATTCTACATTTGGATTGGTCTCTATTCAGATTGCAAATTACAATCATTCTGAT
GAATATTTATCTTTTAGTTGCTATTTGTCCGTCACAGAACAATCAGAATTTTACTTCCCC
AGAGCTCCATTGAACTCAAATGCTATGTTGTCCACTGAATCAATGATGAGTAGAATTGCA
GCTGGAGATTTGGAGTCATCAGTGGATGATCCTAGGTCAGAGGAGGATAAGAAATTTGAG

>OE1-1-D MT721632
GTTGGAGATGATTCTGGAGGTTTCTCAACAACAGTTTCTACAGAGCAGAATGTTCCAGAT
CCTCAAGTTGGTATAACAACCATGAAGGATTTAAAAGGGAAGGCAAACAGAGGAAAAATG
GATGTTTCAGGAGTGCAAGCACCTGTGGGAGCTATCACAACAATTGAGGATCCAGTCTTA
GCAAAGAAAGTACCTGAGACATTTCCTGAATTGAAACCTGGAGAGTCTAGGCACACATCA
GATCATATGTCTATTTATAAATTTATGGGAAGGTCTCATTTTTTGTGCACTTTTACTTTC
AATTCAAACAATAAAGAGTACACGTTTCCTATAACCTTGTCTTCAACTTCTAATCCTCCT
CATGGTTTGCCATCAACACTGAGGTGGTTTTTCAATTTGTTTCAGTTGTATAGAGGACCT
TTGGATTTGACAATTATCATCACAGGAGCAACAGATGTAGATGGCATGGCCTGGTTTACC
CCAGTAGGTCTTGCTGTTGATACTCCTTGGGTGGAAAAGGAGTCAGCTTTATCCATTGAC
TATAAAACTGCTCTTGGGGCTGTCAGATTCAATACAAGGAGAACAGGGAACATTCAGATT
AGATTACCATGGTATTCCTATTTATATGCTGTGTCTGGAGCACTGGATGGTTTAGGAGAT
AAGACGGATTCTACATTTGGATTGGTCTCTATTCAGATTGCAAATTACAATCATTCTGAT
GAATATTTATCTTTTAGTTGTTATTTGTCCGTCACAGAACAATCAGAATTTTACTTCCCC
AGAGCTCCATTGAACTCAAATGCCATGTTGTCCACTGAATCAATGATGAGTAGAATTGCA
GCTGGAGATTTGGAGTCATCAGTGGATGATCCTAGGTCAGAGGAGGATAAGAAATTTGAG

>OE1-1-E MT721633
GTTGGAGATGATTCTGGAGGTTTCTCAACAACAGTTTCTACAGAGCAGAATGTTCCAGAT
CCTCAAGTTGGTATAACAACCATGAAGGATTTAAAAGGGAAGGCAAACAGAGGAAAAATG
GATGTTTCAGGAGTGCAAGCACCTGTGGGAGCTATCACAACAATTGAGGATCCAGTCTTA
GCAAAGAAAGTACCTGAGACATTTCCTGAATTGAAACCTGGAGAGTCTAGGCACACATCA
GATCATATGTCTATTTATAAATTTATGGGAAGGTCTCATTTTTTGTGCACTTTTACTTTC
AATTCAAACAATAAAGAGTACACATTTCCTATAACCTTGTCTTCAACTTCTAATCCTCCT
CATGGTTTGCCATCAACACTGAGGTGGTTTTTCAATTTGTTTCAGTTGTATAGAGGACCT
TTGGATTTGACAATTATCATCACAGGAGCAACAGATGTAGATGGCATGGCCTGGTTTACC
CCAGTAGGTCTTGCCGTTGATACTCCTTGGGTGGAAAAGGAGTCAGCTTTATCCATTGAC
TATAAAACTGCTCTTGGGGCTGTCAGATTCAATACAAGGAGAACAGGGAACATTCAGATT
AGATTACCATGGTATTCCTATTTATATGCTGTGTCTGGAGCACTGGATGGTTTAGGAGAT
AAGACGGATTCTACATTTGGATTGGTCTCTATTCAGATTGCAAATTACAATCATTCTGAT
GAATATTTATCTTTTAGTTGCTATTTGTCCGTCACAGAACAATCAGAATTTTACTTCCCC
AGAGCTCCATTGAACTCAAATGCTATGTTGCCCACTGAATCAATGATGAGTAGAATTGCA
GCTGGAGATTTGGAGTCATCAGTGGATGATCCTAGGTCAGAGGAGGATAAGAAATTTGAG

>OE1-1-G MT721634
GTTGGAGATGATTCTGGAGGTTTCTCAACAACAGTTTCTACAGAGCAGAATGTTCCGGAT
CCTCAAGTTGGTATAACAACCATGAAGGATTTAAAAGGGAAGGCAAACAGAGGAAAAATG
GATGTTTCAGGAGTGCAAGCACCTGTGGGAGCTATCACAACAATTGAGGATCCAGTCTTA
GCAAAGAAAGTACCTGAGACATTTCCTGAATTGAAACCTGGAGAGTCTAGGCACACATCA
GATCATATGTCTATTTATAAATTTATGGGAAGGTCTCATTTTTTGTGCACTTTTACTTTC
AATTCAAACAATAAAGAGTACACGTTTCCTATAACCTTGTCTTCAACTTCTAATCCTCCT
CATGGTTTGCCATCAGCACTGAGGTGGTTTTTCAATTTGTTTCAGTTGTATAGAGGACCT
TTGGATTTGACAATTATCATCACAGGAGCAACAGATGTAGATGGCATGGCCTGGTTTACC
CCAGTAGGTCTTGCCGTTGATACTCCTTGGGTGGAAAAGGAGTCAGCTTTATCCATTGAC
TATAAAACTGTTCTTGGGGCTGTCAGATTCAATACAAGGAGAACAGGGAACATCCAGATT
AGATTACCATGGTATTCCTATTTATATGCTGTGTCTGGAGCACTGGATGGTTTAGGAGAT
AAGACGGATTCTACATTTGGATTGGTCTCTATTCAGATTGCAAATTACAATCATTCTGAT
GAATATTTATCTTTTAGTTGCTATTTGTCCGCCACAGAACAATCAGAATTTTACTTCCCC
AGAGCTCCATTGAACTCAAGTGCCATGTTGTCCACTGAATCAATGATGAGTAGAATTGCA
GCTGGAGATTTGGAGTCATCAGTGGATGATCCTAGGTCAGAGGAGGATAAGAAATTTGAG

>OE2-1-A MT721635
GTTGGAGATGATTCTGGAGGTTTCTCAACAACAGTTTCTACAGAGCAGAATGTTCCAGAT
CCTCAAGTTGGTATAACAACCATGAAGGATTTAAAAGGGAAGGCAAACAGAGGAAAAATG
GATGTTTCAGGAGTGCAAGCACCTGTGGGAGCTATCACAACAATTGAGGATCCAGTCTTA
GCAAAGAAAGTACCTGAGACATTTCCTGAATTGAAACCTGGAGAATCTAGGCACACATCA
GATCATATGTCTATTTATAANTTTATGGGAAGGTCTCATTTTTTGTGCACTTTTACTTTC
AATTCAAACAATAAAGAGTACACATTTCCTATAACCTTGTCTTCAACTTCTAACCCTCCT
CATGGTTTGCCATCAACACTGAGGTGGTTTTTCAATTTGTTTCAGTTGTATAGAGGACCT
CTGGATTTGACAATTATCATCACAGGAGCAACAGATGTAGATGGCATGGCCTGGTTTACC
CCAGTAGGCCTTGCCGTTGATACTCCTTGGGTGGAAAAGGAGTCAGCTTTATCCATTGAC
TATAAAACTGCTCTTGGGGCTGTCAGATTCAATACAAGGAGAACAGGGAACATCCAGATT
AGATTACCATGGTATTCCTATTTATATGCTGTGTCTGGAGCACTGGATGGTTTAGGAGAT
AAGACGGATTCTACATTTGGATTGGTCTCTATTCAGATTGCAAATTACAATCATTCTGAT
GAATATTTATCTTTTAGTTGCTATTTGTCCGTCACAGAACAATCAGAATTTTACTTCCCC
AGAGCTCCATTGAACTCAAATGCCATGTTGTCCACTGAATCAATGATGAGTAGAATTGCA
GCTGGAGATTTGGAGTCATCAGTGGATGATCCTAGGTCAGAGGAGGATAAGAAATTTGAG

>OE2-1-B MT721636
GTTGGAGATGATTCTGGAGGTTTCTCAACAACAGTTTCTACAGAGCAGAATGTTCCAGAT
CCTCAAGTTGGTATAACAACCATGAAGGATTTAAAAGGGAAGGCAAACAGAGGAAAAATG
GATGTTTCAGGAGTGCAAGCACCTGTGGGAGCTATCACAACAATTGAGGATCCAGTCTTA
GCAAAGAAAGTACCTGAAACATTTCCTGAATTGAAACCTGGAGAATCCAGGCACACATCA
GATCATATGTCTATTTATAANTTTATGGGAAGGTCTCATTTTTTGTGCACTTTTACTTTC
AATTCAAACAATAAAGAGTACACATTTCCTATAACCTTGTCTTCAACTTCTAACCCTCCT
CATGGTTTGCCATCAACACTGAGGTGGTTTTTCAATTTGTTTCAGTTGTATAGAGGACCT
TTGGATTTGACAATTATCATCACAGGAGCAACAGATGTAGATGGCATGGCCTGGTTTACC
CCAGTAGGTCTTGCCGTTGATACTCCTTGGGTGGAAAAGGAGTCAGCTTTATCCATTGAC
TATAAAACTGCTCTTGGGGCTGTCAGATTCAATACAAGGAGAACAGGGAACATCCAGATT
AGATTACCATGGTATTCCTATTTATATGCTGTGTCTGGAGCACTGGATGGTTTAGGAGAT
AAGACGGATTCTACATTTGGATTGGTCTCTATTCAGATTGCAAATTACAATCATTCTGAT
GAATATTTATCTTTTAGTTGCTATTTGTCCGTCACAGAACAATCAGAATTTTACTTCCCC
AGAGCTCCATTGAACTCAAATGCCATGTTGTCCACTGAATCAATGATGAGTAGAATTGCA
GCTGGAGATTTGGAGTCATCAGTGGATGATCCTAGGTCAGAGGAGGATAAGAAATTTGAG

>OE2-1-C MT721637
GTTGGAGATGATTCTGGAGGTTTCTCAGCAACAGTTTCTACAGAGCAGAATGTTCCAGAT
CCTCAAGTTGGTATAACAACCATGAAGGATTTAAAAGGGAAGGCAAACAGAGGAAAAATG
GATGTTTCAGGAGTGCAAGCACCTGTGGGAGCTATCACAACAATTGAGGATCCAGTCTTA
GCAAAGAAAGTACCTGAGACATTTCCTGAATTGAAACCTGGAGAATCTAGGCACACATCA
GATCATATGTCTATTTATAANTTTATGGGAAGGTCTCATTTTTTGTGCACTTTTACTTTC
AATTCAAACAATAAAGAGTACACATTTCCTATAACCTTGTCTTCAACTTCTAACCCTCCT
CATGGTTTGCCATCAACACTGAGGTGGTTTTTCAATTTGTTTCAGTTGTATAGAGGACCT
TTGGATTTGACAATTATCATCACAGGAGCAACAGATGTAGATGGCATGGCCTGGTTTACC
CCAGTAGGTCTTGCCGTTGATACTCCTTGGGTGGAAAAGGAGTCAGCTTTATCCATTGAC
TATAAAACTGCTCTTGGGGCTGTCAGATTCAATACAAGGAGAACAGGGAACATCCAGATT
AGATTACCATGGTATTCCTATTTATATGCTGTGTCTGGAGCACTGGATGGTTTAGGAGAT
AAGACGGATTCTACATTTGGATTGGTCTCTATTCAGATTGCAAATTACAATCATTCTGAT
GAATATTTATCTTTTAGTTGCTATTTGTCCGTCACAGAACAATCAGAATTTTACTTCCCC
AGAGCTCCATTGAACTCAAATGCCATGTTGTCCACTGAATCAATGATGAGTAGAATTGCA
GCTGGAGATTTGGAGTCATCAGTGGATGATCCTAGGTCAGAGGAGGATAAGAAATTTGAG

>OE2-1-D MT721638
GTTGGAGATGATTCTGGAGGTTTCTCAACAACAGTTTCTACAGAGCAGAATGTTCCAGAT
CCTCAAGTTGGTATAACAACCATGAAGGATTTAAAAGGGAAGGCAAACAGAGGAAAAATG
GATGTTTCAGGAGTGCAAGCACCTGTGGGAGCTATCACAACAATTGAGGATCCAGTCTTA
GCAAAGAAAGTACCTGAGACATTTCCTGAATTGAAACCTGGAGAATCTAGGCACACATCA
GATCATATGTCTATTTATAANTTTATGGGAAGGTCTCATTTTTTGTGCACTTTTACTTTC
AATTCAAACAATAAAGAGTACACATTTCCTATAACCTTGTCTTCAACTTCTAACCCTCCT
CATGGTTTGCCATCAACACTGAGGTGGTTTTTCAATTTGTTTCAGTCGTATAGAGGACCT
TTGGATTTGACAATTATCATCACAGGAGCAACAGATGTAGATGGCATGGCCTGGTTTACC
CCAGTAGGTCTTGCCGTTGATACTCCTTGGGTGGAAAAGGAGTCAGCTTTATCCATTGGC
TATAAAACTGCTCTTGGGGCTGTCAGATTCAATACAAGGAGAACAGGGAACATCCAGATT
AGATTACCATGGTATTCCTATTTATATGCTGTGTCTGGAGCACTGGATGGTTTAGGAGAT
AAGACGGATTCTACATTTGGATTGGTCTCTATTCAGATTGCAAATTACAATCATTCTGAT
GAATATTTATCTTTTAGTTGCTATTTGTCCGTCACAGAACAATCAGAATTTTACTCCCCC
AGAGCTCCATTGAACTCAAATGCCATGTTGTCCACTGAATCAATGATGAGTAGAATTGCA
GCTGGAGATTTGGAGTCATCAGTGGATGATCCTAGGTCAGAGGAGGATAAGAAATTTGAG

>OE2-1-E MT721639
GTTGGAGATGATTCTGGAGGTTTCTCAACAACAGTTTCTACAGAGCAGAATGTTCCAGAT
CCTCAAGTTGGTATAACAACCATGAAGGATTTAAAAGGGAAGGCAAACAGAGGAAAAATG
GATGTTTCAGGAGTGCAAGCACCTGTGGGAGCTATCACAACAATTGAGGATCCAGTCTTA
GCAAAGAAAGTACCTGAGACATTTCCTGAATTGAAACCTGGAGAATCTAGGCACACATCA
GATCATATGTCTATTTATAANTTTATGGGAAGGTCTCATTTTTTGTGCACTTTTACTTTC
AATTCAAACAATAAAGAGTACACATTTCCTATAACCTTGTCTTCAACTTCTAACCCTCCT
CATGGTTTGCCATCAACACTGAGGTGGTTTTTCAATTTGTTTCAGTTGTATAGAGGACCT
TTGGATTTGACAATTATCATCACAGGAGCAACAGATGTAGATGGCATGGCCTGGTTTACC
CCAGTAGGTCTTGCCGTTGATACTCCTTGGGTGGAAAAGGAGTCAGCTTTATCCATTGAC
TATAAAACTGCTCTTGGGGCTGTCAGATTCAATACAAGGAGAACAGGGAACATCCAGATT
AGATTACCATGGTATTCCTATTTATATGCTGTGTCTGGAGCACTGGATGGTTTAGGAGAT
AAGACGGATTCTACATTTGGATTGGTCTCTATTCAGATTGCAAATTACAATCATTCTGAT
GAATATTTATCTTTTAGTTGCTATTTGTCCGTCACAGAACAATCAGAATTTTACTTCCCC
AGAGCTCCATTGAACTCAAATGCCATGTTGTCCACTGAATCAATGATGAGTAGAATTGCA
GCTGGAGATTTGGAGTCATCAGTGGATGATCCTAGGTCAGAGGAGGATAAGAAATTTGAG

>OE3-1-1 MT721640
GTTGGAGATGATTCTGGAGGTTTCTCAACAACAGTTTCCACAGAGCAGAATGTTCCAGAT
CCTCAAGTTGGCATAACAACCATGAAGGATTTAAAAGGGAAGGCAAACAGAGGAAAAATG
GATGTTTCAGGAGTGCAAGCACCTGTGGGAGCTATCACAACAATTGAGAATCCAGTCTTA
GCAAAGAAAGTGCCTGAGACATTTCCTGAATTGAAACCTGGAGAATCTAGGCACACATCA
GATCATATGTCTATTTATAAATTTATGGGAAGGTCTCACTTTTTGTGTACTTTTACTTTC
AATTCAAACAATAAAGAGTACACATTTCCTATAACCTTGTCTTCAACTTCTAATCCTCCT
CATGGTTTGCCATCAACACTGGGGTGGTTTTTCAACTTGTTTCAGTTGTATAGAGGACCC
TTGGATTTGACAATTATCATCACAGGAGCAACAGATGTAGATGGCATGGCCTGGTTTACC
CCAGTAGGTCTTGCCGTTGATACTCCTTGGGTGGAAAAGGAGTCAGCTTTGTCCATTGAC
TATAAAACTGCTCTTGGGGCCGTCAGATTCAATACAAGGAGAACAGGGAACATTCAGATT
AGATTACCATGGTATTCCTATTTATATGCTGTGTCTGGAGCACTGGATGGTTTAGGAGAT
AAGACGGATTCTACATTTGGATTGGTCTCTATTCAGATTGCAAATTACAATCATTCTGAT
GAATATTTATCTTTTAGTTGCTATTTGTCCGTCACAGAACAATCAGAATTTTACTTCCCC
AGAGCTCCATTGAACTCAAATGCCATGTTGTCCACTGAATCAATGATGAGTAGAATTGCA
GCTGGAGATTTGGAGTCATCAGTGGATGATCCTAGGTCAGAGGAGGATAAGAAATTTGAG

>OE3-1-2 MT721641
GTTGGAGATGATTCTGGAGGTTTCTCAACAACAGTTTCTACAGAGCAGAATGTTCCAGAT
CCTCAAGTTGGTATAACAACCATGAAGGATTTAAAAGGGAAGGCAAACAGAGGAAAAATG
GATGTTTCAGGAGTGCAAGCACCTGTGGGAGCTATCACAACAATTGAGGATCCAGTCTTA
GCAGAGAAAGTACCTGAGACATTTCCTGAATTGAAACCTGGAGAATCTAGGCACACATCA
GATCATATGTCTATTTATAAATTTATGGGAAGGTCTCATTTTTTGTGCACTTTTACTTTC
AATTCAAACAATAAAGAGTACACATTTCCTATAACCTTGTCTTCAACTTCTAATCCTCCT
CATGGTTTGCCATCAACACTGAGGTGGTTTTTCAATTTGTTTCAGTTGTATAGAGGACCT
TTGGATTTGACAATTATCATCACAGGAGCAACATATGTAGATGGCATGGCCTGGTTTACC
CCAGTAGGTCTTGCCGTTGATACTCCTTGGGTGGAAAAGGAGTCAGCTTTATCCATTGAC
TATAAAACTGCTCTTGGGGCTGTCAGATTCAATACAAGGAGAACAGGGAACATTCAGATT
AGATTACCATGGTATTCCTANNTATATGCTGTGCCTGGAGCACTGGATGGTTTAGGAGAT
AAGACGGATTCTACATTTGGATTGGTCTCTATTCAGATTGCAAATTACAATCATTCTGAT
GAATATTTATCTTTTAGTTGCTATTTGTCCGTCACAGAACAATCAGAATTTTACTTCCCC
AGAGCTCCATTGAACTCAAATGCCATGTTGTCCACTGAATCAATGATGAGTAGAATTGCA
GCTGGAGATTTGGAGTCATCAGTGGATGATCCTAGGTCAGAGGAGGATAAGAAATTTGAG

>OE3-1-3 MT721642
GTTGGAGATGATTCTGGAGGTTTCTCAACAACAGTTTCTACAGAGCAGAATGTTCCAGAT
CCTCAAGTTGGTATAACAACCATGAAGGATTTAAAAGGGAAGGCAAACAGAGGAAAAATG
GATGTTTCAGGAGTGCAAGCACCTGTGGGAGCTATCACAACAATTGAGGATCCAGTCTTA
GCAAAGAAAGTACGTGAGACATTTCCTGAATTGAAACCTGGAGAATCTAGGCACACATCA
GATCATATGTCTATTTATAAATTTATGGGAAGGTCTCATTTTTTGTGCACTTTTACTTTC
AATTCAAACAATAAAGAGTACACATTTCCTATAACCTTGTCTTCAACTTCTAATCCTCCT
CATGGTTTGCCATCAACACTGAGGTGGTTTTTCAACTTGTTTCAGTTGTATAGAGGACCT
TTGGATTTGACAATTATCATCACAGGAGCAACAGATGTAGATGGCATGGCCTGGTTTACC
CCAGTAGGTCTTGCCGTTGATACTCCTTGGGTGGAAAAGGAGTCAGCTTTATCCATTGAC
TATAAAACTGCTCTTGGGGCTGTCAGATTCAATACAAGGAGAACAGGGAACATTCAGATT
AGATTACCATGGTATTCCTATTTATATGCTGTGTCTGGAGCACTGGATGGTTTAGGAGAT
AAGACGGATTCTACATTTGGATTGGTCTCTATTCAGATTGCAAATTACAATCATTCTGAT
GAATATTTATCTTTTAGTTGCTATTTGTCCGTCACAGAACAATCAGAATTTTACTTCCCT
AGAGCTCCATTGAACTCAAATGCCATGTTGTCCACTGAATCAATGATGAGTAGAATTGCA
GCTGGAGATTTGGAGTCATCAGTGGATGATCCTAGGTCAGAGGAGGATAAGAAATTTGAG

>OE3-1-4 MT721643
GTTGGAGATGATTCTGGAGGTTTCTCAACAACAGTTTCCACAGAGCAGAATGTTCCAGAT
CCTCAAGTAGGTATAACAACCATGAAGGATTTAAAAGGGAAGGCAAACAGAGGAAAAATG
GATGTTTCAGGAGTGCAAGCACCTGTGGGAGCTATCACAACAATTGAAGATCCAGTCCTA
GCAAAGAGAGTACCTGAGACATTTCCTGAATTGAAACCTGGAGAATCTAGGCACACATCA
GATCATATGTCTATTTATAAATTTATGGGAAGGTCTCACTTTTTGTGTACTTTTACTTTC
AATTCAAACAATAAAGAGTACACATTTCCTATAACCTTGTCTTCAACTTCTAATCCTCCT
CATGGTTTGCCATCAACACTGAGGTGGTTTTTCAACTTGTTTCAGTTGTATAGAGGACCT
TTGGATTTGACAATTATCATCACAGGAGCAACAGATGTAGATGGCATGGCCTGGTTTACC
CCAGTAGGTCTTGCCGTTGATACTCCTTGGGTGGAAAAGGAGTCAGCTTTGTCCATTGAC
TATAAAACTGCTCTTGGGGCTGTCAGATTCAATACAAGGAGAACAGGGAACATTCAGATT
AGATTACCATGGTATTCCTATTTATATGCTGTGTCTGGAGCACTGGATGGTTTAGGAGAT
AAGACGGATTCTACATTTGGATTGGTCTCTATTCAGATTGCAAATTACAGTCATTCTGAT
GAATATTTATCTTTTAGTTGCTATTTGTCCGTCACAGAACAATCAGAATTTTATTTTCCC
AGAGCTCCATTGAACTCAAATGCCATGTTGTCCACTGAATCAATGATGAGTAGAATTGCA
GCTGGAGATTTGGAGTCATCAGTGGATGATCCTAGGTCAGAGGAGGATAAAAAATTTGAG

>OE3-1-5 MT721644
GTTGGAGATGATTCTGGAGGTTTCTCAACAACAGTTTCTACAGAGCAGAATGTTCCAGAT
CCTCAAGTTGGTATAACAACCATGAAGGATTTAAAAGGGAAGGCAAACAGAGGAAAAATG
GATGTTTCAGGAGTGCAAGCACCTGTGGGAGCTATCACAACAATTGAGGATCCAGTCTTA
GCAAAGAAAGTACCTGAGACATTTCCTGAATTGAAACCTGGAGAATCTAGGCACACATCA
GATCATATGTCTATTTATAAATTTATGGGAAGGTCTCATTTTTTGTGCACTTTTACTTTC
AATTCAAACAATAAAGAGTACACATTTCCTATAACCTTGTCTTCAACTTCTAATCCTCCT
CATGGTTTGCCACCAACACTGAGGTGGTTTTTCAATTTGTTTCAGTTGTATAGAGGACCT
TTGGATTTGACAATTATCATCACAGGAGCAACAGATGTAGATGGCATGGCCTGGTTTACC
CCAGTAGGTCTTGCCGTTGATACTCCTTGGGTGGAAAAGGAGTCAGCTTTATCCATTGAC
TATAAAACTGCTCTTGGGGCTGTCAGATTCAATACAAGGAGAACAGGGAACATTCAGATT
AGATTACCATGGTATTCCTATTTATATGCTGTGTCTGGAGCACTGGATGGTTTAGGAGAT
AAGACGGATTCTACATTTGGATTGGTCTCTATTCAGATTGCAAATTACAATCATTCTGAT
GAATATTTATCTTTTAGTTGCTATTTGTCCGTCACAGAACAATCAGAATTTTACTTCCCC
AGAGCTCCATTGAACTCAAATGCCATGTTGTCCACTGAATCAATGATGAGTAGAATTGCA
GCTGGAGATTTGGAGTCATCAGTGGATGATCCTAGGTCAGAGGAGGATAAGAAATTTGAG

>VR2-1-4 MT721645
GTTGGAGATGATTCTGGAGGCTTCTCAACAACAGTTTCTACAGAGCAGAATGTTCCAGAT
CCTCAAGTTGGTATAACAACCATGAAGGATTTAAAAGGGAAGGCAAACAGAGGGAAAATG
GATGTTTCAGGAGTGCAAGCACCTGTGGGAGCTATCACAACAATTGAGGATCCAGTCTTA
GCAAAGAAAGTACCTGAGACATTTCCTGAATTGAAACCTGGAGAATCTAGGCATACATCA
GATCATATGTCTATTTATAAATTTATGGGAAGGTCTCACTTTTTGTGCACTTTTACTTTC
AATTCAAACAATAAAGAGTACACATTTCCTATAACCTTGTCCTCAACTTCTAATCCTCCT
CATGGTTTGCCATCAACACTGAGGTGGTTTTTCAACTTGTTTCAGTTGTATAGAGGACCT
TTAGATTTGACAATTATCATCACAGGAGCAACAGACGTAGATGGCATGGCCTGGTTTACT
CCAGTAGGTCTTGCCGTTGATACCCCTTGGGTGGAAAAGGAGTCAGCTTTATCTATTGAC
TATAAAACTGCTCTTGGGGCTGTCAGATTCAATACAAGGAGAACAGGGAACATTCAGATT
AGATTACCATGGTATTCTTATTTATATGCTGTGTCTGGAGCACTGGATGGTTTAGGAGAT
AAGACGGATTCTACATTTGGATTGGTCTCTATTCAGATTGCAAATTACAATCATTCTGAT
GAATATTTATCTTTTAGTTGCTATTTGTCCGTCACAGAACAATCAGAATTTTACTTTCCC
AGAGCTCCATTGAGCTCAAATGCCATGTTGTCCACTGAATCAATGATGAGTAGAATTGCA
GCTGGAGATTTGGAGTCATCAGTGGATGATTCTAGGTCAGAGGAGGATAAAAAATTTGAG

>VR2-1-5 MT721646
GTTGGAGATGATTCTGGAGGCTTCTCAACAACAGTTTCTACAGAGCAGAATGTTCCAGAT
CCTCAAGTTGGTATAACAACCATGAAGGATTTAAAAGGGAAGGCAAACAGAGGGAAAATG
GATGTTTCAGGAGTGCAAGCACCTGTGGGAGCTATCACAACAATTGAGGATCCAGTCTTA
GCAAAGAAAGTACCTGAGACATTTCCTGAATTGAAACCTGGAGAATCTAGGCATACATCA
GATCATATGTCTACTTATAAATTTATGGGAAGGTCTCACTTTTTGTGCACTTTTACTTTC
AATTCAAACAATAAAGAGTACACATTTCCTATAACCTTGTCCTCAACTTCTAATCCTCCT
CATGGTTTGCCATCAACACTGAGGTGGTTTTTCAACTTGTTTCAGTTGTATAGAGGACCT
TTAGATTTGACAATTATCATCACAGGAGCAACAGACGTAGATGGCATGGCCTGGTTTACT
CCAGTAGGTCTTGCCGTTGATACCCCTTGGGTGGAAAAGGAGTCGGCTTTATCTATTGAC
TATAAAACTGCTCTTGGGGCTGTCAGATTCAATACAAGGAGAACAGGGAACATTCAGATT
AGATTACCATGGTATTCTTATTTATATGCTGTGTCTGGAGCACTGGATGGTTTAGGAGAT
AAGACGGATTCTACATTTGGATTGGTCTCTATTCAGATTGCAAATTACAATCATTCTGAT
GAATATTTATCTTTTAGTTGCTATTTGTCCGTCACAGAACAATCAGAATTTTACTTTCCC
AGAGCTCCATTGAACTCAAATGCCATGTTGTCCACTGAATCAATGATGAGTAGAATTGCA
GCTGGAGATTTGGAGTCATCAGTGGATGATCCTAGGTCAGAGGAGGATAAAAAATTTGAG

>VR2-1-6 MT721647
GTTGGAGATGATTCTGGAGGCTTCTCAACAACAGTTTCTACAGAGCAGAATGTTCCAGAT
CCTCAAGTTGGTACAACAACCATGAAGGATTTAAAAGGGAAGGCAAACAGAGGGAAAATG
GATGTTTCAGGAGTGCAAGCACCTGTGGGAGCTATCACAACAATTGAGGATCCAGTCTTA
GCAAAGAAAGTACCTGAGACATTTCCTGAATTGAAACCTGGAGAATCTAGGCATACATCA
GATCATATGTCTATTTATAAATTTATGGGAAGGTCTCACTTTTTGTGCACTTTTACTTTC
AATTCAAACAATAAAGAGTACACATTTCCTATAACCTTGTCCTCAACTTCTAATCCTCCT
CATGGTTTGCCATCAACACTGAGGTGGTTTTTCAACTTGTTTCAGTTGTATAGAGGACCT
TTAGATTTGACAATTATCATCACAGGAGCAACAGACGTAGATGGCGTGGCCTGGTTTACT
CCAGTAGGTCTTGCCGTTGATACCCCTTGGGTGGAAAAGGAGTCAGCTTTATCTATTGAC
TATAAAACTGCTCTTGGGGCTGTCAGATTCAATACAAGGAGAACAGGGAACATTCAGATT
AGATTACCATGGTATTCTTATTTATATGCTGTGTCTGGAGCACTGGATGGTTTAGGAGAT
AAGACGGATTCTACATTTGGATTGGTCTCTATTCAGATTGCAAATTACAATCATTCTGAT
GAATATTTATCTTTTAGTTGCTATTTGTCCGTCACAGAACAATCAGAATTTTACTTTCCC
AGAGCTCCATTGAACTCAAATGCCATGTTGTCCACTGAATCAATGATGAGTAGAATTGCA
GCTGGAGATTTGGAGTCATCAGTGGATGATCCTAGGTCAGAGGAGGATAAAAAATTTGAG

>VR2-1-7 MT721648
GTTGGAGATGATTCTGGAGGCTTCTCAACAACAGTTTCTACAGAGCAGAATGTTCCAGAT
CCTCAAGTTGGTATAACAACCATGAAGGATTTAAAAGGGAAGGCAAACAGAGGGAAAATG
GATGTTTCAGGAGTGCAAGCACCTGTGGGAGCTATCACAACAATTGAGGATCCAGTCTTA
GCAAAGAAAGTACCTGAGACATTTCCTGAATTGAAACCTGGAGAATCTAGGCATACATCA
GATCATATGTCTATTTATAAATTTATGGGAAGGTCTCACTTTTTGTGCACTTTTACTTTC
AATTCAAACAATAAAGAGTACACATTTCCTATAACCTTGTCCTCAACTTCTAATCCTCCT
CATGGTTTGCCATCAACACTGAGGTGGTTTTTCAACTTGTTTCAGTTGTATAGAGGACCT
TTAGATTTGACAATTATCATCACAGGAGCAACAGACGTAGATGGCATGGCCTGGTTTACT
CCAGTAGGTCTTGCCGTTGATACCCCTTGGGTGGAAAAGGAGTCAGCTTTATCTATTGAC
TATAAAACTGCTCTTGGGGCTGTCAGATTCAATACAAGGAGAACAGGGAACATTCAGATT
AGATCACCATGGTATTCTTATTTATATGCTGTGTCTGGAGCACTGGATGGTTTAGGAGAT
AAGACGGATTCTACATTTGGATTGGTCTCTATTCAGATTGCAAATTACAATCATTCTGAT
GAATATTTATCTTTTAGTTGCTATTTGTCCGTCACAGAACAATCAGAATTTTACTTTCCC
AGAGCTCCATTGAACTCAAATGCCATGTTGTCCACTGAATCAATGATGAGTAGAATTGCA
GCTGGAGATTTGGAGTCATCAGTGGATGATCCTAGGTCAGAGGAGGATAAAAAATTTGAG

>VLR4-1-A MT721649
GTTGGAGATGATTCTGGGGGTTTCTCAGCAACAGTTTCTACAGAGCAGAATGTTCCAGAT
CCTCAAGTTGGTATAACAACCATGAAGGATTTAAAAGGGAAGGCAAACAGAGGAAAAATG
GATGTTTCAGGAGTGCAAGCACCTGTGGGAGCTATCACAACAATTGAGGATCCGGTCTTA
GCAAAGAAAGTACCTGAGACATTTCCTGAATTGAAACCTGGAGAATCTAGGCATACATCA
GATCATATGTCTATCTACAAATTTATGGGAAGGTCTCACTTTTTGCGCACTTTTACTTTC
AATTCAAACAATAAAGAGTACACATTTCCTATAACCTTGTCCTCAACTTCTAATCCTCCT
CATGGTTTGCCATCAACATTGAGGTGGTTTTTCAACTTGTTCCAGTTGTATAGAGGACCT
TTGGATTTGACAATCATCATCACAGGAGCAACAGACGTAGATGGGATGGCCTGGTTTACA
CCAGTAGGTCTTGCCGTTGATACTCCTTGGGTGGAAAAGGAGTCAGCTTTATCCATCGAC
TATAAAACTGCTCTTGGGGCTGTCAGATTCAATACAAGGAGAACAGGGAACATTCAGATT
AGATTACCATGGTATTCCTATTTATATGCTGTGTCTGGAGCACTGGATGGTTTAGGAGAT
GAGACGGATTCTACATTTGGATTGGTCTCTATTCAGATTGCAAATTACAATCATTCTGAT
GAATATTTATCTTTTAGTTGCTATTTGTCCGTCACAGAACAATCAGAATTTTGTTTTCCC
AGAGCTCCATTGAACTCAAATGCCATGTTGTCCACTGAATCAATGATGAGTAGAATTGCA
GCTGGAGATTTGGAGTCATCAGTGGATGATCCTAGGTCAGAGGAGGATAAAANATTTGAG

>VLR4-1-B MT721650
GTTGGAGATGATTCTGGGGGTTTCCCAACAACAGTTTCTACAGAGCAGAATGTTCCAGAT
CCTCAAGTTGGTATAACAACCATGAAGGATTTAAAAGGGAAGGCAAACAGAGGAAAAATG
GATGTTTCAGGAGTGCAAGCACCTGTGGGAGCTATCACAACAATTGAGGATCCAGTCTTA
GCAAAGAAAGTACCTGAGACATTTCCTGAATTGAAACCTGGAGAATCTAGGCATACATCA
GATCATANNNNNNTTTACAAATTTATGGGAAGGTCTCACTTTTTGTGCACTTTTACTTTC
AATTCAAACAATAAAGAGTACACATTTCCTATAACCTTGTCTTCAACTTCTAATCCTCCT
CATGGTTTGCCATCAACATTGAGGTGGTTTTTCAACTTGTTCCAGTTGTATAGAGGACCT
TTGGATTTGACAATTATCATCACAGGAGCAACAGACGTAGATGGGATGGCCTGGTTTACC
CCAGTAGGTCTTGCCGTTGATACTCCTTGGGTGGAAAAGGAGTCAGCTTTATCCATCGAC
TATAAAACTGCTCTTGGGGCTGTCAGATTCAATACAAGGAGAACAGGGAACATTCAGATT
AGATTACCATGGTATTCCTATTTATATGCTGTGTCTGGAGCACTGGATGGTTTAGGAGAT
AAGACGGATTCTACATTTGGATTGGTCTCTATTCAGATTGCAAATTACAATCATTCTGAT
GAATATTTATCTTTTAGTTGCTATTTGTCCGTCACAGAACAATCAGAATTTTATTTTCCC
AGAGCTCCATTGAACTCAAATGCCATGTTGTCCACTGAATCAATGATGAGTAGAATTGCA
GCTGGAGATTTGGAGTCATCAGTGGATGATCCTAGGTCAGAGGAGGATAAAAAATTTGAG

>VLR4-1-D MT721651
GTTGGAGATGATTCTGGGGGTTTCTCAACAACAGTTTCTACAGAGCAGGATGTTCCAGAT
CCTCAAGTTGGTATAACAACCATGAAGGATTTAAAAGGGAAGGCAAACAGAGGAAAAATG
GATGTTTCAGGAGTGCAAGCACCTGTGGGAGCTATCACAACAATTGAGGATCCAGTCTTA
GCAAAGAAAGTACCTGAGACATTTCCTGAATTGAAACCTGGAGAATCTAGGCATACATCA
GGTCATATGTCTATTTACAAATTTATGGGAAGGTCTCACTTTTTGTGCACTTTTACTTTC
AATTCAAACAATAAAGAGTACACATTTCCTATAACCTTGTCTTCAACTTCTAATCCTCCT
CATGGTTTGCCATCAACATTGAGGTGGTTTTTCAACTTGTTCCAGTTGTATAGAGGACCT
TTGGATTTGACAATTATCATCACAGGAGCAACAGACGTAGATGGGATGGCCTGGTTTACC
CCAGTAGGTCTTGCCGTTGATACTCCTTGGGTGGAAAAGGAGTCAGCTTTATCCATCGAC
TATAAAACTGCTCTTGGGGCTGTCAGATTCAATACAAGGAGAACAGGGAACATTCAGATT
AGATTACCATGGTATTCCTATTTATATGCTGTGTCTGGAGCACTGGATGGTTTAGGAGAT
AAGACGGATTCTACATTTGGATTGGTCTCTATTCAGATTGCAAATTACAATCATTCTGAT
GAATATTTATCTTTTAGTTGCTATTTGTCCGTCACAGAACAATCAGAATTTTATTTTCCC
GGAGCTCCATTGAACTCAAATGCCATGTTGTCCACTGAATCAATGATGAGTAGAATTGCA
GCTGGAGATTTGGAGTCATCAGTGGATGATCCTAGGTCAGAGGAGGATAAAAAATTTGAG

>VLR4-1-F MT721652
GTTGGAGATGATTCTGGGGGTTTCTCAACAACAGTTTCCACAGAGCAGAATGTTCCAGAT
CCTCAAGTTGGTATAACAACCATGAAGGATTTAAAAGGGAAGGCAAACAGAGGAAAAATG
GATGTTTCAGGAGTGCAAGCACCTGTGGGAGCTATCACAACAATTGAGGATCCAGTCTTA
GCAAAGAAAGTACCTGAGACATTTCCTGAATTGAAACCTGGAGAATCTAGGCATACATCA
GATCATATGTCTATTTACAAATTTATGGGAAGGTCTCACTTTTTGTGCACTTTTACTTTC
AATTCAAACAATAAAGAGTACACATTTCCTATAACCTTGTCTTCAACTTCTAATCCTCCT
CATGGTTTGCCATCAACATTGAGGTGGTTTTTCAACTTGTTCCAGTTGTATAGAGGACCT
TTGGATTTGACAATTATCATCTCAGGAGCAACAGACGTAGATGGGATGGCCTGGTTTACC
CCAGTAGGTCTTGCCGTTGATACTCCTTGGGTGGAAAAGGAGTCAGCTTTATCCATCGAC
TATAAAACTGCTCTTGGGGCTGTCAGATTCAATACAAGGAGAACAGGGAACATTCAGATT
AGATTACCATGGTATTCCTATTTATATGCTGTGTCTGGAGCACTGGATGGTTTAGGAGAT
AAGACGGATTCTACATTTGGATTGGTCTCTATTCAGATTGCAAATTACAATCATTCTGAT
GAATATCTATCTTTTAGTTGCTATTTGTCCGTCACAGAACAATCAGAATTTTATTTTCCC
AGAGCTCCATTGAACTCGAATGCCATGTTGTCCACTGAATCAATGATGAGTAGAATTGCA
GCTGGAGATTTGGAGTCATCAGTGGATGATCCTAGGTCAGAGGAGGATAAAAAATTTGAG

>VLR4-1-G MT721653
GTTGGAGATGATTCTGGGGGTTTCTCAACAACAGTTTCCACAGAGCAGAATGTTCCAGAT
CCTCAAGTTGGTATAACAACCATGAAGGATTTAAAAGGGAAGGCAAACAGAGGAAAAATG
GATGTTTCAGGAGTGCAAGCACCTGTGGGAGCTATCACAACAATTGAGGATCCAGTCTTA
GCAAAGAAAGTACCTGAGACATTTCCTGAATTGAAACCTGGAGAATCTAGGCATACATCA
GATCATATGTCTATTTACAAATTTATGGGAAGGTCTCACTTTTTGTGCACTTTTACTTTC
AATTCAAACAATAAAGAGTACACATTTCCTATAACCTTGTCTTCAACTTCTAATCCTCCT
CATGGTTTGCCATCAACATTGAGGTGGTTTTTCAACTTGTTCCAGTTGTATAGAGGACCT
TTGGATTTGACAATTATCATCTCAGGAGCAACAGACGTAGATGGGATGGCCTGGTTTACC
CCAGTAGGTCTTGCCGTTGATACTCCTTGGGTGGAAAAGGAGTCAGCTTTATCCATCGAC
TATAAAACTGCTCTTGGGGCTGTCAGATTCAATACAAGGAGAACAGGGAACATTCAGATT
AGATTACCATGGTATTCCTATTTATATGCTGTGTCTGGAGCACTGGATGGTTTAGGAGAT
AAGACGGATTCTACATTTGGATTGGTCTCTATTCAGATTGCAAATTACAATCATTCTGAT
GAATATCTATCTTTTAGTTGCTATTTGTCCGTCACAGAACAATCAGAATTTTATTTTCCC
AGAGCTCCATTGAACTCGAATGCCATGTTGTCCACTGAATCAATGATGAGTAGAATTGCA
GCTGGAGATTTGGAGTCATCAGTGGATGATCCTAGGTCAGAGGAGGATAAAAAATTTGAG

>VLR5-1-71 MT721654
GCTGGAGATGATTCTGGGGGTTTCTCAACAACAGTTTCTACAGAGCAGAATGTTCCAGAT
CCTCAAGTTGGTATAACAACCATGAAGGATTTAAGAGGGAAGGCAAACAGAGGAAAAATG
GATGTTTCAGGAGTGCAAGCACCTGTGGGAGCTATCACAACAATTGAGGATCCAGTCTTA
GCAAAGAAAGTACCTGAGACATTTCCTGAATTGAAACCTGGAGAATCTAGGCATACATCA
GATCATATGTCTATTTACAAATTTATGGGAAGGTCTCACTTTTTGTGCACTTTTACTTTC
AATTCAAACAATAAAGAGTACACATTTCCTATAACCTTGTCTTCAACTTCTAATCCTCCT
CATGGTTTGCCATCAACATTGAGGTGGTTTTTCAACTTGTTCCAGTTGTATAGAGGACCT
TTGGATTTGACAATTATCATCACAGGAGCAACAGACGTAGATGGGATGGCCTGGTTTACC
CCAGTAGGTCTTGCCGTTGATACTCCTTGGGTGGAAAAGGAGTCAGCTTTATCCATCGAC
TATAAAACTGCTCTTGGGGCTGTCAGATTCAATACAAGGAGAACAGGGAACATTCAGATT
AGATTACCATGGTATTCCTATTTATATGCTGTGTCTGGAGCACTGGATGGTTTAGGAGAT
AAGACGGATTCTACATTTGGATTGGTCTCTATTCAGATTGCAAATTACAATCATTCTGAT
GAATATTTATCTTTTAGTTGCTATTTGTCCGTCACAGAACAATCAGAATTTTATTTTCCC
AGAGCTCCATTGAACTCAAATGCCATGTTGTCCACTGAATCAATGATGAGTAGAATTGCA
GCTGGAGATTTGGAGTCATCAGTGGATGATCCTAGGTCAGAGGAGGATAAAAAATTTGAG

>VLR5-1-A MT721655
GTTGGAGATGATTCTGGGGGTTTCTCAACAACAGTTTCCACAGAGCAGAATGTTCCAGAT
CCTCAAGTTGGTATAACAACCATGAAGGATTTAAAAGGGAAGGCAAACAGAGGAAAAATG
GATGTTTCAGGAGTGCAAGCACCTGTGGGAGCTATCACAACAATTGAGGATCCAGTCTTA
GCAAAGAAAGTACCTGAGACATTTCCTGAATTGAAACCTGGAGAATCTAGGCATACATCA
GATCATATGTCTATTTACAAATTTATGGGAAGGTCTCACTTTTTGTGCACTTTTACTTTC
AATTCAAACAATAAAGAGTACACATTTCCTATAACCTTGTCTTCAACTTCTAATCCTCCT
CATGGTTTGCCATCAACATTGAGGTGGTTTTTCAACTTGTTCCAGTTGTATAGAGGACCT
TTGGATTTGACAATTATCATCACAGGAGCAACAGACGTAGATGGGATGGCCTGGTTTACC
CCAGTAGGTCTTGCCGTTGATACTCCTTGGGTGGAAAAGGAGTCAGCTTTATCCATCGAC
TATAAAACTGCTCTTGGGGCTGTCAGATTCAATACAAGGAGAACAGGGAACATTCAGATT
AGATTACCATGGTATTCCTATTTATATGCTGTGTCTGGAGCACTGGATGGTTTAGGAGAT
AAGACGGATTCTACATTTGGATTGGTCTCTATTCAGATTGCAAATTACAATCATTCTGAT
GAATATTTATCTTTTAGTTGCTATTTGTCTGTCACAGAACAATCAGAATTTTATTTTCCC
AGAGCTCCATTGAACTCAAATGCCATGTTGTCCACTGAATCAATGATGAGTAGAATTGCA
GCTGGAGATTTGGAGTCATCAGTGTATGATCCTAGGTCAGAGGAGGATAAAAAATTTGAG

>VLR5-1-C MT721656
GTTGGAGATGATTCTGGAGGTTTCTCAACAACAGTTTCCACAGAGCAGAATGTTCCGGAT
CCTCAAGTTGGTATAACAACCATGAAGGATTTAAAAGGGAAGGCAAACAGAGGAAAAATG
GATGTTTCAGGAGTGCAAGCACCTGTGGGAGCTATCACAACAATTGAGGATCCAGTCTTA
GCAAAGAAAGTACCTGAGACATTTCCTGAATTGAAACCTGGAGAATCTAGGCACACATCG
GATCATATGTCTATTTATAAATTTATGGGAAGGTCTCACTTTTTGTGCACTTTTACTTTT
AATTCAAACAATAAAGAGTACACATTTCCTATAACCTTGTCTTCAACCTCTAATCCTCCT
CATGGTTTGCCATCAACACTGAGGTGGTTTTTCAACTTGTTTCAGTTGTATAGAGGACCT
TTGGACTTGACAATTATCATCACAGGAGCAACAGACGTAGATGGCATGGCCTGGTTTACC
CCAGTAGGTCTTGCCGTTGATACTCCTTGGGTGGAAAAGGAGTCAGCTTTATCCATTGAC
TATAAAACTGCTCTTGGGGCTGTCAGATTTAATACAAGGAGAACAGGGAACATTCAGATT
AGATTACCATGGTATTCCTATTTATATGCTGTGTCTGGAGCACTGGATGGTTTAGGAGAT
AAGACGGATTCTACATTTGGATTGGTCTCTATTCAGATTGCAAATTACAATCATTCTGAT
GAATATTTATCTTTTAGTTGCTATTTGTCCGTCACAGAACAATCAGAATCTTATTTTCCC
AGAGCTCCATTGAACTCAAATGCCATGTTGTCCACTGAATCAATGATGAGTAGAATTGCA
GCTGGAGATTTGGAGTCATCAGTGGATGATCCTAGGTCAGAGGAGGATAAAAAATTTGAG

>VLR5-1-F MT721657
GTTGGAGATGATTCTGGGGGTTTCTCAACAACAGTTTCCACAGAGCAGAATGTTCCAGAT
CCTCAAGTTGGTATAACAACCATGAAGGATTTAAAAGGGAAGGCAAACAGAGGAAAAATG
GATGTTTCAGGAGTGCAAGCACCTGTGGGAGCTATCACAACAATTGAGGATCCAGTCTTA
GCAAAGAAAGTACCTGAGACATTTCCTGAATTGAAACCTGGAGAATCTAGGCATACATCA
GATCATATGTCTATTTACAAATTTATGGGAAGGTCTCACTTTTTGTGCACTTTTACTTTC
AATTCAAACAATAAAGAGTACACATTTCCTATAACCTTGTCTTCAACTTCTAATCCTCCT
CATGGTTTGCCATCAACATTGAGGTGGTTTTTCAACTTGTTCCAGTTGTATAGAGGACCT
TTGGATTTGACAATTATCATCACAGGAGCAACAGACGTAGATGGGATGGCCTGGTTTACC
CCAGTAGGTCTTGCCGTTGATACTCCTTGGGTGGAAAAGGAGTCAGCTTTATCCATCGAC
TATAAAACTGCTCTTGGGGCTGTCAGATTCAATACAAGGAGAACAGGGAACATTCAGATT
AGATTACCATGGTATTCCTATTTATATGCTGTGTCTGGAGCACTGGATGGTTTAGGAGAT
AAGACGGATTCTACATTTGGATTGGTCTCTACTCAGATTGCAAATTACAATCATTCTGAT
GAATATTTATCTTTTAGTTGCTATTTGTCCGTCACAGAACAATCAGAATTTTATTTTCCC
AGAGCTCCATTGAACTCAAATGCCATGTTGTCCACTGAATCAATGATGAGTAGAATTGCA
GCTGGAGATTTGGAGTCATCAGTGGATGACCCTAGGTCAGAGGAGGATAAAAAATTTGAG

>VLR5-1-G MT721658
GCTGGAGATGATTCTGGGGGTTTCTCAACAACAGTTTCTACAGAGCAGAATGTTCCAGAT
CCTCAAGTTGGTATAACAACCATGAAGGATTTAAGAGGGAAGGCAAACAGAGGAAAAATG
GATGTTTCAGGAGTGCAAGCACCTGTGGGAGCTATCACAACAATTGAGGATCCAGTCTTA
GCAAAGAAAGTACCTGAGACATTTCCTGAATTGAAACCTGGAGAATCTAGGCATACATCA
GATCATATGTCTATTTACAAATTTATGGGAAGGTCTCACTTTTTGTGCACTTTTACTTTC
AATTCAAACAATAAAGAGTACACATTTCCTATAACCTTGTCTTCAACTTCTAATCCTCCT
CATGGTTTGCCATCAACATTGAGGTGGTTTTTCAACTTGTTCCAGTTGTATAGAGGACCT
TTGGATTTGACAATTATCATCACAGGAGCAACAGACGTAGATGGGATGGCCTGGTTTACC
CCAGTAGGTCTTGCCGTTGATACTCCTTGGGTGGAAAAGGAGTCAGCTTTATCCATCGAC
TATAAAACTGCTCTTGGGGCTGTCAGATTCAATACAAGGAGAACAGGGAACATTCAGATT
AGATTACCATGGTATTCCTATTTATATGCTGTGTCTGGAGCACTGGATGGTTTAGGAGAT
AAGACGGATTCTACATTTGGATTGGTCTCTATTCAGATTGCAAATTACAATCATTCTGAT
GAATATTTATCTTTTAGTTGCTATTTGTCCGTCACAGAACAATCAGAATTTTATTTTCCC
AGAGCTCCATTGAACTCAAATGCCATGTTGTCCACTGAATCAATGATGAGTAGAATTGCA
GCTGGAGATTTGGAGTCATCAGTGGATGATCCTAGGTCAGAGGAGGATAAAAAATTTGAG

>VLR6-1-A MT721659
GTTGGAGATGATTCTGGAGGTTTCTCAACAACAGTTTCTACAGAGCAGAATGTTCCAGAT
CCTCAAGTTGGTATAACAACCATGAAGGATTTAAAAGGGAAGGCAAACAGAGGAAAAATG
GATGTTTCAGGAGTGCAAGCACCTGTGGGAGCTATCACAACAATTGAGGATCCAGTCTTA
GCAAAGAAAGTACCTGAGACATTTCCTGAATTGAAACCTGGAGAATCTAGGCATACATCA
GATCATATGTCTATTTATAAATTTATGGGAAGGTCTCACTTTTTGTGCACTTTTACTTTC
AATTCAAACAATAAAGAGTACACATTTCCTATAACTTTGTCTTCAACCTCTAATCCTCCT
CATGGTTTGCCATCAACACTGAGGTGGTTTTTCAACTTGTTTCAGTTGTATAGAGGACCT
TTGGACTTGACAATTATCATCACAGGAGCAACAGATGTAGATGGCATGGCCTGGTTTACC
CCAGTAGGTCTTGCCGTTGATACTCCTTGGGTGGAAAAGGAGTCAGCTTTATCCATTGAC
TATAAAACTGCTCTTGGGGCTGTCAGGTTTAACACAAGGAGAACAGGGAACATTCAGATT
AGATTACCATGGTATTCCTATTTATATGCTGTGTCTGGAGCACTGGATGGTTTAGGAGAC
AAGACGGATTCTACATTTGGATTGGTCTCTATTCAGATTGCAAATTACAATCATTCTGAT
GAATATTTATCTTTTAGTTGCTATCTGTCTGTCACAGAACAATCAGAATTTTACTTTCCC
AGAGCTCCATTGAACTCAAATGCCATGTTGTCCACTGAATCAATGATGAGTAGAATTGCA
GCGGGAGATTTGGAGTCATCAGTGGATGATCCTAGGTCAGAGGAGGATAAAAAATTTGAG

>VLR6-1-B MT721660
GTTGGAGATGATTCTGGAGGTTTCTCAACAACAGTTTCTACAGAGCAGAATGTTCCAGAT
CCTCAAGTTGGTATAACAACCATGAAGGATTTAAAAGGGAAGGCAAACAGAGGAAAAATG
GATGTTTCAGGAGTGCAAGCACCTGTGGGAGCTATCACAACAATTGAGGATCCAGTCTTA
GCAAAGAAAGTACCTGAGACATTTCCTGAATTGAAACCTGGAGAATCTAGGCATACATCA
GATCATATGTCTATTTATAAATTTATGGGAAGGTCTCACTTTTTGTGCACTTTTACYTTC
AATTCAAACAATAAAGAGTACACATTTCCTATAACTTTGTCTTCAACCTCTAATCCTCCT
CATGGTTTGCCATCAACACTGAGGTGGTTTTTCAACTTGTTTCAGTTGTATAGAGGACCT
TTGGACTTGACAATTATCATCACAGGAGCAACAGATGTAGATGGCATGGCCTGGTTTACC
CCAGTAGGTCTTGCCGTTGATACTCCTTGGGTGGAAAAGGAGTCAGCTTTATCCATTGAC
TATAAAACTGCTCTTGGGGCTGTCAGATTTAACACAAGGAGAACAGGGAACATTCAGATT
AGATTACCATGGTATTCCTATTTATATGCTGTGTCTGGAGCACTGGATGGTTTAGGAGAC
AAGACGGATTCTACATTTGGATTGGTCTCTATTCAGATTGCAAATTACAATCATTCTGAT
GAATATTTATCTTTTAGTTGCTATCTGTCTGTCACAGAACAATCAGAATTTTACTTTCCC
AGAGCTCCATTGAACTCAAATGCCATGTTGTCCACTGAATCAATGATGAGTAGAATTGCA
GCGGGAGATTTGGAGTCATCAGTGGATGATCCTAGGTCAGAGGAGGATAAAAAATTTGAG

>VLR6-1-C MT721661
GTTGGAGATGATTCTGGAGGTTTCTCAACAACAGTTTCTACAGAGCAGAATGTTCCAGAT
CCTCAAGTTGGTATAACAACCATGAAGGATTTAAAAGGGAAGGCAAACAGAGGAAAAATG
GATGTTTCAGGAGTGCAAGCACCTGTGGGAGCTATCACAACAATTGAGGATCCAGTCCTA
GCAAAGAAAGTACCTGAGACATTTCCTGAATTGAAACCTGGAGAATCTAGGCATACATCA
GATCATATGTCTATTTATAAATTTATGGGAAGGTCTCACTTTTTGTGCACTTTTACTTTC
AATTCAAACAATAAAGAGTACACATTTCCTATAACTTTGTCTTCAACCTCTAATCCTCCT
CATGGTTTGCCATCAACACTGAGGTGGTTTTTCAACTTGTTTCAGTTGTATAGAGGACCT
TTGGACTTGACAATAATCATCACAGGAGCAACAGATGTAGATGGCATGGCCTGGTTTACC
CCAGTAGGTCTTGCCGTTGATACTCCTTGGGTGGAAAAGGAGTCAGCTTTATCCATTGAC
TATAAAACTGCTCTTGGGGCTGTCAGATTTAACACAAGGAGAACAGGGAACATTCAGATT
AGATTACCATGGTATTCCTATTTATATGCTGTGTCTGGAGCACTGGATGGTTTAGGAGAC
AAGACGGATTCTACATTTGGATTGGTCTCTATTCAGATTGCAAATTACAATCATTCTGAT
GAGTATTTATCTTTTAGTTGCTATTTGTCCGTCACAGAACAATCAGAATTTTATTTTCCC
AGAGCTCCATTGAACTCAAATGCCATGTTGTCCACTGAATCAATGATGAGTAGAATTGCA
GCTGGAGATTTGGAGTCATCAGTGGGTGATCCTAGGTCAGAGGAGGATAAAAAATTTGAG

>VLR6-1-D MT721662
GTTGGAGATGATTCTGGGGGTTTCTCAACAACAGTTTCCACAGAGCAGAATGTTCCAGAT
CCTCAAGTTGGTATAACAACCATGAAGGATTTAAAAGGGAAGGCAAACAGAGGAAAAATG
GATGTTTCAGGAGTGCAAGCACCTGTGGGAGCTATCACAACAATTGAGGATCCAGTCTTA
GCAAAGAAAGTACCTGAGACATTTCCTGAATTGAAACCTGGAGAATCTAGGCATACATCA
GATCATATGTCTATTTACAAATTTATGGGAAGGTCTCACTTTTTGTGCACTTTTACTTTC
AATTCAAACAATAAAGAGTACACATTTCCTATAACCTTGTCTTCAACTTCTAATCCTCCT
CATGGTTTGCCATCAACATTGAGGTGGTTTTTCAACTTGTTCCAGTTGTATAGAGGACCT
TTGGATTTGACAATTATCATCACAGGAGCAACAGACGTAGATGGGATGGCCTGGTTTACC
CCAGTAGGTCTTGCCGTTGATACTCCCTGGGTGGAAAAGGAGTCAGCTTTATCCATCGAC
TATAAAACTGCTCTTGGGGCTGTCAGATTCAATACAAGGAGAACAGGGAACATTCAGATT
AGATTACCATGGTATTCCTATTTATATGCTGTGTCTGGAGCACTGGATGGTTTAGGAGAT
AAGACGGATTCTACATTTGGATTGGTCTCTATTCAGATTGCAAATTACAATCATTCTGAT
GAATATTTATCTTTTAGTTGCTATTTGTCCGTCACAGAACAATCAGAATCTTATTTTCCC
AGAGCTCCATTGAACTCAAATGCCATGTTGTCCACTGAATCAATGATGAGTAGAATTGCA
GCTGGAGATTTGGAGTCATCAGTGGATGATCCTAGGTCAGAGGAGGATAAAAAATTTGAG

>VLR7-1-B MT721663
GTAGGAGATGATTCTGGAGGTTTCTCAACAACAGTTTCCACAGAGCAGAATGTTCCAGAT
CCTCAAGTTGGTATAACAACCATGAAGGATTTAAAAGGGAAGGCAAACAGAGGAAAAATG
GATGTTTCAGGAGTGCAAGCACCTGTGGGAGCTATTACAACAATTGAGGATCCAGTCTTA
GCAAAGAAAGTACCTGAGACATTTCCTGAATTGAAACCTGGAGAATCTAGGCACACATCA
GATCATATGTCTATTTATAAATTTATGGGAAGGTCTCACTTTTTGTGCACTTTTACTTTC
AATTCAAACAATAAAGAGTACACATTTCCTATAACCTTGTCTTCAACTTCTAATCCTCCT
CATGGTTGGCCATCAACACTGAGGTGGTTTTTCAACTTGTTTCAGTTGTATAGAGGACCT
TTGGATTTGACAATTATCATCACAGGAGCAACAGACGTAGATGGCATGGCCTGGTTCACC
CCAGTAGGTCTTGCCGTTGATACTCCTTGGGTGGAAAAGGAGTCAGCTTTATCCATTGAC
TATAAAACTGCTCTTGGGGCTGTCAGATTCAATACAAGGAGAACAGGGAACATTCAGATT
AGATTACCATGGTATTCCTATTTATATGCTGTGTCTGGAGCACTGGATGGTTTAGGAGAT
AAGACGGATTCTACATTTGGATTGGTCTCTATTCAGATTGCAAATTACAATCATTCTGAT
GAATATTTATCTTTTAGTTGCTATTTGTCCGTCACAGAACAATCAGAATTTTACTTTCCC
AGAGCTCCATTGAACTCAAATGCCATGTTGTCCACTGAATCAATGATGAGTAGAATTGCA
GCTGGAGATTTGGAGTCATCAGTGGATGATCCTAGGTCAGAGGAGGATAAAAAATTTGAG

>VLR7-1-C MT721664
GTTGGAGATGATTCTGGAGGTTTCTCAACAACAGTTTCCACAGAGCAGAATGTTCCAGAT
CCTCAAGTTGGTATAACAACCATGAAGGATTTAAAAGGGAAGGCAAACAGAGGAAAAATG
GATGTTTCAGGAGTGCAAGCACCTGTGGGAGCTATTACAACAATTGAGGATCCAGTCTTA
GCAAAGAAAGTACCTGAGACATTTCCTGAATTGAAACCTGGAGAATCTGGGCACACATCA
GATCATATGTCTATTTATAAATTTATGGGAAGGTCTCACTTTTTGTGCACTTTTACTTTC
AATTCAAACAATAAAGAGTACACATTTCCTATAACCTTGTCTTCAACTTCTAATCCTCCT
CATGGTTTGCCATCAACACTGAGGTGGTTTCTCAACTTGTTTCAGTTGTATAGAGGACCT
TTGGATTTGACAATTATCATCACAGGAGCAACAGACGTAGATGGCATGGCCTGGTTCACC
CCAGTAGGTCTTGCCGTTGATACTCCTTGGGTGGAAAAGGAGTCAGCTTTATCCATTGAC
TATAAAACTGCTCTTGGGGCTGTCAGATTCAATACAAGGAGAACAGGGAACATTCAGATT
AGATTACCATGGTATTCCTATTTATATGCTGTGTCTGGAGCACTGGATGGTTTAGGAGAT
AAGACGGATTCTACATTTGGATTGGTCTCTATTCAGATTGCAAATTACAATCATTCTGAT
GAATATTTATCTTTTAGTTGCTATTTGTCCGTCACAGAACAATCAGAATTTTACTTTCCC
AGAGCTCCATTGAACTCAAATGCCATGTTGTCCACTGAATCAATGATGAGTAGAATTGCA
GCTGGAGATTTGGAGTCATCAGTGGATGATCCTAGGTCAGAGGAGGATAAAAAATTTGAG

>VLR7-1-E MT721665
GTTGGAGATGATTCTGGAGGTTTCTCAACAACAGTTTCCACAGAGCAGAATGTTCCAGAT
CCTCAAGTTGGTATAACAACCATGAAGGATTTAAAAGGGAAGGCAAACAGAGGAAAAATG
GATGTTTCAGGAGTGCAAGCACCTGTGGGAGCTATTACAACAATTGAGGATCCAGTCTTA
GCAAAGAAAGTACCTGAGACATTTCCTGAATTGAAACCTGGAGAATCTAGGCACACATCA
GATCATATGTCTATTTATAAATTTATGGGAAGGTCTCACTTTTTGTGCACTTTTACTTTC
AGTTCAAACAATAAAGAGTACACATTTCCTATAACCTTGTCTTCAACTTCTAATCCTCCT
CATGGTTTGCCATCAACACTGAGGTGGTTTTTCAACTTGTTTCAGTTGTATAGAGGACCT
TTGGATTTGACAATTATCATCACAGGAGCAACAGACGTAGATGGCATGGCCTGGTTCACC
CCAGTAGGTCTTGCCGTTGATACTCCTTGGGTGGAAAAGGAGTCAGCTTTATCCATTGAC
TATAAAACTGCTCTTGGGGCTGTCAGATTCAATACAAGGAGAACAGGGAACATTCAGATT
AGATTACCATGGTATTCCTATTTATATGCTGTGTCTGGAGCACTGGATGGTTTAGGAGAT
AAGACGGATTCTACATTCGGATTGGTCTCTATTCAGATTGCAAATTACAATCATTCTGAT
GAATATTTATCTTTTAGTTGCTATTTGTCCGTCACAGAACAATCAGAATTTTACTTTCCC
AGAGCTCCATTGAACTCAAATGCCATGTTGTCCACTGAATCAATGATGAGTAGAATTGCA
GCTGGAGATTTGGAGTCATCAGTGGATGATCCTAGGTCAGAGGAGGATAAAAAATTTGAG

>VLR7-1-F MT721666
GTTGGAGATGATTCTGGGGGTTTCTCAACAACAGTTTCCACAGAGCAGAATGTTCCAGAT
CCTCAAGTTGGTATAACAACCATGAAGGATTTAAAAGGGAAGGCAAACAGAGGAAAAATG
GATGTTTCAGGAGTGCAAGCACCTGTGGGAGCTATCACAACAATTGAAGATCCAGTCTTA
GCAAAGAAAGTACCTGAGACATTTCCTGAATTGAAACCTGGAGAATCTAGGCACACATCA
GATCATATGTCTATTTATAAATTTATGGGAAGGTCTCACTTTTTGTGCACTTTTACTTTC
AATTCAAACAATAAAGAGTACACATTTCCTATAACCTTGTCTTCAACTTCTAATCCTCCT
CATGGTTTGCCATCAACACTGAGGTGGTTTTTCAACTTGTTTCAGTTGTATAGAGGACCT
TTGGATTTGACAATTATCATCACAGGAGCAACAGACGTAGATGGGATGGCCTGGTTTACC
CCAGTAGGTCTTGCCGTTGATACTCCTTGGGTGGAAAAGGAGTCAGCTTTATCCATCGAC
TATAAAACTGCTCTTGGGGCTGTCAGATTCAATACAAGGAGAACAGGGAACATTCAGATT
AGATTACCATGGTATTCCTATTTATATGCTGTGTCTGGAGCACTGGATGGTTTAGGAGAT
AAGACGGATTCTACATTTGGATTGGTCTCTATTCAGATTGCAAATTACAATCATTCTGAT
GAATATTTATCTTTTAGTTGCTATTTGTCCGTCACAGAACAATCAGAATTTTATTTTCCC
AGAGCTCCATTGAACTCAAATGCCATGTTGTCCACTGAATCAATGATGAGTAGAATTGCA
GCTGGAGATTTGGAGTCATCAGTGGATGATCCTAGGTCTGAGGAGGATAAAAAATTTGAG

>VLR7-1-G MT721667
GTTGGAGATGATTCTGGAGGTTTCTCAACAACAGTTTCCACAGAGCAGAATGTTCCAGAT
CCTCAAGTTGGTATAACAACCATGAAGGATTTAAAAGGGAAGGCAAACAGAGGAAAAATG
GATGTTTCAGGAGTGCAAGCACCTGTGGGAGCTACTACAACAATTGAGGATCCAGTCTTA
GCAAAGAAAGTACCTGAGACATTTCCTGAATTGAAACCTGGAGAATCTGGGCACACATCA
GATCATATGTCTATTTATAAATTTATGGGAAGGTCTCACTTTTTGTGCACTTTTACTTTC
AATTCAAACAATAAAGAGTACACATTTCCTATAACCTTGTCTTCAATTTCTAATCCTCCT
CATGGTTTGCCATCAACACTGAGGTGGTTTTTCAACTTGTTTCAGTTGTATAGAGGACCT
TTGGATTTGACAATTATCATCACAGGAGCAACAGACGTAGATGGCATGGCCTGGTTCACC
CCAGTAGGTCTTGCCGTTGATACTCCTTGGGTGGAAAAGGAGTCAGCTTTATCCATTGAC
TATAAAACTGCTCTTGGGGCTGTCAGATTCAATACAAGGAGAACAGGGAACATTCAGATT
AGATTACCATGGTATTCCTATTTATATGCTGTGTCTGGAGCACTGGATGGTTTAGGAGAT
AAGACGGATTCTACATTTGGATTGGTCTCTATTCAGATTGCAAATTACAATCATTCTGAT
GAATATTTATCTTTTAGTTGCTATTTGTCCGTCACAGAACAATCAGAATTTTACTTTCCC
AGAGCTCCATTGAACTCAAATGCCATGTTGTCCACTGAATCAATGATGAGTAGAATTGCA
GCTGGGGATTTGGAGTCATCAGTGGATGATCCTAGGTCAGAGGAGGATAAAAAATTTGAG

>VLR8-1-C MT721668
GTTGGAGATGATTCTGGAGGTTTCTCAACAACAGTTTCCACAGAGCAGAATGTTCCAGAT
CCTCAAGTTGGTATAACAACCATGAAGGATTTAAAAGGGAAGGCAAACAGAGGAAAAATG
GATGTTTCAGGAGTGCAAGCACCTGTGGGAGCTATTACAACAATTGAGGATCCAGTCTTA
GCAAAGAAAGTACCTGAGACATTTCCTGAATTGAAACCTGGAGAATCTAGGCATACATCA
GATCATATGTCTATTTATAAATTTATGGGAAGGTCTCACTTTTTGTGCACTTTTACTTTC
AATTCAAACAATAAAGAGTACACATTTCCTATAACCTTGTCTTCAACTTCTAATCCTCCT
CATGGTTTGCCATCAACACTGAGGTGGTTTTTCAACTTGTTTCAGTTGTATAGAGGACCT
TTGGATTTGACAATTATCATCACAGGAGCAACTGACGTAGATGGCATGGCCTGGTTTACC
CCAGTAGGTCTTGCCGTTGATACTCCTTGGGTAGAAAAGGAGTCAGCTTTATCCATTGAC
TATAAAACTGCTCTTGGGGCTGTCAGATTCAATACAAGGAGAACAGGGAACATTCAGATT
AGATTACCATGGTATTCCTATTTATATGCTGTGTCTGGAGCACTGGATGGTTTAGGAGGT
AAGACGGATTCTACATTTGGATTGGTCTCTATTCAGATTGCAAATTACAATCATTGTGAT
GAATATTTGTCTTTTAGTTGTTATTTGTCCGTCACAGAACAATCAGAATTTTATTTTCCC
AGAGCTCCATTGAACTCAAATGCCATGTTGTCCACTGAATCAATGATGAGTAGAATTGCA
GCTGGAGATTTGGAGTCATCAGTGGATGATCCTAGGTCAGAGGAGGATAAAAGATTTGAG

>VLR8-1-D MT721669
GTTGGAGATGATTCTGGAGGTTTCTCAACAACAGTTTCCACAGAGCAGAATGTTCCAGAT
CCTCAAGTTGGTATAACAACCATGAAGGATTTAAAAGGGAAGGCAAACAGAGGAAAAATG
GACGTTCCAGGAGTGCAAGCACCTGTGGGAGCTATTACAACAATTGAGGATCCAGTCTTA
GCAAAGAAAGTACCTGAGACATTTCCTGAATTGAAACCTGGAGAATCTAGGCATACATCA
GATCATATGTCTATTTATAAATTTATGGGAAGGTCTCACTTTTTGTGCACTTTTACTTTC
AATTCAAACAATAAAGAGTACACATTTCCTATAACCTTGTCTTCAACTTCTAATCCTCCC
CATGGTTTGCCATCAACACTGAGGTGGTTTTTCAACTTGTTTCAGTTGTATAGAGGACCT
TTGGATTTGACAATTATCATCACAGGAGCAACTGACGTAGATGGCATGGCCTGGTTTACC
CCAGTAGGTCTTGCTGTTGATACTCCTTGGGTAGAAAAGGAGTCAGCTTTATCCATTGAC
TATAAAACTGCTCTTGGGGCTGTCAGATTCAATACAAGGAGAACAGGGAACATTCAGATT
AGATTACCATGGTATTCCTATTTATATGCTGTGTCTGGAGCACTGGATGGTTTAGGAGAT
AAGACGGATTCTACATTTGGATTGGTCTCTATTCAGATTGCAAATTACAATCATTGTGAT
GAATATTTGTCTTTTAGTTGTTATTTGTCCGTCACAGAACAATCAGAATTTTATTTTCCC
AGAGCTCCATTGAACTCAAATGCCATGTTGTCCACTGAATCAATGATGAGTAGAATTGCA
GCTGGAGATTTGGAGTCATCAGTGGATGATCCTAGGTCAGAGGAGGATAAAAGATTTGAG

>VLR8-1-E MT721670
GTTGGAGATGATTCTGGAGGTTTCTCAACAACAGTTTCCACAGAGCAGAATGTTCCAGAT
CCTCAAGTTGGTATAACAACCATGAAGGATTTAAAAGGGAAGGCAAACAGAGGAAAAATG
GATGTTCCAGGAGTGCAAGCACCTGTGGGAGCTATTACAACAATTGAGGATCCAGTCTTA
GCAAAGAAAGTACCTGAGACATTTCCTGAATTGAAACCTGGAGAATCTGGGCATACATCA
GATCATATGTCTATTTATAAATTTATGGGAAGGTCTCACTTTTTGTGCACTTTTACTTTC
AATTCAAACAATAAAGAGTACACATTTCCTATAACCTTGTCTTCAACTTCTAATCCTCCC
CATGGTTTGCCATCAACACTGAGGTGGTTTTTCAACTTGTTTCAGTTGTATAGAGGACCT
TTGGATTTGACAATTATCATCACAGGAGCAACTGACGTAGATGGCATGGCCTGGTTTACC
CCAGTAGGTCTTGCCGTTGATACTCCTTGGGTAGAAAAGGAGTCAGCTTTATCCATTGAC
TATAAAACTGCTCTTGGGGCTGTCAGATTCAATACAAGGAGAACAGGGAACATTCAGATT
AGATTACCATGGTATTCCTATTTATATGCTGTGTCTGGAGCACTGGATGGTTTAGGAGAT
AAGACGGATTCTACATTTGGATTGGTCTCTATTCAGATTGCAAATTACAATCATTGTGAT
GAATATTTGTCTTTTAGTTGTTATTTGTCCGTCACAGAACAATCAGAATTTTATTTTCCC
AGAGCTCCATTGAACTCAAATGCCATGTTGTCCACTGAATCAATGATGAGTAGAATTGCA
GCTGGAGATTTGGAGTCATCAGTGGATGATCCTAGGTCAGAGGAGGATAAAAGATTTGAG

>VLR8-1-F MT721671
GTTGGAGATGATTCTGGAGGTCTCTCAACAACAGTTTCCACAGAGCAGAATGTTCCAGAT
CCTCAAGTTGGTATAACAACCATGAAGGATTTAAAAGGGAAGGCAAACAGAGGAAAAATG
GATGTTCCAGGAGTGCAAGCACCTGTGGGAGCTATTACAACAATTGAGGATCCAGTCTTA
GCAAAGAAAGTACCTGAGACATTTCCTGAATTGAAACCTGGAGAATCTAGGCATACATCA
GATCATATGTCTATTTATAAATTTATGGGAAGGTCTCACTTTTTGTGCACTTTTACTTTC
AATTCAAACAATAAAGAGTACGCATTTCCTATAACCTTGTCTTCAACTTCTAATCCTCCC
CATGGTTTGCCATCAACACTGAGGTGGTTTTTCAACTTGTTTCAGTTGTATAGAGGACCT
TTGGATTTGACAATTATCATCACAGGAGCAACTGACGTAGATGGCATGGCCTGGTTTACC
CCAGTAGGTCTTGCCGTTGATACTCCTTGGGTAGAAAAGGAGTCAGCTTTATCCATTGAC
TATAAAACTGCTCTTGGGGCTGTCAGATTCAATACAAGGAGAACAGGGAACATTCAGATT
AGATTACCATGGTATTCCTATTTATATGCTGTGTCTGGAGCACTGGATGGTTTGGGAGAT
AGGACGGATTCTACATTTGGATTGGTCTCTATTCAGATTGCAAATTACAATCATTGTGAT
GAATATTTGTCTTTTAGTTGTTATTTGTCCGTCACAGAACAATCAGAATTTTATTTTCCC
AGAGCTCCATTGAACTCAAATGCCATGTTGTCCACTGAATCAATGATGAGTAGAATTGCA
GCTGGAGATTTGGAGTCATCAGTGGATGATCCTAGGTCAGAGGAGGATAAAAGATTTGAG

>VLR9-1-C MT721672
GTTGGAGATGATTCTGGAGGTTTCTCAACAACAGTTTCCACAGAGCAGAATGTTCCAGAT
CCTCAAGTTGGTATAACAACCATGAAGGATTTAAAAGGGAAGGCAAACAGAGGAAAAATG
GATGTTTCAGGAGTGCAAGCACCTGTAGGAGCAATCACAACAATTGAGGATCCAGTCTTA
GCAAAGAAAGTACCTGAGACATTTCCTGAATTGAAACCTGGAGAATCTAGGCACACATCA
GATCATATGTCTATTTATAAATTTATGGGAAGGTCTCACTTTTTGTGCACTTTTACTTTC
AATTCAAACAATAAAGAGTACACATTTCCTATAACCTTGTCTTCAACTTCTAATCCTCCT
CATGGTTTGCCATCAACACTGAGGTGGTTTTTCAACTTGTTTCAGTTGTATAGAGGACCT
TTGGACTTGACAGTTATCATCACAGGAGCAACAGACGTAGATGGCATGGCCTGGTTTACC
CCAGTAGGTCTTGCCGTTGATACTCCTTGGGTGGAAAAGGAGTCAGCTTTATCCATTGAC
TATAAAACTGCTCTTGGGGCTGTCAGATTTAATACAAGGAGAACAGGGAACATTCAGATT
AGATTACCATGGTATTCCTATTTATATGCTGTGTCTGGAGCACTGGATGGTTTAGGAGAT
AAGACGGATTCTACATTTGGATTGGTCTCTATTCAGATTGCAAATTACAATCATTCTGAT
GAATATTTATCTTTTAGTTGCTATTTGTCCGTCACAGAACAATCAGAATTTTATTTTCCC
AGAGCTCCATTGAACTCAAATGCCATGTTGTCCACTGAATCAATGATGAGTAGAATTGCA
GCTGGAGATTTGGAGTCATCAGTGGATGATCCTAGGTCAGAGGAGGATAAAAAATTTGAG

>VLR9-1-D MT721673
GTTGGAGATGATTCTGGAGGTTTCTCAACAACAGTTTCCACAGAGCAGAATGTTCCAGAT
CCTCAAGTTGGTATAACAACCATGAAGGATTTAAAAGGGAAGGCAAACAGAGGAAAAATG
GATGTTTCAGGAGTGCAAGCACCTGTAGGAGCAATCACAACAATTGAGGATCCAGTCTTA
GCAAAGAAAGTACCTGAGACATTTCCTGAATTGAAACCTGGAGAATCTAGGCACACATCA
GATCATATGTCTATTTATAAATTTATGGGAAGGTCTCACTTTTTGTGCACTTTTACTTTC
AATTCAAACAATAAAGAGTACACATTTCCTATAACCTTGTCTTCAACTTCTAATCCTCCT
CATGGTTTGCCATCAACACTGAGGTGGTTTTTCAACTTGTTTCAGTTGTATAGAGGACCT
TTGGACTTGACAATTATCATCACAGGAGCAACAGACGTAGATGGCATGGCCTGGTTTACC
CCAGTAGGCCTTGCCGTTGATACTCCTTGGGTGGAAAAGGAGTCAGCTTTATCCATTGAC
TATAAAACTGCTCTTGGGGCTGTCAGATTTAATACAAGGAGAACAGGGAACATTCAGATT
AGATTACCATGGTATTCCTATTTATATGCTGTGTCTGGAGCACTGGATGGTTTGGGAGAT
AAGACGGATTCTACATTTGGATTGGTCTCTATTCAGATTGCAAATTACAATCATTCTGAT
GAATATTTATCTTTTAGTTGCTATTTGTCCGTCACAGAACAATCAGAATTTTATTTTCCC
AGAGCTCCATTGAACTCAAATGCCATGTTGTCCACTGAATCAATGATGAGTAGAATTGCA
GCTGGAGATTTGGAGTCATCAGTGGATGATCCTAGGTCAGAGGAGGATAAAAAATTTGAG

>VLR9-1-E MT721674
GTTGGAGATGATTCTGGAGGTTTCTCAACAACAGTTTCCACAGAGCAGAATGTTCCAGAT
CCTCAAGTTGGTATAACAACCATGAAGGATTTAAAAGGGAAGGCAAACAGAGGAAAAATG
GATGTTTCAGGAGTGCAAGCACCTGTAGGAGCAATCACAACAATTGAGGATCCAGTCTTA
GCAAAGAAAGTACCTGAGACATTTCCTGAATTGGAACCTGGAGAATCTAGGCACACATCA
GATCATATGTCTATTTATAAATTTATGGGAAGGTCTCACTTTTTGTGCACTTTTACTTTC
AATTCAAACAATAAAGAGTACACATTTCCTATAACCTTGTCTTCAACTTCTAATCCTCCT
CATGGTTTGCCATCAACACTGAGGTGGTTTTTCAACTTGTTTCAGTTGTATAGAGGACCT
TTGGACTTGATAATTATCATCACAGGAGCAACAGACGTAGATGGCATGGCCTGGTTTACC
CCAGTAGGTCTTGCCGTTGATACTCCTTGGGTGGAAAAGGAGTCAGCTTTATCCATTGAC
TATAAAACTGCTCTTGGGGCTGTCAGATTTAATACAAGGAGAACAGGGAACATTCAGATT
AGATTACCATGGTATTCCTATTTATATGCTGTGTCTGGAGCACTGGATGGTTTAGGAGAT
AAGACGGATTCTACATTTGGATTGGTCTCTATTCAGATTGCAAATTACAATCATTCTGAT
GAATATTTATCTTTTAGTTGCTATTTGTCCGTCACAGAACAATCAGAATTTTATTTTCCC
AGAGCTCCATTGAACTCAAATGCCATGTTGTCCACTGAATCAATGATGAGTAGAATTGCA
GCTGGAGATTTGGAGTCATCAGTGGATGATCCTAGGTCAGAGGAGGATAAAAAATTTGAG

>VLR9-1-F MT721675
GTTGGAGATGATTCTGGAGGTTTCTCAACAACAGTTTCCACAGAGCAGAATGTTCCGGAT
CCTCAAGTTGGTATAACAACCATGAAGGATTTAAAAGGGAAGGCAAACAGAGGAAAAATG
GATGTTTCAGGAGTGCAAGCACCTGTAGGAGCAATCACAACAATTGAGGATCCAGTCTTA
GCAAAGAAAGTACCTGAGACATTTCCTGAATTGAAACCTGGAGAATCTAGGCACACATCA
GATCATATGTCTATTTATAAATTTATGGGAAGGTCTCACTTTTTGTGCACTTTTACTTTC
AATTCAAACAATAAAGAGTACACATTTCCTATAACCTTGTCTTCAACTTCTAATCCTCCT
CATGGTTTGCCATCAACACTGAGGTGGTTTTTCAACTTGTTTCAGTTGTATAGAGGACCT
TTGGACTTGACAATTATCATCACAGGAGCAACAGACGTAGATGGCATGGCCTGGTTTACC
CCAGTAGGTCTTGCCGTTGATACTCCTTGGGTGGAAAAGGAGTCAGCTTTATCCATTGAC
TATAAAACTGCTCTTGGGGCTGTCAGATTTAATACAAGGAGAACAGGGAACATTCAGATT
AGATTACCATGGTATTCCTATTTATATGCTGTGTCTGGAGCACTGGATGGTTTAGGAGAT
AAGACGGATTCTACATTTGGATTGGTCTCTATTCAGATTGCAAATTACAATCATTCTGAT
GAATATTTATCTTTTAGTTGCTATTTGTCCGTCACAGAACAATCAGAATTTTATTTTCCC
AGAGCTCCATTGAACTCAAATGCCATGTTGTCCACTGAATCAATGATGAGTAGAATTGCA
GCTGGAGATTTGGAGTCATCAGTGGATGATCCTAGGTCAGGGGAGGATAAAAAATTTGAG

>VLR9-1-G MT721676
GTTGGAGATGATTCTGGAGGTTTCTCAACAACAGTTTCCACAGAGCAGAATGTTCCAGAT
CCTCAAGTTGGTATAACAACCATGAAGGATTTAAAAGGGAAGGCAAACAGAGGAAAAATG
GATGTTTCAGGAGTGCAAGCACCTGTGGGAGCTATCACAACAATTGAGGATCCAGTCTTA
GCAAAGAAAGTACCTGAGACATTTCCTGAATTGAAACCTGGAGAATCTAGGCATACATCA
GATCATATGTCTATTTACAAATTTATGGGAAGGTCTCACTTTTTGTGCACTTTTACTTTC
AATTCAAACAATAAAGAGTACACATTTCCTATAACCTTGTCTTCAACTTCTAATCCTCCT
CATGGTTTGCCATCAACATTGGGGTGGTTTTTCAACTTGTTCCAGTTGTATAGAGGACCT
TTGGATTTGACAATTATCATCACAGGAGCAACAGACGTAGATGGGATGGCCTGGTTTACC
CCAGTAGGTCTTGCCGTTGATACTCCTTGGGTGGAAAAGGAGTCAGCTTTATCCATCGAC
TATAAAACTGCTCTTGGGGCTGTCAGATTCAATACAAGGAGAACAGGGAACATTCAGATT
AGATTACCATGGTATTCCTATTTATATGCTGTGTCTGGAGCACTGGATGGTTTAGGAGAT
AAGACGGATTCTACATTTGGATTGGTCTCTATTCAGATTGCAAATTACAATCATTCTGAT
GAATATTTATCTTTTAGTTGCTATTTGTCCGTCACAGAACAATCAGAATTTTATTTTCCC
AGAGCTCCATTGAACTCAAATGCCATGTTGTCCACTGAATCAATGATGAGTAGAATTGCA
GCTGGAGATTTGGAGTCATCAGTGGATGATCCTAGGTCAGAGGAGGATAAAAAATTTGAG

>VLR10-1-C MT721677
GTTGGAGATGATTCTGGGGGTTTCTCAACAACAGTTCCCACAGAGCAGAATGTTCCAGAT
CCTCAAGTTGGTATAACAACCATGAAGGATTTAAAAGGGAAGGCAAACAGAGGAAAAATG
GATGTTTCAGGAGTGCAAGCACCTGTGGGAGCTATCACAACAATTGAGGATCCAGTCTTA
GCAAAGAAAGTACCTGAGACATTTCCTGAATTGAAACCTGGAGAATCTAGGCATACATCA
GATCATATGTCTATTTACAAATTTATGGGAAGGTCTCACTTTTTGTGCACTTTTACTTTC
AATTCAAACAATAAAGAGTACACATTTCCTATAACCTTGTCTTCAACTTCTAATCCTCCT
CATGGTTTGCCATCAACATTGAGGTGGTTTTTCAACTCGTTCCAGTTGTATAGAGGACCT
TTGGATTTGACAATTATCATCACAGGGGCAACAGACGTAGATGGGATGGCCTGGTTTACC
CCAGTAGGTCTTGCCGTTGATACTCCTTGGGTGGAAAAGGAGTCAGCTTTATCCATCGAC
TATAAAACTGCTCTTGGGGCTGTCAGATTCAATACAAGGAGAACAGGGAACATTCAGATT
AGATTACCATGGTATTCCTATTTATATGCTGTGTCTGGAGCACTGGATGGTTTAGGAGAT
AAGACGGATTCTACATTTGGATTGGTCTCTATTCAGATTGCAAATTACAATCATTCTGAT
GAATATTTATCTTTTAGTTGCTATTTGTCCGTCACGGAACAATCAGAATTTTATTTTCCC
AGAGCTCCATTGAACTCAAATGCCATGTTGTCCACTGAATCAATGATGAGTAGAATTGCA
GCTGGAGATTTGGAGTCATCAGTGGATGATCCTAGGTCAGAGGAGGATAAAAAATTTGAG

>VLR10-1-D MT721678
GTTGGAGTTGATTCTGGGGGTTTCTCAACAACAGTTTCCACAGAGCAGAATGTTCCAGAT
CCTCAAGTTGGTATAACAACCATGAAGGATTTAAAAGGGAAGGCAAACAGAGGAAAAATG
GATGTTTCAGGAGTGCAAGCACCTGTGGGAGCTATCACAATAATTGAGGATCCAGTCTTA
GCAAAGAAAGTACCTGAGACATTTCCTGAATTGAAACCTGGAGAATCTAGGCATACATCA
GATCATATGTCTATTTACAAATTTATGGGAAGGTCTCACTTTTTGTGCACTTTTACTTTC
AATTCAAACAATAAAGAGTACACATTTCCTATAACCTTGTCTTCAACTTCTAATCCTCCC
CATGGTTTGCCATCAACATTGAGGTGGTTTTTCAACTTGTTCCAGTTGTATAGAGGACCT
TTGGATTTGACAATTATCATCACAGGAGCAACAGACGTAGATGGGATGGCCTGGTTTACC
CCAGTAGGTCTTGCCGTTGATACTCCTTGGGTGGAAAAGGAGTCAGCTTTATCCATCGAC
TATAAAACTGCTCTTGGGGCTGTCAGATTCAATACAAGGAGAACAGGGAACATTCAGATT
AGATTACCATGGTATTCCTATTTATATGCTGTGTCTGGAGCACTGGATGGTTTAGGAGAT
AAGACGGATTCTACATTTGGATTGGTCTCTATTCAGATTGCAAATTACAATCATTCTGAT
GAATATTTATCTTTTAGTTGCTATTTGTCCGTCACAGAACAATCAGAATTTTATTTTCCC
AGAGCTCCATTGAACTCAAATGCCATGTTGTCCACTGAATCAATGATGAGTAGAATTGCA
GCTGGGGATTTGGAGTCATCAGTGGATGATCCTAGGTCAGAGGAGGATAAAAAATTTGAG

>VLR10-1-E MT721679
GTTGGAGATGATTCTGGGGGTTTCTCAACAACAGTTTCCACAGAGCAGAATGTTCCAGAT
CCTCAAGTTGGTATAACAACCATGAAGGATTTAAAAGGGAAGGCAAACAGAGGAAAAATG
GATGTTTCAGGAGTGCAAGCACCTGTGGGAGCTATCACAACAATTGAGGATCCAGTCTTA
GCAAAGAAAGTACCTGAGACATTTCCTGAATTGAAACCTGGAGAATCTAGGCATACATCA
GATCATATGTCTATTTACAAATTTATGGGAAGGTCTCACTTTTTGTGCACTTTTACTTTC
AATTCAAACAATAAAGAGTACACATTTCCTATAACCTTGTCTTCAACTTCTAATCCTCCT
CATGGTTTGCCATCAACATTGAGGTGGTTTTTCAACTTGTTCCAGTTGTATAGAGGACCT
TTGGATTTGACAATTATCATCACAGGAGCAACAGACGTAGATGGGATGGCCTGGTTTACC
CCAGTAGGTCTTGCCGTTGATACTCCTTGGGTGGAAAAGGAGTCAGCTTTATCCATCGAC
TATAAAACTGCTCTTGGGGCTGTCAGATTCAATACAAGGAGAACAGGGAACATTCAGATT
AGATTACCATGGTATTCCTATTTATATGCTGTGTCTGGAGCACTGGATGGTTTAGGAGAT
AAGACGGATTCTACATTTGGATTGGTCTCTATTCAGATTGCAAATTACAATCATTCTGAT
GAATATTTATCTTTCAGTTGCTATTTGTCCGTCACAGAACAATCAGAATTTTATTTTCCC
AGAGCTCCATTGAACTCAAATGCCATGTTGTCCACTGAATCAATGATGAGTAGAATTGCA
GCTGGAGATTTGGAGTCATCAGTGGATGATCCTAGGTCAGAGGAGGATAAAAAATTTGAG

>VLR10-1-F MT721680
GTTGGAGATGATTCTGGGGGTTTCTCAACAACAGTTTCCACAGAGCAGAATGTTCCAGAT
CCTCAAGTTGGTATAACAACCATGAAGGATTTAAAAGGGAAGGCAAACAGAGGAAAAATG
GATGTTTCAGGAGTGCAAGCACCTGTGGGAGCTATCACAACAATTGAGGATCCAGTCTTA
GCAAAGAAAGTACCTGAGACATTTCCTGAATTGAAACCTGGAGAATCTAGGCATACATCA
GATCATATGTCTATTTACAAATTTATGGGAAGGTCTCACTTTTTGTGCACTTTTACTTTC
AATTCAAACAATAAAGAGTACACATTTCCTATAACCTTGTCTTCAACTTCTAATCCTCCT
CATGGTTTGCCATCAACATTGAGGTGGTTTTTCAACTTGTTCCAGTTGTATAGAGGACCT
TTGGATTTGACAATTATCATCACAGGAGCAACAGACGTAGATGGGATGGCCTGGTTTACC
CCAGTAGGTCTTGCCGTTGATACTCCTTGGGTGGAAAAGGAGTCGGCTTTATCCATCGAC
TATAAAACTGCTCTTGGGGCTGTCAGATTCAATACAAGGAGAACAGGGAACATTCAGATT
AGATTACCATGGTATTCCTATTTATATGCTGTGTCTGGAGCACTGGATGGTTTAGGAGAT
AAGACGGATTCTACATTTGGATTGGTCTCTATTCAGATTGCAAATTACAATCATTCTGAT
GAATATTTATCTTTTAGTTGCTATTTGTCCGTCACAGAACAATCAGAATTTTATTTTCCC
AGAGCTCCATTGAACTCAAATGCCATGTTGTCCACTGAATCAATGATGAGTAGAATTGCA
GCTGGAGATTTGGAGTCATCAGTGGATGATCCTAGGTCAGAGGAGGATAAAAAATTTGAG

>VLR11-1-C MT721681
GTTGGAGATGATTCTGGGGGTTTCTCAACAACGGTTTCCACAGAGCAGAATGTTCCAGAT
CCTCAAGTTGGTATAACAACCATGAAGGATTTAAAAGGGAAGGCAAACAGAGGAAAAATG
GATGTTTCAGGAGTGCGAGCACCTGCGGGAGCTATCACAACAATTGAGGATCCAGTCTTA
GCAAAGAAAGTACCTGAGACATTTCCTGAATTGAAACCTGGAGAATCTAGGCATACATCA
GATCATATGTCTATTTACAAATTTATGGGAAGGTCTCACTTTTTGTGCACTTTTACTTTC
AATTCAAACAATAAAGAGTACACATTTCCTATAACCTTGTCTTCAACTTCTAATCCTCCT
CATGGTTTGCCATCAACATTGAGGTGGTTTTTCAACTTGTTCCAGTTGTATAGAGGACCT
TTGGATTTGACAATTATCATCACAGGAGCAACAGACGTAGATGGGATGGCCTGGTTTACC
CCAGTAGGTCTTGCCGTTGATACTCCTTGGGTGGAAAAGGAGTCAGCTTTATCCATCGAC
TATAAAACTGCTCTTGGGGCTGTCAGATTCAATACAAGGAGAACAGGGAACATTCAGATT
AGATTACCATGGTATTCCTATTTATATGCTGTGTCTGGAGCACTGGATGGTTTAGGAGAT
AAGACGGATTCTACATTTGGATTGGTCTCTATTCAGATTGCAAATTACAATCATTCTGAT
GAATATTTATCTTTTAGTTGCTATTTGTCCGTCACAGAACAATCAGAATTTTATTTTCCC
AGAGCTCCATTGAACTCAAATGCCATGTTGTCCACTGAATCAATGATGAGTAGAATTGCA
GCTGGAGATTTGGAGTCATCAGTGGATGATCCTAGGTCAGAGGAGGATAAAAAATTTGAG

>VLR11-1-D MT721682
GTTGGAGATGATTCTGGGGGTTTCTCAACAACAGTTTCCACAGAGCAGAATGTTCCAGAT
CCTCAAGTTGGTATAACAACCATGAAGGATTTAAAAGGGAAGGCAAACAGAGGAAAAATG
GATGTTTCAGGAGTGCAAGCACCTGTGGGAGCTATCACGACAATTGAGGATCCAGTCTTA
GCAAAGAAAGTACCTGAGACATTTCCTGAATTGAAATCTGGAGAATCTAGGCATACATCA
GATCATATGTCTATTTACAAATTTATGGGAAGGTCTCACTTTTTGTGCACTTTTACTTTC
AATTCAAACAATAAAGAGTACACATTTCCTATAACCTTGTCTTCAACTTCTAATCCTCCT
CATGGTTTGCCATCAACATTGAGGTGGTTTTTCAACTTGTTCCAGTTGTATAGAGGACCT
TTGGATTTGACAATTATCATCACAGGAGCAACAGACGTAGATGGGATGGCCTGGTTTACC
CCAGTAGGTCTTGCCGTTGATACTCCTTGGGTGGAAAAGGAGTCAGCTTTATCCATCGAC
TATAAAACTGCTCTTGGGGCTGTCAGATTCAATACAAGGAGAACAGGGAACATTCAGATT
AGATTACCATGGTATTCCTATTTATATGCTGTGTCTGGAGCACTGGATGGTTTAGGAGAT
AAGACGGATTCTACATTTGGATTGGTCTCTATTCAGATTGCAAATTACAATCATTCTGAT
GAATATTTATCTTTTAGTTGCTATTTGTCCGTCACAGAACAATCAGAATTTTATTTTCCC
AGAGCCCCATTGAACTCAAATGCCATGTTGTCCACTGAATCAATGATGAGTAGAATTGCA
GCTGGAGATTTGGAGTCATCAGTGGATGATCCTAGGTCAGAGGAGGATAAAAAATTTGAG

>VLR11-1-F MT721684
GTTGGAGATGATTCTGGGGGTTTCTCAACAACAGTTTCCACAGAGCAGAATGTTCCAGAT
CCTCAAGTTGGTATAACAACCATGAAGGATTTAAAAGGGAAGGCAAACAGAGGAAAAATG
GATGTTTCAGGAGTGCAAGCACCTGTGGGAGCTATCACAACAATTGAGGATCCAGTCTTA
GCAAAGAAAGTACCTGAGACATTTCCTGAATTGAAACCTGGAGAATCTAGGCATACATCA
GATCATATGTCTATTTACAAATTTATGGGAAGGTCTCACTTTTTGTGCACTTTTACTTTC
AATTCAAACAATAAAGAGTACACATTTCCTATAACCTTGTCTTCAACTTCTAATCCTCCT
CATGGTTTGCCATCAACATTGAGGTGGTTTTTCAACTTGTTCCAGTTGTATAGAGGACCT
TTGGATTTGACAATTATCATCACAGGAGCAACAGACGTAGATGGGATGGCCTGGTTTACC
CCAGTAGGTCTTGCCGTTGATACTCCTTGGGTGGAAAAGGAGTCAGCTTTATCCATCGAC
TATAAAACTGCTCTTGGGGCTGTCAGATTCAATACAAGGAGAACAGGGAACATTCAGATT
AGATTACCATGGTATTCCTATTTATATGCTGTGTCTGGAGCACTGGATGGTTCAGGAGAT
AAGACGGATTCTACATTTGGATTGGTCTCTATTCAGATTGCAAATTACAATCATTCTGAT
GAATATTTATCTTTTAGTTGCTATTTGTCCGTCACAGAACAATCAGAATTTTATTTTCCC
AGAGCTCCATTGAACTCAAATGCCATGTTGTCCACTGAATCAATGATGAGTAGAATTGCA
GCTGGAGATTTGGAGTCATCAGTGGATGATCCTAGGTCAGAGGAGGATAAAAAATTTGAG

>VLR11-1-G MT721685
GTTGGAGATGATTCTGGGGGTTTCTCAACAACAGTTTCCACAGAGCAGAATGTTCCAGAT
CCTCAAGTTGGTATAACAACCATGAAGGATTTAAAAGGGAAGGCAAACAGAGGAAAAATG
GATGTTTCAGGAGTGCAAGCACCTGTGGGAGCTATCACAACAATTGAGGATCCAGTCTTA
GCAAAGAAAGTACCTGAGACATTTCCTGAATTGAAACCTGGAGAATCTAGGCATACATCA
GATCATATGTCTATTTACAAATTTATGGGAAGGTCTCACTTTTTGTGCACTTTTACTTTC
AATTCAAACAATAAAGAGTACACATTTCCTATAACCTTGTCTTCAACTTCTAATCCTCCT
CATGGTTTGCCATCAACATTGAGGTGGTTTTTCAACTTGTTCCAGTTGTATAGAGGACCT
TTGGATTTGACAATTATCATCACAGGAGCAACAGACGTAGATGGGATGGCCTGGTTTACC
CCAGTAGGTCTTGCCGTTGATACTCCTTGGGTGGAAAAGGAGTCAGCTTTATCCATCGAC
TATAAAACTGCTCTTGGGGCTGTCAGATTCAATACAAGGAGAACAGGGAACATTCCGATT
AGATTACCATGGTATTCCTATTTATATGCTGTGTCTGGAGCACTGGATGGTTTAGGAGAT
AAGACGGATTCTACATTTGGATTGGTCTCTATTCAGATTGCAAATTACAATCATTCTGAT
GAATATTTATCTTTTAGTTGCTATTTGTCCGTCACAGAACAATCAGAATTTTATTTTCCC
AGAGCTCCATTGAACTCAAATGCCATGTTGTCCACTGAATCAATGATGAGTAGAATTGCA
GCTGGAGATTTGGAGTCATCAGTGGATGATCCTAGGTCAGAGGAGGATAAAAAATTTGAG

>VLE6-1-A MT721686
GTTGGAGATGATTCTGGGGGTTTCTCAACAACAGTTTCCACAGAGCAGAATGTTCCAGAT
CCTCAAGTTGGTATAACAACCATGAAGGATTTAAAAGGGAAGGCAAACAGAGGAAAAATG
GATGTTTCAGGAGTGCAAGCACCTGTGGGAGCTATCACAACAATTGAGGATCCAGTCTTA
GCAAAGAAAGTACCTGAGACATTTCCTGAATTGAAACCTGGAGAATCTAGGCATACATCA
GATCATATGTCTATTTACAAATTTATGGGAAGGTCTCACTTTTTGTGCACTTTTACTTTC
AATTCAAACAATAAAGAGTACACATTTCCTATAACCTTGTCTTCAACTTCTAATCCTCCT
CATGGTTTGCCATCAACATTGAGGTGGTTTTTCAACTTGTTCCAGTTGTATAGAGGACCT
TTGGATTTGACAATTATCATCACAGGAGCAACAGACGTAGATGGGATGGCCTGGTTTACC
CCAGTAGGTCTTGCCGTTGGTACTCCTTGGGTGGAAAAGGAGTCAGCTTTATCCATCGAC
TATAAAACTGCTCTTGGGGCTGTCAGATTCAATACAAGGAGAACAGGGAGCATTCAGATT
AGATTACCATGGTATTCCTATTTATATGCTGTGTCTGGAGCACTGGATGGTTTAGGAGAT
AAGACGGATTCTACATTTGGATTGGTCTCTATTCAGATTGCAAATTACAATCATTCTGAT
GAATATTTATCTTTTAGTTGCTATTTGTCCGTCACAGAACAATCAGAATTTTATTTTCCT
AGAGCTCCATTGAACTCAAATGCCATGTTGTCCACTGAATCAATGATGAGTAGAATTGCA
GCTGGAGATTTGGAGTCATCAGTGGATGATCCTAGGTCAGAGGAGGATAAAAAATTTGAG

>VLE6-1-B MT721687
GTTGGAGATGATTCTGGGGGTTTCTCAACAACAGTTTCCACAGAGCAGAATGTTCCAGAT
CCTCAAGTTGGTATAACAACCATGAAGGATTTAAAAGGGAAGGCAAACAGAGGAAGAATG
GATGTTTCAGGAGTGCAAGCACCTGTGGGAGCTATCACAACAATTGAGGATCCAGTCTTA
GCAAAGAAAGTACCTGAGACATTTCCTGAATTGAAACCTGGAGAATCTAGGCATACATCA
GATCATATGTCTATTTACAAATTTATGGGAAGGTCTCACTTTTTGTGCACTTTTACTTTC
AATTCAAACAATAAAGAGTACACATTTCCTATAACCTTGTCTTCAACTTCTAATCCTCCT
CATGGTTTGCCATCAACATTGAGGTGGTTTTTCAACTTGTTCCAGTTGTATAGAGGACCT
TTGGATTTGACAATTATCATCACAGGAGCAACAGACGTAGATGGGATGGCCTGGTTTACC
CCAGTAGGTCTTGCCGTTGATACTCCTTGGGTGGAAAAGGAGTCAGCTTTATCCATCGAC
TATAAAACTGCTCTTGGGGCTGTCAGATTTAACACAAGGAGAACAGGGAACATTCAGATT
AGATTACCATGGTATTCCTATTTATATGCTGTGTCTGGAGCACTGGATGGTTTAGGAGAC
AAGACGGATTCTACATTTGGATTGGTCTCTATTCAGATTGCAAATTACAATCATTCTGAT
GAATATTTATCTTTTAGTTGCTATCTGTCTGTCACAGAACAATCAGAATTTTACTTTCCC
AGAGCTCCATTGAACTCAAATGCCATGTTGTCCACTGAATCAATGATGAGTAGAATTGCA
GCGGGAGATTTGGAGTCATCAGTGGATGATCCTAGGTCAGAGGAGGATAAAAAATTTGAG

>VLE6-1-C MT721688
GTTGGAGATGATTCTGGAGGTTTCTCAACAACAGTTTCTACAGAGCAGAATGTTCCAGAT
CCTCAAGTTGGTATAACAACCATGAAGGATTTAAAAGGGAAGGCAAACAGAGGAAAAATG
GATGTTTCAGGAGTGCAAGCACCTGTGGGAGCTATCACAACAATTGAGGATCCAGTCTTA
GCAAAGAAAGTACCTGAGACATTTCCTGAATTGAAACCCGGAGAATCTAGGCATACATCA
GATCATATGTCTATTTACAAATTTATGGGAAGGTCTCACTTTTTGTGCACTTTTACTTTC
AATTCAAACAATAAAGAGTACACATTTCCTATAACCTTGTCTTCAACTTCTAATCCTCCT
CATGGTTTGCCATCAACATTGAGGTGGTTTTTCAACTTGTTCCAGTTGTATAGAGGACCT
TTGGATTTGACAATTATCATCACAGGAGCAACAGACGTAGATGGGATGGCCTGGTTTACC
CCAGTAGGTCTTGCCGTTGATACTCCTTGGGTGGAAAAGGAGTCAGCTTTATCCATCGAC
TATAAAACTGCTCTTGGGGCTGTCAGATTCAATACAAGGAGAACAGGGAACATTCAGATT
AGATTACCATGGTATTCCTATTTATATGCTGTGTCTGGAGCACTGGATGGTTTAGGAGAT
AAGACGGATTCTACATTTGGATTGGTCTCTATTCAGATTGCAAATTACAATCATTCTGAT
GAATATTTATCTTTTAGTTGCTATTTGTCCGTCACAGAACAATCAGAATTTTATTTTCCC
AGAGCTCCATTGAACTCAAATGCCATGTTGTCCACTGAATCAATGATGAGTAGAATTGCA
GCTGGAGATTTGGAGTCATCAGTGGATGATCCTAGGTCAGAGGAGGATAAAAAATTTGAG

>VLE6-1-D MT721689
GTTGGAGATGATTCTGGGGGTTTCTCAACAACAGTTTCCACAGAGCAGAATGTTCCAGAT
CCTCAAGTTGGTATAACAACCATGAAGGATTTAAAAGGGAAGGCAAACAGAGGAAAAATG
GATGTTTCAGGAGTGCAAGCACCTGTGGGAGCTATCACAACAATTGAGGATCCAGTCTTA
GCAAAGAAAGTACCTGAGACATTTCCTGAATTGAAACCTGGAGAATCTAGGCATACATCA
GATCATATGTCTATTTATAAATTTATGGGAAGGTCTCACTTTTTGGGCACTTTTACTTTC
AATTCAAACAATAAAGAGTACACATTTCCTATAACTTTGTCTTCAACCTCTAATCCTCCT
CATGGTTTGCCATCAACACTGAGGTGGTTTTTCAACTTGTTTCAGTTGTATAGAGGACCT
TTGGACTTGACAATTATCATCACAGGAGCAACAGATGTAGATGGCATGGCCTGGTTTACC
CCAGTAGGTCTTGCCGTTGATACTCCTTGGGTGGAAAAGGAGTCAGCTTTATCCATTGAC
TATAAAACTGCTCTTGGGGCTGTCAGATTCAATACAAGGAGAACAGGGAACATTCAGATT
AGATTACCATGGTATTCCTATTTATATGCTGTGTCTGGAGCACTGGATGGTTTAGGAGAT
AAGACGGATTCTACATTTGGATTGGTCTCTATTCAGATTGCAAATTACAATCATTCTGAT
GAATATTTATCTTTTAGTTGCTATTTGTCCGTCACAGAACAATCAGAATTTTATTTTCCC
AGAGCTCCATTGAACTCAAATGCCATGTTGTCCACTGAATCAATGATGAGTAGAATTGCA
GCTGGAGATTTGGAGTCATCAGTGGATGATCCTAGGTCAGAGGAGGATAAAAAATTTGAG

>VLE6-1-E MT721690
GTTGGAGATGATTCTGGGGGTTTCTCAACAACAGTTTCCACAGAGCAGAATGTTCCAGAT
CCTCAAGTTGGTATAACAACCATGAAGGATTTAAAAGGGAAGGCAAACAGAGGAAAAATG
GATGTTTCAGGAGTGCAAGCACCTGTGGAAGCTACCACAACAATTGAGGATCCAGTCTTA
GCAAAGAAAGTACCTGAGACATTTCCTGAATTGAAACCTGGAGAATCTAGGCATACATCA
GATCATATGTCTATTTACAAATTTATGGGAAGGTCTCACTTTTTGTGCACTTTTACTTTC
AATTCAAACAATAAAGAGTACACATTTCCTATAACCTTGTCTTCAACCTCTAATCCTCCT
CATGGTTTGCCATCAACATTGAGGTGGTTTTTCAACTTGTTCCAGTTGTATAGAGGACCT
TTGGATTTGACAATTATCATCACAGGAGCAACAGACGTAGATGGGATGGCCTGGTTTACC
CCAGTAGGTCTTGCCGTTGATACTCCTTGGGTGGAAAAGGAGTCAGCTTTATCCATCGAC
TATAAAACTGCTCTTGGGGCTGTCAGATTCAATACAAGGAGAACAGGGAACATTCAGATT
AGATTACCATGGTATTCCTATTTATATGCTGTGTCTGGAGCACTGGATGGTTTAGGAGAT
AAGACGGATTCTACATTTGGATTGGTCTCTATTCAGATTGCAAATTACAATCATTCTGAT
GAATATTTATCTTTTAGTTGCTATTTGTCCGTCACAGAACAATCAGAATTTTATTTTCCC
AGAGCTCCATTGAACTCAAATGCCATGTTGTCCACTGAATCAATGATGAGTAGAATTGCA
GCTGGAGATTTGGAGTCATCAGTGGATGATCCTAGGTCAGAGGAGGATAAAAAATTTGAG

>VLR6-1-f MT721691
GTTGGAGATGATTCTGGGGGTTTCTCAACAACAGTTTCCACAGAGCAGAATGTTCCAGAT
CCTCAAGTTGGTATAACAACCATGAAGGATTTAAAAGGGAAGGCAAACAGAGGAAAAATG
GATGTTTCAGGAGTGCAAGCACCTGTGGGAGCTATCACAACAATTGAGGATCCAGTCTTA
GCAAAGAAAGTACCTGAGACATTTCCTGAATTGAAACCTGGAGAATCTAGGCATACATCA
GATCATATGTCTATTTACAAATTTATGGGAAGGTCTCACTTTTTGTGCACTTTTACTTTC
AATTCAAACAATAAAGAGCACACATTTCCTATAACCTTGTCTTCAACTTCTAATCCTCCT
CATGGTTTGCCATCAACATTGAGGTGGTTTTTCAACTTGTTCCAGTTGTATAGAGGACCT
TTGGATTTGACAATTATCATCACAGGAGCAACAGACGTAGATGGGATGGCCTGGTTTACC
CCAGTAGGTCTTGCCGTTGATACTCCTTGGGTGGAAAAGGAGTCAGCTTTATCCATCGAC
TATAAAACTGCTCTTGGGGCTGTCAGATTCAATACAAGGAGAACAGGGAACATTCAGATT
AGATTACCATGGTATTCCTATTTATATGCTGTGTCTGGAGCACTGGATGGTTTAGGAGAT
AAGACGGATTCTACATTTGGATTGGTCTCTATTCAGATTGCAAATTACAATCATTCTGAT
GAATATTTATCTTTTAGTTGCTATTTGTCCGTCACAGAACAATCAGAATTTTATTTTCCC
AGAGCTCCATTGAACTCAAATGCCATGTTGTCCACTGAATCAATGATGAGTAGAATTGCA
GCTGGAGATTTGGAGTCATCAGTGGATGATCCTAGGTCAGAGGAGGATAAAAAATTTGAG

>VLE7-1-D MT721692
GTTGGAGATGATTCTGGGGGTTTCTCAACAACAGTTTCCACAGAGCAGAATGTTCCAGAT
CCTCAAGTTGGTATAACAACCATGAAGGATTTAAAAGGGAAGGCAAACAGAGGAAAAATG
GATGTTTCAGGAGTGCAAGCACCTGTGGGAGCTATCACAACAATTGAGGATCCAGTCTTA
GCAAAGAAAGTACCTGAGACGTTTCCTGAATTGAAACCTGGAGAATCTAGGCATACATCA
GATCATATGTCTATTTACAAATTTATGGGAAGGTCTCACTTTTTGTGCACTTTTACTTTC
AATTCAAACAATAAAGAGTACACATTTCCTATAACCTTGTCTTCAACTTCTAATCCTCCT
CATGGTTTGCCATCAACATTGAGGTGGTTTTCCAACTTGTTCCAGTTGTATAGAGGACCT
TTGGATTTGACAATTATCATCACAGGAGCAACAGACGTAGATGGGATGGCCTGGTTTACC
CCAGTAGGTCTTGCCGTTGATACTCCTTGGGTGGAAAAGGAGTCAGCTTTATCCATCGAC
TATAAAACTGCTCTTGGGGCTGTCAGATTCAATACAAGGAGAACAGGGAACATTCAGATT
AGATTACCATGGTATCCCTATTTATATGCTGTGTCTGGAGCACTGGATGGTTTAGGAGAT
AAGACGGATTCTACATTTGGATTGGTCTCTATTCAGATTGCAAATTACAATCATTCTGAT
GAATATTTATCTTTTAGTTGCTATTTGTCCGTCACAGAACAATCAGAATTTTATTTTCCC
AGAGCTCCATTGAACTCAAATGCCATGTTGTCCACTGAATCAATGATGAGTAGAATTGCA
GCTGGAGATTTGGAGTCATCAGTGGATGATCCTAGGTCAGAGGAGGATAAAAAATTTGAG

>VLE7-1-i MT721693
GTTGGAGATGATTCTGGGGGTTTCTCAACAACAGTTTCCACAGAGCAGAATGTTCCAGAT
CCTCAAGTTGGTATAACAACCATGAAGGATTTAAAAGGGAAGGCAAACAGAGGAAAAATG
GATGTTTCAGGAGTGCAAGCACCTGTGGGAGCTATCACAACAATTGAGGATCCAGTCTTA
GCAAAGAAAGTACCTGAGACATTTCCTGAATTGAAACCTGGAGAATCTAGGCATACATCA
GATCATATGTCTATTTACAAATTTATGGGAAGGTCTCACTCTTTGTGCACTTTTACTTTC
AATTCAAACAATAAAGAGTACACATTTCCTATAACCTTGTCTTCAACTTCTAATCCTCCT
CATGGTTTGCCATCAACATTGAGGTGGTTTTTCAACTTGTTCCAGTTGTATAGAGGACCT
TTGGATTTGACAATTATCATCACAGGAGCAACAGACGTAGATGGGATGGCCTGGTTTACC
CCAGTAGGTCTTCCCGTTGATACTCCTTGGGTGGAAAAGGAGTCAGCTTTATCCATCGAC
TATAAAACTGCTCTTGGGGCTGTCAGATTCAATACAAGGAGAACAGGGAACATTCAGATT
AGATTACCATGGTATTCCTATTTATATGCTGTGTCTGGAGCACTGGATGGTTTAGGAGAT
AAGACGGATTCTACATTTGGATTGGTCTCTATTCAGATTGCAAATTACAATCATTCTGAT
GAATACTTGTCTTTTAGTTGCTATTTGTCCGTCACAGAACAATCAGAATTTTATTTTCCC
AGAGCTCCATTGAACTCAAATGCCATGTTGTCCACTGAATCAATGATGAGTAGAATTGCA
GCTGGAGATTTGGAGTCATCAGTGGATGATCCTAGGTCAGAGGAGGATAAAAAATTTGAG

>VLE8-1-C MT721694
GTTGGAGATGATTCTGGGGGTTTCTCAACAACAGTTTCCACAGAGCAGAATGTTCCAGAT
CCTCAAGTTGGTATAACAACCATGAAGGATTTAAAAGGGAAGGCAAACAGAGGAAGAATG
GATGTTTCAGGAGTGCAAGCACCTGTGGGAGCTATCACAACAATTGAGGATCCAGCCTTA
GCAAAGAAAGTACCTGAGACATTTCCTGAATTGAAACCTGGAGAATCTAGGCATACATCA
GATCATATGTCTATTTACAAATTTATGGGAAGGTCTCACTTTTTGTGCACTTTTACTTTC
AATTCAAACAATAAAGAGTACACATTTCCTATAACCTTGTCTTCAACTTCTAATCCTCCT
CATGGTTTGCCATCAACATTGAGGTGGTTTTTCAACTTGTTCCAGTTGTATAGAGGACCT
TTGGATTTGACAATTATCATCACAGGAGCAACAGACGTAGATGGGATGGCCTGGTTTACC
CCAGTAGGTCTTGCCGTTGATACTCCTTGGGTGGAAAAGGAGTCAGCTTTATCCATCGAC
TATAAAACTGCTCTTGGGGCTGTCAGATTCAATACAAGGAGAACAGGGAACATTCAGATT
AGATTACCATGGTATTCCTATTTATATGCTGTGTCTGGAGCACTGGATGGTTTAGGAGAT
AAGACGGATTCTACATTTGGATTGGTCTCTATTCAGATTGCAAATTACAATCATTCTGAT
GAATATTTATCTTTTAGTTGCTATTTGTCCGTCACAGAACAATCAGAATTTTATTTTCCC
AGAGCTCCATTGAACTCAAATGCCATGTTGTCCACTGAATCAATGATGAGTAGAATTGCA
GCTGGAGATTTGGAGTCATCAGTGGATGATCCTAGGTCAGAGGAGGATAAAAAATTTGAG

>VLE8-1-D MT721695
GTTGGAGATGATTCTGGAGGTTTCTCAACAACAGTTTCCACGGAGCAGAATGTTCCAGAT
CCTCAAGTTGGTATAACAACTATGAAGGATTTAAAAGGGAAGGCAAACAGAGGAAAAATG
GATGTTTCAGGAGTGCAAGCACCTGTGGGAGCTATCACAACAATTGAGGATCCAGTTTTA
GCAAAGAAAGTACCTGAGACATTTCCTGAATTAAAACCTGGAGAATCTAGGCACACATCA
GATCATATGTCTATTTATAAATTTATGGGAAGGTCTCACTTTTTGTGCACTTTTACTTTT
AATTCAAACAATAAAGAGTACACATTCCCTATAACCTTGTCTTCAACTTCTAATCCTCCT
CATGGTTTGCCATCAACACTGAGGTGGTTTTTCAACTTGTTTCAGTTGTATAGAGGACCT
TTGGATTTGACAATTATCATCACAGGAGCAACAGACGTAGATGGCATGGCCTGGTTTACC
CCAGTAGGTCTCGCTGTTGATACTCCTTGGGTGGAAAAGGAGTCAGCTTTATCCATTGAC
TATAAAACTGCTCTTGGGGCTGTCAGATTCAATACAAGGAGAACAGGGAACATTCAGATT
AGATTACCATGGTATTCCTATTTATATGCTGTGTCTGGAGCACTGGATGGTTTAGGAGAC
AAGACGGATTCTACATTTGGATTGGTCTCTATTCAGATTGCAAATTACAATCATTCTGAT
GAATATTTATCTTTTAGTTGCTATTTGTCCGTCACAGAACGATCAGAATTTTATTTTCCC
AGAGCTCCATTGAACTCAAATGCCATGTTGTCCACTGGATCAATGATGAGTAGAATTGCA
GCTGGAGATTTGGAGTCATCAGTGGATGATCCTAGGTCAGAGGAGGATAAAAAATTTGAG

>VLE8-1-E MT721696
GTTGGAGATGATTCTGGAGGTTTCTCAACAACAGTTTCCACGGAGCAGAATGTTCCAGAT
CCTCAAGTTGGTATAACAACTATGAAGGATTTAAAAGGGGAGGCAAACAGAGGAAAAATG
GATGTTTCAGGAGTGCAAGCACCTGTGGGAGCTATCACAACAATTGAGGATCCAGTTTTA
GCAAAGAAAGTACCTGAGACATTTCCTGAATTAAAACCTGGAGAATCTAGGCACACATCA
GATCATATGTCTATTTATAAATTTATGGGAAGGTCTCACTTTTTGTGCACTTTTACTTTC
AATTCAAATAATAAAGAGTATACATTTCCTATAACCTCGTCTTCAACTTCTAATCCTCCT
CATGGTTTGCCATCAACACTGAGGTGGTTTTTTAACTTGTTTCAGTTGTATAGAGGACCT
TTGGATTTGACAATTATCATCACAGGAGCAACAGACGTAGATGGCATGGCCTGGTTTACC
CCGGTAGGTCTTGCCGTTGATACTCCTTGGGTGGAAAAGGAGTCAGCCTTATCCATTGAC
TATAAAACTGCTCTTGGGGCTGTCAGATTCAGTACAAGGAGAACAGGGAACATTCAGATC
AGATTGCCATGGTATTCTTATTTATATGCTGTGTCTGGAGCACTGGATGGTTTAGGAGAT
AAGACGGATTCTACATTTGGATTGGTCTCTATTCAGATTGCAAATTACAATCATTCTGAT
GAATATTTATCTTTTAGTTGCTATTTGTCCGTCACAGAACAATCAGAATTTTACTTTCCC
AGAGCTCCATTGAACTCTAATGCCATGTTGTCCACTGAATCAATGATGAGTAGAATTGCA
GCTGGAGATTTGGAGCCATCAGCGGATGATCCTAGGTCAGAGGAGGATAAAAAATTTGAG

>VLE8-1-F MT721697
GTTGGAGATGATTCTGGGGGTTTCTCAACAACAGTTTCCACAGAGCAGAATGCTCCAGAT
CCTCAAGTTGGTATAACAACCATGAAGGATTTAAAAGGGAAGGCAAACAGAGGAAAAATG
GATGTTTCAGGAGTGCAAGCACCTGTGGGAGCTATCACAACAATTGAGGATCCAGTCTTA
GCAAAGAAAGTACCTGAGACATTTCCTGAATTGAAACCTGGAGAATCTAGGCATACACCA
GATCATATGTCTATTTACAAATTTATGGGAAGGTCTCACTTTTTGTGCACTTTTACTTTC
AATTCAAACAATAAAGAGTACACATTTCCTATAACCTTGTCTTCAACTTCTAATCCTCCT
CATGGTTTGCCATCAACATTGAGGTGGTTTTTCAACTTGTTCCAGTTGTATAGAGGACCT
TTGGATTTGACAATTATCATCACAGGAGCAACAGACGTAGATGGGATGGCCTGGTTTACC
CCAGTAGGTCTTGCCGTTGATACTCCTTGGGTGGAAAAGGAGTCAGCTTTATCCATCGAC
TATAAAACTGCTCTTGGGGCTGTCAGATTCAATACAAGGAGAACAGGGAACATTCAGATT
AGATTACCATGGTATTCCTATTTATATGCTGTGTCTGGAGCACTGGATGGTTTAGGAGAT
AAGACGGATTCTACATTTGGATTGGTCTCTATTCAGATTGCAAATTACAATCATTCTGAT
GAATATTTATCTTTTAGTTGCTATTTGTCCGTCACAGAACAATCAGAATTTTATTTTCCC
AGAGCTCCATTGAACTCAAATGCCATGTTGTCCACTGAATCAATGATGAGTAGAATTGCA
GCTGGAGATTTGGAGTCATCAGTGGATGATCCTAGGTCAGAGGAGGATAAAAAATTTGAG

>VLE8-1-G MT721698
GTTGGAGATGATTCTGGGGGTTTCTCAACAACAGTTTCCACAGAGCAGAATGTTCCAGAT
CCTCAAGTTGGTATAACAACCATGAAGGATTTAAAAGGGAAGGCAAACAGAGGAAAAATG
GATGTTTCAGGAGTGCAAGCACCTGTGGGAGCTATCACAACAATTGAGGATCCAGTCTTA
GCAAAGAAAGTACCTGAGACATTTCCTGAATTGAAACCTGGAGAATCCAGGCATACATCA
GATCATATGTCTATTTACAAATTTATGGGAAGGTCTCACTTTTTGTGCACTTTTACTTTC
AATTCAAACAATAAAGAGTACACATTTCCTATAACCTTGTCTTCAACTTCTAATCCTCCT
CATGGTTTGCCATCAACATTGAGGTGGTTTTTCAACTTGTTCCAGTTGTATAGAGGACCT
TTGGATTTGACAATTATCATCACAGGAGCAACAGACGTAGATGGGATGGCCTGGTTTACC
CCAGTAGGTCTTGCCGTTGATACTCCTTGGGTGGAAAAGGAGTCAGCTTTATCCATCGAC
TATAAAACTGCTCTTGGGGCTGTCAGATTCAATACAAGGAGAACAGGGAACATTCAGATT
AGATTACCATGGTATTCCTATTTATATGCTGTGTCTGGAGCACTGGATGGTTTAGGAGAT
AAGACGGATTCTACATTTGGATTGGTCTCTATTCAGATTGCAAATTACAATCATTCTGAT
GAATATTTATCTTTTAGTTGCTATTTGTCCGTCACAGAACAATCAGAATTTTATTTTCCC
AGAGCTCCATTGAACTCAAATGCCATGTTGTCCACTGAATCAATGATGAGTAGAATTGCA
GCTGGAGATTTGGAGTCATCAGTGGATGATCCTAGGTCAGAGGAGGATAAAAAATTTGAG

>VLE9-1-C MT721699
GTTGGAGATGATTCTGGGGGTTTCTCAACAACAGTTTCCACAGAGCAGAATGTTCCAGAT
CCTCAAGTTGGTATAACAACCATGAAGGATTTAAAAGGGAAGGCAAACAGAGGAAAAATG
GATGTTTCAGGAGTGCAAGCACCTGTGGGAGCTATCACAACAATTGAGGATCCAGTCTTA
GCAAAGAAAGTACCTGAGACATTTCCTGGATTGAAACCTGGAGAATCTAGGCATACATCA
GATCATATGTCTATTTACAAATTTATGGGAAGGTCTCACTTTTTGTGCACTTTTACTTTC
AATTCAAACAATAAAGAGTACACATTTCCTATAACCTTGTCTTCAACTTCTAATCCTCCT
CATGGTTTGCCATCAACATTGAGGTGGTTTTTCAACTTGTTCCAGTTGTATAGAGGACCT
TTGGATTTGACAATTATCATCACAGGAGCAACAGACGTAGATGGGATGGCCTGGTTTACC
CCAGTAGGTCTTGCCGTTGATACTCCTTGGGTGGAAAAGGAGTCAGCTTTATCCATCGAC
TATAAAACTGCTCTTGGGGCTGTCAGATTCAATACAAGGAGAACAGGGAACATTCAGATT
AGATTACCATGGTATTCCTATTTATATGCTGTGTCTGGAGCACTGGATGGTTTAGGAGAT
AAGACGGATTCTACATTTGGATTGGTCTCTATTCAGATTGCAAATTACAATCACTCTGAT
GAATATTTATCTTTTAGTTGCTATTTGTCCGTCACAGAACAATCAGAATTTTATTTTCCC
AGAGCTCCATTGAACTCAAATGCCATGTTGTCCACTGAATCAATGATGAGTAGAATTGCA
GCTGGAGATTTGGAGTCATCAGTGGATGATCCTAGGTCAGAGGAGGATAAAAAATTTGAG

>VLE9-1-D MT721700
GTTGGAGATGATTCTGGGGGTTTCTCAACAACAGTTTCCACAGAGCAGAATGTTCCAGAT
CCTCAAGTTGGTATAACAACCATGAAGGATTTAAAAGGGAAGGCAAACAGAGGAAAAATG
GATGTTTCAGGAGTGCAAGCACCTGTGGGAGCTATCACAACAATTGAGGATCCAGTCTTA
GCAAAGAAAGTACCTGAGACATTTCCTGAATTGAAACCTGGAGAATCTAGGCATACATCA
GATCATATGTCTATTTACAAATTTATGGGAAGGTCTCACTTTTTGTGCACTTTTACTTTC
AATTCAAACAATAAAGAGTACACATCTCCTATAACCTTGTCTTCAACTTCTAATCCTCCT
CATGGTTTGCCATCAACATTGAGGTGGTTTTTCAACTTGTTCCAGTTGTATAGAGGACCT
TTGGATTTGACAATTATCATCACAGGAGCAACAGACGTAGATGGGATGGCCTGGTTTACC
CCAGTAGGTCTTGCCGTTGATACTCCTTGGGTGGAAAAGGAGTCAGCTTTATCCATCGAC
TATAAAACTGCTCTTGGGGCTGTCAGATTCAATACAAGGGGAACAGGGAACATTCAGATT
AGATTACCATGGTATTCCTATTTATATGCTGTGTCTGGAGCACTGGATGGTTTAGGAGAT
AAGACGGATTCTACATTTGGATTGGTCTCTATTCAGATTGCAAATTACAATCATTCTGAT
GAATATTTATCTTTTAGTTGCTATTTGTCCGTCACAGAACAATCAGAATTTTATTTTCCC
AGAGCTCCATTGAACTCAAATGCCATGTTGTCCACTGAATCAATGATGAGTAGAATTGCA
GCTGGAGATTTGGAGTCATCAGTGGATGATCCTAGGTCAGAGGAGGATAAAAAATTTGAG

>VLE9-1-E MT721701
GTTGGAGATGATTCTGGGGGTTTCTCAACAACAGTTTCCACAGAGCAGAATGTTCCAGAT
CCTCAAGTTGGTATAACAACCATGAAGGATTTAAAAGGGAAGGCAAACAGAGGAAAAATG
GATGTTTCAGGAGTGCAAGCACCTGTGGGAGCTATCACAACAATTGGGGATCCAGTCTTA
GCAAAGAAAGTACCTGAGACATTTCCTGAATTGAAACCAGGAGAATCTAGGCATACATCA
GATCATATGTCTATTTACAAATTTATGGGAAGGTCTCACTTTTTGTGCACTTTTACTTTC
AATTCAAACAATAAAGAGTACACATTTCCTATAACCTTGTCTTCAACTTCTAATCCTCCT
CATGGTTTGCCATCAACATTGAGGTGGTTTTTCAACTTGTTCCAGTTGTATAGAGGACCT
TTGGATTTGACAATTATCATCACAGGAGCAACAGACGTAGATGGGATGGCCTGGTTTACC
CCAGTAGGTCTTGCCGTTGATACTCCTTGGGTGGAAAAGGAGTCAGCTTTATCCATCGAC
TATAAAACTGCTCTTGGGGCTGTCAGATTCAATACAAGGAGAACAGGGAACATTCAGATT
AGATTACCATGGTATTCCTATTTATATGCTGTGTCTGGAGCACTGGATGGTTTAGGAGAT
AAGACGGATTCTACATTTGGATTGGTCTCTATTCAGATTGCAAATTACAATCATTCTGAT
GAATATTTATCTTTTAGTTGCTATTTGTCCGTCACAGAACAATCAGAATTTTATTTTCCC
AGAGCTCCATTGAACTCAAATGCCATGTTGTCCACTGAATCAATGATGAGTAGAATTGCA
GCTGGAGATTTGGAGTCATCAGTGGATGATCCTAGGTCAGAGGAGGATAAAAAATTTGAG

>VLE9-1-F MT721702
GTTGGAGATGATTCTGGGGGTTTCTCAACAACAGTTTCCACAGAGCAGAATGTTCCAGAT
CCTCAAGTTGGTATAACAACCATGAAGGATTTAAAAGGGAAGGCAAACAGAGGAAAAATG
GATGTTTCAGGAGTGCAAGCACCTGTGGGAGCTATCACAACAATTGAGGATCCAGTCTTA
GCAAAGAAAGTACCTGAGACATTTCCTGAATTGAAACCTGGAGAATCTAGGCATACATCA
GATCATATGTCTATTTACAAATTTATGGGAAGGTCTCACTTTTTGTGCACTTTTACTTTC
AATTCAAACAATAAAGAGTACACATTTCCTATAACCTTGTCTTCAACTTCTAATCCTCCT
CATGGTTTGCCATCAACATTGAGGTGGTTTTTCAACTTGTTCCAGTTGTATAGAGGACCT
TTGGATTTGACAATTATCATCACAGGAGCAACAGACGTAGATGGGATGGCCTGGTTTACC
CCAGTAGGTCTTGCCGTTGATACTCCTTGGGTGGAAAAGGAGTCAGCTTTATCCATCGAC
TATAAAACTGCTCTTGGGGCTGTCAGATTCAATACAAGGAGAACAGGGAACATTCAGATT
AGATTACCATGGTATTCCTATTTATATGCTGTGTCTGGAGCACTGGATGGTTTAGGAGAT
AAGACGGATTCTACATTTGGATTGGTCTCTATTCAGATTGCAAATTACAATCATTCTGAT
GAATATTTATCTTTTAGTTGCTATTTGTCCGTCACAGAACAATCAGAATTTTATTTTCCC
AGAGCTCCATTGAACTCAAATGCCATGTTGTCCACTGAATCAATGATGAGTAGAATTGCA
GCTGGAGATTTGGAGTCATCAGTGGATGATCCTAGGTCAGAGGAGGATAAAANATTTGAG

>VLE9-1-G MT721703
GTTGGAGATGATTCTGGGGGTTTCTCAACAACAGTTTCCACAGAGCAGAATGTTCCAGAT
CCTCAAGTTGGTATAACAACCATGAAGGATTTAAAAGGGAAGGCAAACAGAGGAAAAATG
GATGTTTCAGGAGTGCAAGCACCTGTGGGAGCTATCACAACAATTGAGGATCCAGTCTTA
GCAAAGAAAGTACCTGAGACATTTCCTGAATTGAAACCTGGAGAATCTAGGCATACATCA
GATCATATGTCTATTTACAAATTTATGGGAAGGTCTCACTTTTTGTGCACTTTTACTTTC
AATTCAAACAATAAAGAGTACACATTTCCTATAACCTTGTCTTCAACTTCTAATCCTCCT
CATGGTTTGCCATCAACATTGAGGTGGTTTTTCAACTTGTTCCAGTTGTATAGAGGACCT
TTGGATTTGACAATTATCATCACAGGAGCAACAGACGTAGATGGGATGGCCTGGTTTACC
CCAGTAGGTCTTGCCGTTGATACTCCTTGGGTGGAAAAGGAGTCAGCTTTATCCATCGAC
TATAAAACTGCTCTTGGGGCTGTCAGATTCAATACAAGGAGAACAGGAAACATTCAGATT
AGATTACCATGGTATTCCTATTTATATGCTGCGTCTGGAGCACTGGATGGTTTAGGAGAT
AAGACGGATTCTACATTTGGATTGGTCTCTATTCAGATTGCAAATTACAATCATTCTGAT
GAATATTTATCTTTTAGTTGCTATTTGTCCGTCACAGAACAATCAGAATTTTATTTTCCC
AGAGCTCCATTGAACTCAAATGCCATGTTGTCCACTGAATCAATGATGAGTAGAATTGCA
GCTGGAGATTTGGAGTCATCAGTGGATGATCCTAGGTCAGAGGAGGATAAAANATTTGAG

>VLE10-1-C MT721704
GTTGGAGATGATTCTGGGGGTTTCTCAACAACAGTTTCCACAGAGCAGAATGTTCCAGAT
CCTCAAGTTGGTATAACAACCATGAAGGATTTAAAAGGGAAGGCAAACAGAGGAAAAATG
GATGTTTCAGGAGTGCAAGCACCTGTGGGAGCTATCACAACAATTGAGGATCCAGTCTTA
GCAAAGAAAGTACCTGAGACATTTCCTGAATTGAAACCTGGAGAATCTAGGCATACATCA
GATCATATGTCTATTTACAAATTTATGGGAAGGTCTCACTTTTTGTGCACTTTTACTTTC
AATTCAAACAATAAAGAGTACACATTTCCTATAACCTTGTCTTCAACTTCTAATCCTCCT
CATGGTTTGCCATCAACATTGAGGTGGTTTTTCAACTTGTTCCAGTTGTATAGAGGACCT
TTGGATTTGACAATTATCATCACAGGAGCAACAGACGTAGATGGGATGGCCTGGTTTACC
CCAGTAGGTCTTGCCGTTGATACTCCTTGGGTGGAAAAGGAGTCAGCTTTATCCATCGAC
TATAAAACTGCTCTTGGGGCTGTCAGATTCAATACAAGGAGAACAGGGAACATTCAGATT
AGATTACCATGGTATTCCTATTTATATGCTGTGTCTGGAGCACTGGATGGTTTAGGAGAT
GAGACGGATTCCACATTTGGATTGGTCTCTATTCAGATTGCAAATTACAATCATTCTGAT
GAATATTTATCTTTTAGTTGCTATTTGTCCGTCACGGAACAATCAGAATTTTATTTTCCC
AGAGCTCCATTGAACTCAAATGCCATGTTGTCCACTGAATCAATGATGAGTAGAACTGCA
GCTGGAGATTTGGAGTCATCAGTGGATGATCCTAGGTCAGAGGAGGATAAAAAATTTGAG

>VLE10-1-D MT721705
GTTGGAGATGATTCTGGGGGTTTCTCAACAACAGTTTCCACAGAGCAGAATGTTCCAGAT
CCTCAAGTTGGTATAACAACCATGAAGGATTTAAAAGGGAAGGCAAACAGAGGAAAAATG
GATGTTTCAGGAGTGCAAGCACCTGTGGGAGCTATCACAACAATTGAGGATCCAGTCTTA
GCAAAGAAAGTACCTGAGACATTTCCTGAATTGAAACCTGGAGAATCTAGGCATACATCA
GATCATATGTCTATTTACAAATTTATGGGAAGGTCTCACTTTTTGTGCACTTTTACTTTC
AATTCAAACAATAAAGAGTACACATTTCCTATAACCTTGTCTTCAACTTCTAATCCTCCT
CATGGTTTGCCATCAACATTGAGGTGGTTTTTCAACTTGTTCCAGTTGTATAGAGGACCT
TTGGATTTGACAATTATCATCACAGGAGCAACAGACGTAGATGGGATGGCCTGGTTTACC
CCAGTAGGTCTTGCCGTTGATACTCCTTGGGTGGAAAAGGAGTCAGCTTTATCCATCGAC
TATAAAACTGCTCTTGGGGCTGTCAGATTCAATACAAGGAGAACAGGGAACATTCAGATT
AGATTACCATGGTATTCCTATTTATATGCTGTGTCTGGAGCACTGGATGGTTTAGGAGAT
AAGACGGATTCTACATTTGGATTGGTCTCTATTCAGATTGCAAATTACAATCATTCTGAT
GAATATTTATCTTTTAGTTGCTATTTGTCCGTCACAGAACAATCAGAATTTTATTTTCCC
AGAGCTCCATTGAACTCAAATGCCATGTTGTCCACTGAATCAATGATGAGTAGAATTGCA
GCTGGAGATTTGGAGTCATCAGTGGATGATCCTAGGTCAGAGGAGGATAAAAAATTTGAG

>VLE10-1-E MT721706
GTTGGAGATGATTCTGGGGGTTTCTCAGCAACAGTTTCCACAGAGCAGAATGTTCCAGAT
CCTCAAGTTGGTATAACAACCATGAAGGATTTAAAAGGGAAGGCAAACAGAGGAAAAATG
GATGTTTCAGGAGTGCAAGCACCTGTGGGAGCTATCACAACAATTGAGGATCCAGTCTTA
GCAAAGAAAGTACCTGAGACATTTCCTGAATTGAAACCTGGAGAATCTAGGCATACATCA
GATCATATGTCTATTTACAAATTTATGGGAAGGCCTCACTTTTTGTGCACTTTTACTTTC
AATTCAAACAATAAAGAGTACACATTTCCTATAACCTTGTCTTCAACTTCTAATCCTCCT
CATGGTTTGCCATCAACATTGAGGTGGTTTTTCAACTTGTTCCAGTTGTATAGAGGACCT
TTGGATTTGACAATTATCATCACAGGAGCAACAGACGTAGATGGGATGGCCTGGTTTACC
CCAGTAGGTCTTGCCGTTGATACTCCTTGGGTGGAAAAGGAGTCAGCTTTATCCATCGAC
TATAAAACTGCTCTTGGGGCTGTCAGATTCAATACAAGGAGAACAGGGAACATTCAGATT
AGATTACCATGGTATTCCTATTTATATGCTGTGTCTGGAGCACTGGATGGTTTAGGAGAT
AAGACGGATTCTACATTTGGATTGGTCTCTATTCAGATTGCAAATTACAATCATTCTGAT
GAATATTTATCTTTTAGTTGCTATTTGTCCGTCACGGAACAATCAGAATTTTATTTTCCC
AGAGCTCCATTGAACTTAAATGCCATGTTGTCCACTGAATCAATGATGAGTAGAATTGCA
GCTGGAGATTTGGAGTCATCAGTGGATGATCCTAGGTCAGAGGAGGATAAAAAATTTGAG

>VLE10-1-F MT721707
GTTGGAGATGATTCTGGGGGTTTCTCAACAACAGTTTCCACAGAGCAGAATGTTCCAGAT
CCTCAAGTTGGTATAACAACCATGAAGGATTTAAAAGGGAAGGCAAACAGAGGAAAAATG
GATGTTTCAGGAGTGCAAGCACCTGTGGGAGCTATCACAACAATTGAGGATCCAGTCTTA
GCAAAGAAAGTACCTGAGACATTTCCTGAATTGAAACCTGGAGAATCTAGGCATACATCA
GATCATATGTCTATTTACAAATTTATGGGAAGGTCTCACTTTTTGTGCACTTTTACTTTC
AATTCAAACAATAAAGAGTACACATTTCCTATAACCTTGTCTTCAACTTCTAATCCTCCT
CATGGTTTGCCATCAACGTTGGGGTGGTTTTTCAACTTGTTCCAGTTGCATAGAGGACCT
TTGGATTTGACAATTATCATCACAGGAGCAACAGACGTAGATGGGATGGCCTGGTTTACC
CCAGTAGGTCTTGCCGTTGATACTCCTTGGGTGGAAAAGGAGTCAGCTTTATCCATCGAC
TATAAAACTGCTCTTGGGGCTGTCAGATTCAATACAAGGAGAACAGGGAACATTCAGATT
AGATTACCATGGTATTCCTATTTATATGCTGTGTCTGGAGCACTGGATGGNTTAGGAGAT
AAGACGGATTCTACATTTGGATTGGTCTCTATTCAGATTGCAAATTACAATCATTCTGAT
GAATATTTATCTTTTAGTTGCTATTTGTCCGTCACAGAACAATCAGAATTTTATTTTCCC
AGAGCTCCATTGAACTCAAATGCCATGTTGTCCACTGAATCAATGATGAGTAGAATTGCA
GCTGGAGATTTGGAGTCATCAGTGGATGATCCTAGGTCGGAGGAGGGTAAAAAATTTGAG

>VLE10-1-G MT721708
GTTGGAGATGATTCTGGGGGTTTCTCAACAACAGTTTCCACAGAGCAGAATGTTCCAGAT
CCTCAAGTTGGTATAACAACCATGAAGGATTTAAAAGGGAAGGCAAACAGAGGAAAAATG
GATGTTTCAGGAGTGCAAGCACCTGTGGGAGCTATCACAACAATTGAGGATCCAGTCTTA
GCAAAGAAAGTACCTGAGACATTTCCTGAATTGAAACCTGGAGAATCTAGGCATACATCA
GATCATATGTCTATTTACAAATTTATGGGAAGGTCTCACTTTTTGTGCACTTTTACTTTC
AATTCAAACAATAAAGAGTACACATTTCCTATAACCTTGTCTTCAACTTCTAATCCTCCT
CATGGTTTGCCATCAACATTGAGGTGGTTTTTCAACTTGTTCCAGTTGTATAGAGGACCT
TTGGATTTGACAATTATCATCACAGGAGCGACAGACGTAGATGGGATGGCCTGGTTTACC
CCAGTAGGTCTTGCCGTTGATACTCCTTGGGTGGAAAAGGAGTCAGCTTTATCCATCGAC
TATAAAACTGCTCTTGGGGCTGTCAGATTCAATACAAGGAGAACAGGGAACATTCAGATT
AGATTACCATGGTATTCCTATTTATATGCTGTGTCTGGAGCACTGGATGGTTTAGGAGAT
AAGACGGATTCTACATTTGGATTGGTCTCTATTCAGATTGCAAATTACAATCATTCTGAT
GAATATTTATCTTTTAGTTGCTATTTGTCCGTCACAGAACAATCAGAATTTTATTTTCCC
AGAGCTCCATTGAACTCAAATGCCATGTTGTCCACTGAATCAATGATGAGTAGAATTGCA
GCTGGAGATTTGGAGTCATCAGTGGATGATCCTAGGTCAGAGGAGGATAAAAAATTTGAG

>VLE11-1-A MT721709
GTTGGAGATGATTCTGGAGGTTTCTCAACAACAGTTTCCACAGAGCAGAATGTTCCAGAT
CCTCAAGTTGGTATAACAACCATGAAGGATTTAAAAGGGAAGGCAAACAGAGGAAAAATG
GATGTTTCAGGAGTGCAAGCACCTGTGGGAGCTATTACAACAATTGAGGATCCAGTCTTA
GCAAAGAAAGTACCTGAGACATTTCCTGAATTGAAACCTGGAGAATCTAGGCACACATCA
GATCATATGTCTATTTATAAGTTTATGGGAAGGTCTCACTTTTTGTGCACTTTCACTTTC
AATTCAAACAATAAAGAGTACACATTTCCTATAACCTTGTCTTCAACTTCTAATCCTCCT
CATGGTTTGCCATCAACACTGAGGTGGTTTTTCAACTTGTTTCAGTTGTATAGAGGACCT
TTGGATTTGACAATTATCATCACAGGAGCAACAGACGTAGATGGCATGGCCTGGTTTACC
CCAGTAGGTCTTGCCGTTGACACTCCTTGGGTGGAGAAGGAGTCAGCCTTATCCATTGAT
TATAAAACTGCTCTTGGGGCTGTCAGATTCAATACAAGGAGAACAGGGAACATTCAGATT
AGATTACCATGGTATTCCTATTTATATGCTGTGTCTGGAGCACTGGATGGTTTAGGAGAT
AAGACGGATTCTACATTTGGATTGGTCTCTATTCAGATTGCAGATTACAATCATTCTGAT
GGGTATTTATCTTTTAGTTGCTATTTGTCCGTCACAGAACAATCAGAATTTTACTTTCCC
AGAGCTCCATTGAACTCAAATGCCATGTTGTCCACTGAATCAATGATGAGTAGAATTGCA
GCTGGAGATTTGGAGTCATCAGTGGATGATCCTAGGTCAGAGGAGGATAAAAAATTTGAG

>VLE11-1-B MT721710
GTTGGAGATGATTCTGGAGGTTTCTCAACAACAGTTTCCACAGAGCAGAATGTTCCAGAT
CCTCAAGTTGGTATAACAACCATGAAGGATTTAAAAGGGAAGGCAAACAGAGGAAAAATG
GATGTTTCAGGAGTGCAAGCACCTGTGGGAGCTATTACAACAATTGAGGATCCAGTCTTA
GCAAAGAAAGTACCTGAGACATTTCCTGAATTGAAACCTGGAGAATCTAGGCACACATCA
GATCATATGTCTATTTATAAGTTTATGGGAAGGTCTCACTTTTTGTGCACTTTCACTTTC
AATTCAAACAATAAAGAGTACACATTTCCTATAACCTTGTCTTCAACTTCTAATCCTCCT
CATGGTTTGCCATCAACACTGAGGTGGTTTTTCAACTTGTTTCAGTTGTATAGAGGACCT
TTGGATTTGACAATTATCATCACAGGAGCAACAGACGTAGATGGCATGGCCTGGTTTACC
CCAGTAGGTCTTGCCGTTGACACTCCTTGGGTGGAGAAGGAGTCAGCTTTATCCATTGAT
TATAAAACTGCTCTTGGGGCTGTCAGATTCAATACAAGGAGAACAGGGAACATTCAGATT
AGATTACCATGGTATTCCTATTTATATGCTGTGTCTGGAGCACTGGATGGTTTAGGAGAT
AAGACGGATTCTACATTTGGATTGGTCTCTATTCAGATTGCAAATTACAATCATTCTGAT
GAGTATTTATCTTTTAGTTGCTATTTGTCCGTCACAGAACAATCAGAATTTTACTTTCCC
AGAGCTCCATTGAACTCAAATGCCATGTTGTCCACTGAATCAATGATGAGTAGAATTGTA
GCTGGAGATTTGGAGTCATCAGTGGATGATCCTAGGTCAGAGGAGGATAAAAAATTTGAG

>VLE11-1-C MT721711
GTTGGAGATGATTCTGGGGGTTTCTCAACAACAGTTTCCACAGAGCAGAATGTTCCAGAT
CCTCAAGTTGGTATAACAACCATGAAGGATTTAAAAGGGAAGGCAAACAGAGGAAAAATG
GATGTTTCAGGAGTGCAAGCACCTGTGGGAGCTATCACAACAATTGAGGATCCAGTCTTA
GCAAAGAAAGTACCTGAGACATTTCCTGAATTGAAACCTGGAGAATCTAGGCACACATCA
GATCATATGTCTATTTATAAGTTTATCGGAAGGTCTCACTTTTTGTGCACTTTCACTTTC
AATTCAAACAATAAAGAGTACACATTTCCTATAACCTTGTCTTCAACTTCTAATCCTCCT
CATGGTTTGCCATCAACACTGAGGTGGTTTTTCAACTTGTTTCAGTTGTATAGAGGACCT
TTGGATTTGACAATTATCATCACAGGAGCAACAGACGTAGATGGCATGGCCTGGTTTACC
CCAGTAGGTCTTGCCGTTGACACTCCTTGGGTGGAGAAGGAGTCAGCTTTATCCATTGAT
TATAAAACTGCTCTTGGGGCTGTCAGATTCAATACAAGGAGAACAGGGAACATTCAGATT
AGATTACCATGGTATTCCTACTTATATGCTGTGTCTGGAGCACTGGATGGTTTAGGAGAT
AAGACGGATTCTACATTTGGATTGGTCTCTATTCAGATTGCAAATTACAATCATTCTGAT
GAGTATTTATCTTTTAGTTGCTATTTGTCCGTCACAGAACAATCAGAATTTTACTTTCCC
AGAGCTCCATTGAACTCAAATGCCATGTTGTCCACTGAATCAATGATGAGTAGAATTGCA
GCTGGAGATTTGGAGTCATCAGTGGATGATCCTAGGTCAGAGGAGGATAAAAAATTTGAG

>VLE11-1-D MT721712
GTTGGAGATGATTCTGGAGGTTTCTCAACAACAGTTTCCACAGAGCAGAATGTTCCAGAT
CCTCAAGTTGGTATAACAACCATGAAGGATTTAAAAGGGAAGGCAAACAGAGGAAAAATG
GACGTTTCAGGAGTGCAAGCACCTGTGGGAGCTATCACAACAATTGAGGATCCAGTCTTA
GCAAAGAAAGTACCTGAGACATTTCCTGAATTGAAACCTGGAGAATCTAGGCACACATCA
GATCATATGTCTATTTATAAATTTATGGGAAGGTCTCACTTTTTGTGCACTTTTACTTTC
AATTCAAACAATAAAGAGTACACATTTCCTATAACCTTGTCTTCAACTTCTAATCCTCCT
CATGGTTTGCCATCAACACTGAGGTGGTTTTTCAACTTGTTTCAGTTGTATAGAGGACCT
CTGGATTTGACAATTATCATCACAGGAGCAACAGACGTAGATGGCATGGCCTGGTTTACC
CCAGTAGGTCTTGCCGTTGATACTCCTTGGGTGGAAAAGGAGTCAGCTTTATCCATTGAC
TATAAAACTGCTCTTGGGGCTGTCAGATTCAATACAAGGAGAACAGGGAACATTCAGATT
AGATTACCATGGTATTCCTATTTATATGCTGTGTCTGGAGCACTGGATGCTTTAGGAGAT
AAGACGGATTCTACATTTGGATTGGTCTCTATTCAAATTGCAAATTACAATCATTCTGAT
GAATATTTATCTTTTAGTTGCTATTTGTCCGTCACAGAACAATCAGAATTTTACTTTCCC
AGAGCTCCATTGAATTCAAATGCCATGTTGTCCACTGAATCAATGATGAGTAGAATTGCA
GCTGGAGATTTGGAGTCATCAGTGGATGATCCTAGGTCAGAGGAGGATAAAAGATTTGAG

>VLE11-1-E MT721713
GTTGGAGATGATTCTGGAGGTTTCTCAACAACAGTTTCCACAGAGCAGAATGTTCCAGAT
CCTCAAGTTGGTATAACAACCATGAAGGATTTAAAAGGGAAGGCAAACAGAGGAAAAATG
GACGTTTCAGGAGTGCAAGCACCTGTGGGAGCTATCACAACAATTGAGGATCCAGTCTTA
GCAAAGAAAGTACCTGAGACATTTCCTGAATTGAAACCTGGAGAATCTAGGCACACATCA
GATCATATGTCTATTTATAAATTTATGGGAAGGTCTCACTTTTTGTGCACTTTTACTTTC
AATTCAAACAATAAAGAGTACACATTTCCTATAACCTTGTCTTCAACTTCTAATCCTCCT
CATGGTTTGCCATCAACACTGAGGTGGTTTTTCAACTTGTTTCAGTTGTATAGAGGACCT
TTGGATTTGACAATTATCATCACAGGAGCAACAGACGTAGATGGCATGGCCTGGTTTACC
CCAGTAGGTCTTGCCGTTGATACTCCTTGGGTGGAAAAGGAGTCAGCTTTATCCATTGAC
TATAAAACTGCTATTGGGGCTGTCAGATTCAATACAAGGAGAACAGGGAACATTCAGATT
AGATTACCATGGTATTCCTATTTATATGCTGTGTCTGGAGCACTGGATGGTTTAGGAGAT
AAGACGGATTCTACATTTGGATTGGTCTCTATTCAAATTGTAAATTACAATCATTCTGAT
GAATATTTATCTTTTAGTTGCTATTTGTCCGTCACAGAACAATCAGAATTTTACTTTCCC
AGAGCTCCATTGAATTCAAATGCCATGTTGTCCACTGNATCAATGATGAGTAGAATTGCA
GCTGGAGATTTGGAGTCATCAGTGGATGATCCTAGGTCAGAGGAGGATAAAAGATTTGAG

>VLE1-1-A MT721714
GTTGGAGATGATTCTGGAGGTTTTTCAACAACAGTTTCCACAGAGCAGAATGTTCCAGAT
CCTCAAGTTGGTATAACAACCATGAAGGATTTAAAAGGGAAGGCAAATAGAGGAAAAATG
GATGTTTCAGGAGTGCAAGCACCTGTGGGAGCTATCACAACAATTGAGGATCCAGTCTTA
GCAAAGAAAGTACCTGAAACATTTCCTGAATTGAAACCTGGAGAATCTAGGCACACATCA
GATCATATGTCTATTTATAAATTTATGGGAAGGTCTCATTTTTTGTGCACTTTTACTTTT
AATTCAAACAATAAAGAGTACACATTTCCTATAACCTTGTCTTCAACTTCTAATCCCCCT
CATGGTTTGCCATCAACACTGAGGTGGTTTTTCAACTTGTTTCAGTTGTATAGAGGACCT
TTGGATTTGACAATTATCATCACAGGAGCAACAGATGTAGATGGCATGGCCTGGTTTACC
CCAGTAGGTCTTGCCGTTGATACTCCTTGGGTGGAAAAGGAGTCAGCTTTATCCATTGAT
TATAAAACTGCTCTTGGGGCTGTCAGATTCAATACAAGGAGAACAGGGAACATTCAGATT
AGATTACCATGGTATTCTTATTTATATGCTGTGTCTGGAGCACTGGATGGTTTAGGAGAT
AAGACGGATTCTACATTTGGATTGGTCTCTATTCAGATTGCAAATTACAATCATTCTGAT
GAGTATTTATCTTTTAGTTGCTATTTGTCCGTCACAGAACAATCAGAATTTTATTTTCCC
AGAGCTCCTTTGAACTCAAATGCTATGTTGTCTACTGAATCAATGATGAGTAGAATTGCA
GCTGGAGATTTGGAGTCATCAGTGGATGATCCTAGGTCAGAGGAGGATAAGAAATTTGAG

>VLE1-1-B MT721715
GTTGGAGATGATTCTGGAGGTTTTTCAACAACAGTTTCCACAGAGCAGAATGTTCCAGAT
CCTCAAGTTGGTATAACAACCATGAAGGATTTAAAAGGGAAGGCAAATAGAGGAAAAATG
GATGTTTCAGGAGTGCAAGCACCTGTGGGAGCTATCACAACAATTGAGGATCCAGTCTTA
GCGAAGAAAGTACCTGAAACATTTCCTGAATTGAAACCTGGAGAATCTAGGCACACATCA
GATCATATGTCTATTTATAAATTTATGGGAAGGTCTCATTTTTTGTGCACTTTTACTTTT
AATTCAAACAATAAAGAGTACACATTTCCTATAACCTTGTCTTCAACTTCTAATCCCCCT
CATGGTTTGCCATCAACACTGAGGTGGTTTTTCAACTTGTTTCAGTTGTATAGAGGACCT
TTGGATTTGACAATTATCATCACAGGAGCAACAGATGTAGATGGCATGGCCTGGTTTACC
CCAGTAGGTCTTGCCGTTGATACTCCTTGGGTGGAAAAGGAGTCAGCTTTATCCATTGAT
TATAAAACTGCTCTTGGGGCTGTCAGATTCAATACAAGGAGAACAGGGAACATTCAGATT
AGATTACCATGGTATTCTTATTTATATGCTGTGTCTGGAGCACTGGATGGTTTAGGAGAT
AAGACGGATTCTACATTTGGATTGGTCTCTATTCAGATTGCAAATTACAATCATTCTGAT
GAATATTTATCTTTTAGTTGCTATTTGTCCGTCACAGAACAATCAGAATTTTATTTTCCC
AGAGCTCCTTTGAACTCAAATGCTATGTTGTCTACTGAATCAATGATGAGTAGAATTGCA
GCTGGAGATTCGGAGTCATCAGTGGATGATCCTAGGTCAGAGGAGGATAAGAAATTTGAG

>VLE1-1-C MT721716
GTTGGAGATGATTCTGGAGGTTTTTCGACAACAGTTTCCACAGAGCAGAATGTTCCAGAT
CCTCAAGTTGGTATAACAACCATGAAGGATTTAAAAGGGAAGGCAAATAGAGGAAAAATG
GATGTTTCAGGAGTGCAAGCACCTGTGGGAGCTATCACAACAATTGAGGATCCAGTCTTA
GCAAAGAAAGTACCTGAAACATTTCCTGAATTGAAACCTGGAGAATCTAGGCACACATCA
GATCATATGTCTATTTATAAATTTATGGGAAGGTCTCATTTTTTGTGCACTTTTACTTTT
AATTCAAACAATAAAGAGTACACATTTCCTATAACCTTGTCTCCAACTTCTAATCCCCCT
CATGGTTTGCCATCAACACTGAGGTGGTTTTTCAACTTGTTTCAGTTGTATAGAGGACCT
TTGGATTTGACAATTATCATCACAGGAGCAACAGATGTAGATGGCATGGCCTGGTTTACC
CCAGTAGGTCTTGCCGTTGATACTCCTTGGGTGGAAAAGGAGTCAGCTTTATCCATTGAT
TATAAAACTGCTCTTGGGGCTGTCAGATTCAATACAAGGAGAACAGGGAACATTCAGATT
AGATTACCATGGTATTCTTATTTATATGCTGTGTCTGGAGCACTGGATGGTTTAGGAGAT
AAGACGGATTCTACATTTGGATTGGTCTCTATTCAGATTGCAAATTACAATCATTCTGAT
GAATATTTATCTTTTAGTTGCTATTTGTCCGTCACAGAACAATCAGAATTTTATTTTCCC
AGAGCTCCTTTGAACTCAAATGCTATGTTGTCTACTGAATCAATGATGAGTAGAATTGCA
GCTGGAGATTTGGAGTCATCAGTGGATGATCCTAGGTCAGAGGAGGATAAGAAATTTGAG

>VLE1-1-D MT721717
GTTGGAGATGATTCTGGAGGTTTTTCAACAACAGTTTCCACAGAGCAGAATGTTCCAGAT
CCTCAAGTTGGTATAACAACCATGAAGGATTTAAAAGGGAAGGCAAATAGAGGAAAAATG
GATGTTTCAGGAGTGCAAGCACCTGTGGGAGCTATCACAACAATTGAGGATCCAGTCTTA
GCAAAGAAAGTACCTGAAACATTTCCTGAATTGAAACCTGGAGAATCTAGGCACACATCA
GATCATATGTCTATTTATAAATTTATGGGAAGGTCTCATTTTTTGTGCACTTTTACTTTT
AATTCAAACAATAAAGAGTACACATTTCCTATAACCTTGTCTTCAACTTCTAATCCCCCT
CATGGTTTGCCATCAACACTGAGGTGGTTTTTCAACTTGTTTCAGTTGTATAGAGGACCT
TTGGATTTGACAATTATCATCACAGGAGCAACAGATGTAGATGGCATGGCCTGGTTTACC
CCAGTAGGTCTTGCCGTTGATACTCCTTGGGTGGAAAAGGAGTCAGCTTTATCCATTGAT
TATAAAACTGCTCTTGGGGCTGTCAGATTCAATACAAGGAGAACAGGGAACATTCAGATT
AGATTACCATGGTATTCTTATTTATATGCTGTGTCTGGAGCACTGGATGGTTTAGGAGAT
AAGACGGATTCTACATTTGGATTGGTCTCTATTCAGATTGCAAATTACAATCATTCTGAT
GAATATTTATCTTTTAGTTGCTATTTGTCCGTCACAGAACAATCAGAATTTTATTTTCCC
AGAGCTCCTTTGAACTCAAATGCTATGTTGTCTACTGAATCAATGATGAGTAGAATTGCA
GCTGGAGATTTGGAGTCATCAGTGGATGATCCTAGGTCAGAGGAGGATAAGAAATTTGAG

>VLE1-1-E MT721718
GTTGGAGATGATTCTGGAGGTTTTTCAACAACAGTTTCCACAGAGCAGAATGTTCCAGAT
CCTCAAGTTGGTATAACAACCATGAAGGATTTAAAAGGGAAGGCAAATAGAGGAAAAATG
GATGTTTCAGGAGTGCAAGCACCCGTGGGAGCTATCACAACAATTGAGGATCCAGTCTTA
GCAAAGAAAGTACCTGAAACATTTCCTGAATTGAAACCTGGAGAATCTAGGCACACATCA
GATCATATGTCTATTTATAAATTTATGGGAAGGTCTCATTTTTTGTGCACTTTTACTTTT
AATTCAAACAATAAAGAGTACGCATTTCCTATAACCTTGTCTTCAACTTCTAATCCCCCT
CATGGTTTGCCATCAACACTGAGGTGGTTTTTCAACTTGTTTCAGTTGTATAGAGGACCT
TTGGATTTGACAATTATCATCACAGGAGCAACAGATGTAGATGGCATGGCCTGGTTTACC
CCAGTAGGTCTTGCCGTTGATACTCCTTGGGTGGAAAAGGAGTCAGCTTTATCCATTGGT
TATAAAACTGCTCTTGGGGCTGTCAGATTCAATACAAGGAGAACAGGGAACATTCAGATT
AGATTACCATGGTATTCTTATTTATATGCTGTGTCTGGAGCACTGGATGGTTTAGGAGAT
AAGACGGATTCTACATTTGGATTGGTCTCTATTCAGATTGCAAATTACAATCATTCTGAT
GAATATTTATCTTTTAGTTGCTATTTGTCCGTCACAGAACAATCAGAATTTTATTTTCCC
AGAGCTCCTTTGAACTCAAATGCTATGTTGTCTACTGAATCAATGATGAGTAGAATTGCA
GCTGGAGATTTGGAGTCATCAGTGGATGATCCTAGGTCAGAGGAGGATAAGAAATTTGAG

>VLE2-1-2 MT721719
GTTGGAGATGATTCTGGAGGTTTTTCAGCAACAGTTTCCACAGAGCAGAATGTTCCAGAT
CCTCAAGTTGGTATAACAACCATGAAGGATTTAAAAGGGAAGGCAAATAGAGGAAAAATG
GATGTTTCAGGAGTGCAAGCACCTGTGGGAGCTATCACAACAATTGAGGATCCAGTCTTA
GCAAAGAAAGTACCTGAAACATTTCCTGAATTGAAACCTGGAGAATCTAGGCACACATCA
GATCATATGTCTATTTATAAATTTATGGGAAGGTCTCATTTTTTGTGCACTTTTACTTTT
AATTCAAACAATAAAGAGTACACATTTCCTATAACCTTGTCTTCAACTTCTAATCCCCCT
CATGGTTTGCCATCAACACTGAGGTGGTTTTTCAACTTGTTTCAGTTGTATAGAGGACCT
TTGGATTTGACAATTATCATCACAGGAGCAACAGATGTAGATGGCATGGCCTGGTTTACC
CCAGTAGGTCTTGCCGTTGATACTCCTTGGGTGGAAAAGGAGTCAGCTTTATCCATTGAT
TATAAAACTGCTCTTGGGGCTGTCAGATTCAATACAAGGAGAACAGGGAACATTCAGATT
AGATTACCATGGTATTCTTATTTATATGCTGTGTCTGGAGCACTGGATGGTTTAGGAGAT
AAGACGGATTCTACATTTGGATTGGTCTCTATTCAGATTGCAAATTACAATCATTCTGAT
GAATATTTATCTTTTAGTTGCTATTTGTCCGTCACAGAACAATCAGAATTTTATTTTCCC
AGAGCTCCTTTGAACTCAAATGCTATGTTGTCTACTGAATCAATGATGAGTAGAATTGCA
GCTGGAGATTTGGAGTCATCAGTGGATGATCCTAGGTCAGAGGAGGATAAGAAATTTGAG

>VLE2-1-3 MT721720
GTTGGAGATGATTCTGGAGGTTTCTCAACAACAGTTTCCACAGAGCAGAATGTTCCAGAT
CCTCAAGTTGGTATAACAACCATGAAGGATTTAAAAGGGAAGGCAAACAGAGGAAAAATG
GACGTTTCAGGAGTGCAAGCACCTGTGGGAGCTATCACAACAATTGAGGATCCAGTCTTA
GCAAAGAAAGTACCTGAGACATTTCCTGAATTGAAACCTGGAGAATCTAGGCACACATCA
GATCATATGTCTATTTATAAATTTATGGGAAGGTCTCACTTTTTGTGCACTTTTACTTTC
AATTCAAACAATAAAGAGTACACATTTCCTATAACCTTGTCTTCAACTTCTAATCCTCCT
CATGGTTTGCCATCAACACTGAGGTGGTTTTTCAACTTGTTTCAGTTGTATAGAGGACCT
TTGGATTTGACAATTATCATCACAGGAGCAACAGACGTAGATGGCATGGCCTGGTTTACC
CCAGTAGGTCTTGCCGTTGATACTCCTTGGGTGGAAAAGGAGTCAGCTTTATCCATTGAC
TATAAAACTGCTCTTGGGGTTGTCAGATTCAATACAAGGAGAACAGGGAACATTCAGATT
AGATTACCATGGTATTCCTATTTATATGCTGTGTCTGGAGCACTGGATGGTTTAGGAGAT
AAGACGGATTCTACATTTGGATTGGTCTCTATTCAAATTGCAAATTACAATCATTCTGAT
GAATATTTATCTTTTAGTTGCTATTTGTCCGTCACAGAACAATCAGAATTTTACTTTCCC
AGAGCTCCATTGAATTCAAATGCCATGTTGTCCACTGAATCAATGATGAGTAGAACTGCA
GCTGGAGATTTGGAGTCATCAGTGGATGATCCTAGGTCAGAGGAGGATAAAAGATTTGAG

>VLE2-1-6 MT721721
GTTGGAGATGATTCTGGAGGTTTTTCAACAACAGTTTCCACAGAGCAGAATGTTCCAGAT
CCTCAAGTTGGTATAACAACCATGAAGGATTTAAAAGGGAAGGCAAATAGAGGAAAAATG
GATGTTTCAGGAGTGCAAGCACCTGTGGGAGCTATCACAACAATTGAGGATCCAGTCTTA
GCAAAGAAAGTACCTGAAACATTTCCTGAATTGAAACCTGGAGAATCTAGGCACACATCA
GATCATATGTCTATTTATAAATTTATGGGAAGGTCTCATTTTTTGTGCACTTTTACTTTT
AATTCAAACAATAAAGAGTACACATTTCCTATAACCTTGTCTTCAACTTCTAATCCCCCT
CATGGTTTGCCATCAACACTGAGGTGGTTTTTCAACTTGCTTCAGTTGTATAGAGGACCT
TTGGATTTGACAATTATCATCACAGGAGCAACAGATGTAGATGGCATGGCCTGGTTTACC
CCAGTAGGTCTTGCCGTTGATACTCCTTGGGTGGAAAAGGAGTCAGCTTTATCCATTGAT
TATAAAACTGCTCTTGGGGCTGTCAGATTCAATACAAGGAGAACAGGGAACATTCAGATT
AGATTACCATGGTATTCTTATTTATATGCTGTGTCTGGAGCACTGGATGGTTTAGGAGAT
AAGACGGATTCTACATTTGGATTGGTCTCTATTCAGATTGCAAATTACAATCATTCTGAT
GAATATTTATCTTTTAGTTGCTATTTGTCCGTCACAGAACAATCAGAATTTTATTTTCCC
AGAGCTCCTTTGAACTCAAACGCTATGTTGTCTACTGAATCAATGATGAGTAGAATTGCA
GCTGGAGATTTGGAGTCATCAGTGGATGATCCTAGGTCAGAGGAGGATAAAAGATTTGAG

>VLE3-1-1 MT721722
GTTGGAGATGATTCTGGAGGTTTCTCAACAACAGTTTCCACGGAGCATAATGTTCCAGAT
CCTCAAGTTGGTATAACAACTATGAAGGATTTAAAAGGGAAGGCAAACAGAGGAAAAATG
GATGTTTCAGGAGTGCAAGCACCTGTGGGAGCTATCACAACAATTGAGGATCCAGTTTTA
GCAAAGAAAGTACCTGAGACATTTCCTGAATTAAAACCTGGAGAATCTAGGCACACATCA
GATCATATGTCTATTTATAAATTTATGGGAAGGTCTCACTTTTTGTGCACTTTTACTTTT
AATTCAAACAATAAAGAGTACACATTTCCTATAACCTTGTCTTCAACTTCTAATCCTCCT
CATGGTTTGCCATCAACACTGAGGTGGTTTTTCAACTTGTTTCAGTTGTATAGAGGACCT
TTGGATTTGACAATTATCATCACAGGAGCAACAGACGTAGATGGCATGGCCTGGTTTACC
CCAGTAGGTCTTGCTGTTGATACTCCTTGGGTGGAAAAGGAGTCAGCTTTATCCATTGAC
TATAAAACTGCTCTTGGGGCTGTCAGATTCAATACAAGGAGAACAGGGAACATTCAGATT
AGATTACCATGGTATTCCTATTTATATGCTGTGTCTGGAGCACTGGATGGTTTAGGAGAC
AAGACGGATTCTACATTTGGATTGGTCTCTATTCAGATTGCCAATTACAATCATTCTGAT
GAATATTTATCTTTTAGTTGCTATTTGTCCGTCACAGAACAATCAGAATTTTACTTTCCC
AGAGCTCCATTGAACTCAAATGCCATGTTGTCCACTGAATCAATGATGAGTAGAATTGCA
GCTGGAGATTTGGAGTCATCAGTGGATGATCCTAGGTCAGAGGAGGATAAAAAATTTGAG

>VLE3-1-4 MT721723
GTTGGAGATGATTCTGGAGGTTTCTCAACAACAGTTTCCACGGAGCAGAATGTTCCAGAT
CCTCAAGTTGGTATAACAACTATGAAGGATTTAAAAGGGAAGGCAAACAGAGGAAAAATG
GATGTTTCAGGAGTGCAGGCACCTGTGGGAGCTATCACAACAATTGAGGATCCAGTTTTA
GCAAAGAAAGTACCTGAGACATTTCCTGAATTAAAACCTGGAGAATCTAGGCACACATCA
GATCATATGTCTATTTATAAATTTATGGGAAGGTCTCACTTTTTGTGCACTTTTACTTTT
AATTCAAACAATAAAGAGTACACATTTCCTATAACCTTGTCTTCAACTTCTAATCCTCCT
CATGGTTTGCCATCAACACTGAGGTGGTTTTTCAACTTGTTTCAGTCGTATAGAGGGCCT
TTGGATTTGACAATTATCATCACAGGAGCAACAGACGTAGATGGCATGGCCTGGTTTACC
CCAGTAGGTCTTGCTGTTGATACTCCTTGGGTGGAAAAGGAGTCAGCTTTATCCATTGAC
TATAAAACTGCTCTTGGGGCTGTCAGATTCAATACGAGGAGAACAGGGAACATTCAGATT
AGATTACCATGGTATTCCTATTTATATGCTGTGTCTGGAGCACTGGATGGTTTAGGAGAC
AAGACGGATTCTACATTTGGATTGGTCTCTATTCAGATTGCAAATTACAATCATTCTGAT
GAATATTTATCTTTTAGTTGCTATTTGTCCGTCACAGAACAATCAGAATTTTACTTTCCC
AGAGCTCCATTGAACTCAAATGCCATGTTGTCCACTGAATCAATGATGAGTAGAATTGCA
GCTGGAGATTTGGAGTCATCAGTGGATGATCCTAGGTCAGAGGAGGATAAAAAATTTGAG

>VLE3-1-6 MT721724
GTTGGAGATGATTCTGGAGGTTTCTCAACAACAGTTTCCACGGAGCAGAATGTTCCAGAT
CCTCAAGTTGGTATAACAACTATGAAGGATTTAGAAGGGAAGGCAAACAGAGGAAAAATG
GATGTTTCAGGAGTGCAGGCACCTGTGGGAGCTATCACAACAATTGAGGATCCAGTTTTA
GCAAAGAAAGTACCTGAGACATTTCCTGAATTAAAACCTGGAGAATCTAGGCACACATCA
GATCATATGTCTATTTATAAATTTATGGGAAGGTCTCACTTTTTGTGCACTTTTACTTTT
AATTCAAACAATAAAGAGTACACATTTCCTATAACCTTGTCTTCAGCTTCTAATCCTCCT
CATGGTTTGCCATCAACACTGAGGTGGTTTTTCAACTTGTTTCAGTTGTATAGAGGGCCT
TTGGATTTGACAATTATCATCACAGGAGCAACAGACGTAGATGGCATGGCCTGGTTTACC
CCAGTAGGTCTTGCTGTTGATACTCCTTGGGTGGAAAAGGAGTCAGCTTTATCCATTGAC
TATAAAACTGCTCTTGGGGCTGTCAGATTCAATACAAGGAGAACAGGGAACATTCAGATT
AGATTACCATGGTATTCCTATTTATATGCTGTGTCTGGAGCACTGGATGGTTTAGGAGAC
AAGACGGATTCTACATTTGGATTGGTCTCTATTCAGATTGCAAATTACAATCATTCTGAT
GAATATTTATCTTTTAGTTGCTATTTGTCCGTCACAGAACAATCAGAATTTTACTTTCCC
AGAGCTCCATTGAACTCAAATGCCATGTTGTCCACTGAATCAATGATGAGTAGAATTGCA
GCTGGAGATTTGGAGTCATCAGTGGATGATCCTAGGTCAGAGGAGGATAAAAAATTTGAG

>VLE3-1-7 MT721725
GTTGGAGATGATTCTGGAGGTTTCTCAACAACAGTTTCCACGGAGCAGAATGTTCCAGAT
CCTCAAGTTGGTATAACAACTATGAAGGATTTAAAAGGGAAGGCAAACAGAGGAAAAATG
GATGTTTCAGGAGTGCAAGCACCTGTGGGAGCTATCACAACAATTGAGGATCCAATTTTA
GCAAAGAAAGTACCTGAGACATTTCCTGAATTAAAACCTGGAGAATCTAGGCACACATCA
GATCATATGTCTATTTATAAATTTATGGGAAGGCCTCACTTTTTGTGCACTTTTACTTTT
AATTCAAACAATAAAGAGTACACATTTCCTATAACCTTGTCTTCAACTTCTAATCCTCCT
CATGGTTTGCCATCAACACTGAGGTGGTTTTTCAACTTGTTTCAGTTGTATAGAGGACCT
TTGGACTTGACAATTATCATCACAGGAGCAACAGACGTAGATGGCATGGCCTGGTTTACC
CCAGTAGGTCTTGCCGTTGATACTCCTTGGGTGGAAAAGGAGTCAGCTTTATCCATTGAC
TATAAAACTGCTCTTGGGGCTGTCAGATTCAATACAAGGAGAACAGGGAACATTCAGATT
AGATTACCATGGTATTCCTATTTATATGCTGTGTCTGGAGCACTGGATGGTTTAGGAGAC
AAGACGGATTCTACATTTGGATTGGTCTCTATTCAGATTGCAAATTACAATCATTCTGAT
GAATATTTATCTTTTAGTTGCTATTTGTCCGTCACAGAACAATCAGAATTTTACTTTCCC
AGAGCTCCATTGAACTCAAATGCCATGTTGTCCACTGAATCAATGATGAGTAGAATTGCA
GCTGGAGATTTGGAGTCATCAGTGGATGATCCTAGGTCAGAGGAGGATAAAAAATTTGAG
