# Supplementary material for: Potentially Infectious Novel Hepatitis A Virus Strains Detected in Selected Treated Wastewater Discharge Sources, South Africa
Source: Viruses. 2020 Dec 19;12(12):1468. doi: 10.3390/v12121468 (PMC7765943; doi:10.3390/v12121468)
Supplement: Supplementary file 1 [file viruses-12-01468-s001.zip › Supplementary file 2 of Figure 3.fas]

>IB-HM175/Australia_M14707
TACAATCATTCTGATGAATACTTGTCTTTTAGTTGTTATTTGTCTGTCACAGAACAATCA
GAGTTTTATTTTCCCAGAGCTCCATTGAACTCAAATGCCATGTTATCCACTGAATCAATG
ATGAGCAGAATTGCAGCTGGAGACTTGGAGTCATCAGTGGATGATCCTAGATCAGAGGAA
GATAAAAGATTTGAGAGTCATATAGAATGCAGGAAGCCATATAAAGAACTGAGATTAGAA
GTTGGGAAACAAAGACTCAAGTATGCTCAGGAAGAATTGTCAAATGAAGTACTTCCACCC
CCTAGGAAAATGAAGGGACTGTTTTCACAAGCCAAAATTTCTCTTTTTTAT
>IB-HAF203/Brazil_AF268396
TACAATCATTCTGATAAATACTTGTCTTTTAGTTGTTATTTGTCTGTCACAGAACAATCA
GAGTTTTATTTTCCCAGAGCTCCATTGAACTCAAATGCCATGTTACCCACTGAATCAATG
ATGAGCAGAATTGCAGCTGGAGACTTGGAGTCATCAGTGGATGATCCTAGATCAGAGGAA
GATAAAAGATTTGAGAGTCATATAGAATGCAGGAAGCCATATAAAGAACTGAGATTAGAA
GTTGGGAAACAAAGACTCAAGTATGCTCAGGAAGAATTGTCAAATGAAGTACTTCCACCC
CCTAGGAAAATGAAGGGACTGTTTTCACAAGCCAAAATTTCTCTTTTTTAT
>IB-L-A-1/China_AF314208
TACAATCACTCTGATGAATATTTGTCTTTTAGTTGCTATTTGTCTGTCACAGAACAATCA
GAATTTTATTTTCCCAGAGCTCCATTGAATTCAAATGCTATGTTATCCACTGAATCAATG
ATGAGCAGAATTGCGGCTGGAGACTTGGAGTCATCAGTGGATGATCCTAGATCAGAGGAG
GATAAAAGATTTGAGAGTCATATAGAATGCAGGAAACCCTATAAAGAATTGAGATTGGAA
GTTGGGAAACAAAGACTCAAGTATGCTCAGGAAGAATTGTCAAATGAAGTGCTCCCACCC
CCTAGGAAAATGAAGGGGTTGTTTTCACAAGCTAAAATTTCTCTTTTTTAC
>IB-CFH-HAV/SierraLeone_HQ246217
TACAATCATTCTGATGAATATTTATCTTTTAGTTGCTATCTGTCTGTTACAGAACAATCA
GAATTTTATTTCCCCAGAGCTCCATTGAATTCAAATGCCATGTTATCCACTGAATCAATG
ATGAGTAGAATTGCAGCTGGAGATTTGGAGTCATCAGTGGATGATCCTAGATCAGAGGAG
GATAAAAGATTTGAGAGTCACATAGAATGTAGGAAACCATATAAAGAACTGAGATTAGAA
GTTGGGAAGCAAAGACTTAAGTATGCCCAGGAGGAACTGTCAAATGAAGTACTTCCACCC
CCCAGGAAAATGAAGGGACTGTTTTCACAAGCCAAAATTTCTCTTTTTTAT
>IB-HAV/Egy/BI-11/2015/Egypt KX228694_
TACAATCACTCTGATGAATATTTGTCTTTTAGTTGCTATTTGTCTGTCACAGAACAATCA
GAGTTTTATTTTCCCAGAGCTCCATTGAATTCAAATGCCATGTTATCCACTGAATCAATG
ATGAGCAGAATTGCAGCTGGAGACTTGGAGTCATCAGTGGATGATCCTAGATCAGAGGAG
GACAAAAGATTTGAGAGTCACATAGAATGCAGGAACCCATATAAAGAATTGAGATTAGAA
GTTGGGAAACAAAGACTCAAGTATGCTCAGGAAGAATTGTCAAATGAAGTACTTCCACCC
CCTAGGAAAATTAAGGGACTGTTTTCACAAGCCAAAATTTCTCTTTTTTAT
>IA-GBM/Germany_X7215
TACAATCATTCTGATGAATATTTGTCCTTTAGTTGTTACTTGTCTGTCACAGAACAATCA
GAGTTTTATTTTCCTAGAGCTCCATTGAATTCAAATGCTATGTTGTCCACTGAGTCTATG
ATGAGTAGAATTGCAGCTGGAGACTTGGAGTCATCAGTGGATGATCCTAGATCAGAGGAG
GACAGAAGATTTGAGAGTCATATAGAATGTAGGAAACCATACAAAGAATTGAGATTGGAG
GTTGGGAAACAAAGACTCAAATATGCTCAGGAAGAGTTGTCAAATGAAGTGCTTCCACCT
CCTAGGAAAATGAAAGGGGTTTTTTCACAGGCTAAAATTTCTCTTTTTTAT
>IIA-CF53/France_AY644676
TACAACCACTCTGATGAATATTTGTCATTCAGTTGTTATTTATCTGTTACTGAGCAGTCA
GAGTTTTATTTTCCAAGAGCCCCTTTGAACTCTAATGCTATGTTGTCTACTGAGACCATG
ATGAGCAGAATTGCAGCTGGAGACCTGGAATCGTCAGTGGATGATCCTAGATCAGAAGAA
GACAGGAGATTTGAAAGTCATATTGAGAGCAGAAAGCCATACAAGGAATTAAGGCTTGAA
GTTGGAAAGCAGAGATTAAAATATGCCCAGGAAGAATTATCAAATGAAGTGCTTCCACCT
CCTAGGAAAATGAAAGGATTGTTTTCTCAAGCAAAAATTTCTTTGTTTTAC
>IIB-SLF88/SierraLeone_AY644670
TATAACCATTCTGATGAATATTTGTCTTTTAGCTGTTATCTATCTGTTACTGAGCAGTCA
GAGTTTTATTTTCCAAGGGCCCCCTTGAACTCTAATGCTATGCTGTCCACTGAAACTATG
ATGAGCAGAATTGCAGCTGGAGATTTGGAATCTTCAGTGGATGATCCCAGATCAGAAGAA
GATAGGAGATTTGAAAGTCATATTGAGAGCAGAAAACCATACAAAGAATTAAGACTTGAG
GTTGGGAAGCAGAGACTAAAGTATGCCCAGGAAGAATTGTCAAATGAAGTGCTTCCACCT
CCTAGGAAAATGAAAGGTCTGTTTTCACAGGCAAAAATTTCTTTGTTTTAT
>IIIA-SIM27/India_FJ227135
TACAATCATTCAGATGAATATTTGTCTTTTAGTTGTTACTTGTCTGTGACTGAACAGTCT
GAGTTTTACTTTCCTAGAGCACCTTTGAATACCAATGCTATGATGTCATCAGAAACAATG
ATGGATAGAATCGCTCTTGGCGATCTTGAATCCTCAGTTGATGATCCTCGATCTGAAGAG
GATCGTAAATTTGAAAGTCATATTGAAAAGAGGAAACCTTATAAAGAGTTAAGATTGGAG
GAAGGTAAGCAAAGGCTAAACTATGCTCAGGAAGAATTGTCAAATGAAGTGTTGCCTCCT
CCTCGTAAAATTAAGGGTGTATTTTCACAAGCAATAATCTCATTGTTCTAT
>IIIB-HAJNG0690F/Japan_AB258387
TACAATCATTCTGATGAGTATTTGTCTTTTAGTTGTTATTTGTCTGTGACTGAACAGTCT
GAGTTTTATTTTCCTAGAGCACCTTTGAACACCAATGCTATGATGTCATCTGAAACAATG
TTAGATAGAATTGCTCTTGGTGATCTTGAATCTTCAGTTGATGATCCTCGGTCTGAAGAA
GATCGAAAATTTGAAAGTCACATTGAGAAGAGAAAACCCTATAAGGAATTGAGATTGGAG
GTTGGCAAACAAAGATTAAAGTATGCTCAAGAAGAACTGTCAAATGAAGTGTTGCCTCCC
CCTCGGAAAATTAAGGGTGTGTTCTCACAAGCAAAAATTTCACTGTTTTAT
>IV-CY145/Philippines_M59286
TACAATCACTCTGATGAATACTTGTCTTTTAGTTGTTATTTGTCTGTTACAGAACAATCT
GAATTTTTCTTTCCTAGGGCTCCTTTGAATTCAAGTGCTATGATGACTTCTGAAAATATG
TTAGACAGAATTGCTGGAGGTGATCTTGAGTCGTCAGTAGATGACCCCCGTACAGATGAA
GATCGTAGATTTGAGAGTCATATTGAGNNNAAGAAACCATACAAGGAGTTGAGACTTGAG
GTTGGTAAGCAGAGATTCAAATATGCAAGAGAAGAATTGTCAAATGAGATCTTGCCTCCC
CCTAGGAAATTGAAAGGATTGTTTTCACAATCAAAAATTTCCCNNNNNNNN
>V-AGM27/Kenya_D00924
TATAATCATTCAGATGAATATCTGTCATTCAGTTGTTATCTTTCAGTTACTGAACAATCA
GAATTTTATTTTCCAAGGGCTCCTCTCAATTCTAATGCTATGATGGTTTCTGAGTCCATG
CTAGATCGCATTGCAAGTGGAGATTTAGAATCATCAGTTGATGACCCAAGATCAGCAGAG
GACAAAAGGTTTGAAAGTCATATTGAGCAGGGCAAGCCATACAAAGAATTAAGAATGGAA
GTTGGGAAGCAGAGATTGAAATATGCCATGGAGGAGTTATCAAATGAAATTTTACCACCT
CCTCGGAAAGTGAAAGGACTGTTTTCTCAAGCTAAAATTTCTTTATTTTAT
>MBB/North Africa_M20273
TACAATCATTCTGATGAATATTTGTCTTTTAGTTGCTATTTGTCTGTCACAGAACAATCA
GAATTTTATTTTCCCAGAGCTCCATTGAATTCAAATGCTATGTTATCCACTGAATCAATG
ATGAGCAGAATTGCAGCTGGAGACTTGGAGTCATCAGTGGATGATCCTAGATCAGAGGAG
GATAAAAGATTTGAGAGTCATATAGAATGCAGGAAACCCTATAAAGAATTGAGATTGGAA
GTTGGGAAACAAAGACTCAAGTATGCTCAGGAAGAATTGTCAAATGAAGTGCTCCCACCC
CCTAGGAAAATGAAGGGGTTGTTTTCACAAGCTAAAATTTCTCTTTTTTAC
>SZ_PT126S/Swaziland KJ492643
TACAATCATTCTGATGAATATTTATCTTTTAGTTGCTATTTGTCCGTCACAGAACAATCA
GAATTTTACTTTCCCAGAGCTCCATTGAACTCAAATGCCATGTTGTCCACTGAATCAATG
ATGAGTAGAATTGCAGCTGGAGATTTGGAGTCATCAGTGGATGATCCTAGGTCAGAGGAG
GATAAAAAATTTGAAAGTCACATAGAATGTAGTAAACCATATAAAGAGTTGAGATTAGAA
GTTGGGAAACAAAGACTTAAGTATGCCCAGGAGGAACTGTCAAATGAAGTGCTTCCACCT
CCCAGGAAAATGAAGGGATTGTTTTCACAAGCCAAAATTTCTCTTTTTTAT
>KZN_Irr-20130530-2B/South Africa KP875241
TACAATCATTCTGATGAGTATCTTTCTTTCAGTTGTTACTTGTCAGTTACTGAGCAGTCT
GAGTTTTATTTTCCAAGAGCTCCTCTCAACTCTAATGCAATGATGGTCTCAGAATCAATG
CTTGACCGCATAGCAGGTGGTGATTTGGAGTCTTCTGTTGATGATCCTAGATCAGCAGAG
GACAAAAGATTTGAAAGTCATATTGAACAGGGTAAACCCTATAAGGAATTGAGGATGGAA
GTTGGTAAGCAAAGGTTGAAATATGCTCAAGAGGAGTTATCAAATGAAATTCTTCCACCC
CCTAGAAAATTTAAGGGTCTCTTCTCCCAGTCCAAAATTTCTCTTTTTTAT
>K_KD-FEB/Kenya KJ492671 
TACAATCACTTTGATGAATATTTGTCTTTTAGTTGTTATTTGTCTGTCACAGAACAATCA
GAGTTTTATTTTCCCAGAGCTCCATTGAATTCAAATGCCATGTTATCCACTGAATCAATG
ATGAGCAGAATTGCAGCTGGAGACTTGGAGTCATCAGTGGATGATCCAAGATCAGAGGAG
GATAAAAGATTTGAGAGTCACATAGAATGCAGTAAGCCATATAAAGAATTGAGATTAGAA
GTTGGGAAACAAAGACTCAAGTATGCTCAGGAAGAATTGTCAAATGAAGTACTTCCACCC
CCTAGGAAAATGAAGGGACTGTTTTCACAAGCCAAAATTTCTCTTTTTTAC
>K_KD-NOV/Kenya KJ492672
TACAATCACTCTGATGAATATTTGTCTTTTAGTTGTTATTTGTCTGTCACAGAACAATCA
GAGTTTTATTTTCCCAGAGCTCCATTGAATTCAAATGCTATGTTATCCACTGAATCAATG
ATGAGCAGAATTGCAGCTGGAGACTTGGAGTCATCAGTGGATGATCCAAGATCAGAGGAG
GATAGAAGATTTGAGAGTCACATAGAATGCAGTAAGCCATATAAAGAATTGAGATTAGAA
GTTGGGAAACAAAGACTTAAGTATGCTCAGGAAGAATTGTCAAATGAAGTACTTCCACCC
CCTAGGAAAATGAAGGGACCGTTTTCACAAGCCAAAATTTCTCTTTTTTAC
>K_KD-DEC/Kenya_KJ492673
TACAATCACTCTGATGAATATTTGTCTTTTAGTTGTTATTTGTCTGTCACAGAACAATCA
GAGTTTTATTTTCCCAGAGCTCCATTGAATTCAAATGCTATGTTATCCACTGAATCAATG
ATGAGCAGAATTGCAGCTGGAGACTTGGAGTCATCAGTGGATGATCCAAGATCAGAGGAG
GATAGAAGATTTGAGAGTCACATAGAATGCAGTAAGCCATATAAAGAATTGAGATTAGAA
GTTGGGAAACAAAGACTTAAGTATGCTCAGGAAGAATTGTCAAATGAAGTACTTCCACCC
CCTAGGAAAATGAAGGGACTGTTTTCACAAGCCAAAATTTCTCTTTTTTAC
>K_MB-JUL/Kenya_KJ492674
TACAATCACTCTGATGAATATTTGTCTTTTAGTTGTTATTTGTCTGTCACAGAACAATCA
GAGTTTTATTTTCCCAGAGCTCCATTGAATTCAAATGCCATGTTATCCACTGAATCAATG
ATGAGCAGAATTGCAGCTGGAGACTTGGAGTCATCAGTGGATGATCCAAGATCAGAGGAG
GATAAAAGATTTGAGAGTCACATAGAATGCAGTAAGCCATATAAAGAATTGAGATTAGAA
GTTGGGAAACAAAGACTCAAGTATGCTCAGGAAGAATTGTCAAATGAAGTACTTCCACCC
CCTAGGAAAATGAAGGGACTGTTTTCACAAGCCAAAATTTCTCTTTTTTAC
>K_NR-AUG/Kenya_KJ492675
TACAATCACTCTGATGAATATTTGTCTTTTAGTTGTTATTTGTCTGTCACAGAACAATCA
GAGTTTTATTTTCCCAGAGCTCCATTGAATTCAAATGCCATGTTATCCACTGAATCAATG
ATGAGCAGAATTGCAGCTGGAGACTTGGAGTCATCAGTGGATGATCCAAGATCAGAGGAG
GATAAAAGATTTGAGAGTCACATAGAATGCAGTAAGCCATATAAAGAATTGAGATTAGAA
GTTGGGAAACAAAGACTCAAGTATGCTCAGGAAGAATTGTCAAATGAAGTACTTCCACCT
CCTAGGAAAATGAAGGGACTGTTTTCACAAGCCAAAATTTCTCTTTTTTAC
>GP_PT66S/South Africa KJ492621 
TACAATCACTCTGATGAATACTTGTCTTTTAGTTGTTACTTGTCTGTCACAGAACAATCA
GAGTTTTATTTTCCCAGAGCTCCATTGAATTCAAATGCCATGTTATCCACTGAATCAATG
ATGAGCAGAATTGCAGCCGGAGACTTGGAGTCATCAGTGGATGATCCAAGATCAGAGGAG
GATAAAAGATTTGAGAGTCACATAGAGTCCAGGAAGCCATACAAAGAATTGAGATTAGAA
GTTGGGAAACAAAGACTCAAGTACGCTCAGGAAGAATTGTCAAACGAAGTACTTCCACCC
CCTAGGAAAATAAAGGGACTGTTTTCACAAGCTAAAATTTCTCTTTTTTAT
>GP_PT67S/South Affrica KJ492622
TACAATCACTCTGATGAATATTTGTCTTTTAGTTGCTATTTGTCTGTTACAGAACAATCA
GAGTTTTATTTTCCCAGAGCTCCATTGAATTCAAATGCCATGTTATCCACTGAATCAATG
ATGAGCAGAATTGCAGCTGGAGACCTGGAGTCATCAGTGGATGATCCAAGATCAGAGGAG
GATAAAAGATTTGAGAGTCACATAGAATGCAGGAAGCCATACAAAGAGTTGAGATTAGAA
GTTGGGAAACAGAGACTCAAGTATGCTCAGGATGAATTGTCAAATGAAGTACTTCCACCC
CCCAGGAAAATGAAGGGACTGTTTTCACAAGCCAAAATTTCTCTTTTTTAT
>GP_PT106S/South Africa KJ492623
TACAATCATTCTGATGAATATTTATCTTTTAGTTGCTATTTGTCCGTCACAGAACAATCA
GAATTTTACTTTCCTAGAGCTCCATTGAACTCAAATGCCATGTTGTCCACTGAATCAATG
ATGAGTAGAATTGCAGCTGGAGATTTGGAGTCATCAGTGGATGATCCTAGGTCAGAGGAG
GATAAAAAATTTGAGAGTCACATAGAATGTAGTAAACCATATAAAGAATTGAGATTAGAA
GTGGGGAAACAAAGACTTAAGTATGCCCAGGAGGAACTGTCAAATGAAGTACTTCCACCT
CCCAGGAAAATGAAGGGATTGTTTTCACAAGCCAAAATTTCTCTTTTTTAT
>GP_PT109S/South Africa KJ492624
TACAATCATTCTGATGAATATTTATCTTTTAGTTGCTATTTGTCCGTCACAGAACAATCA
GAATTTTACTTCCCCAGAGCTCCATTGAACTCAAATGCCATGTTGTCCACTGAATCAATG
ATGAGTAGAATTGCAGCTGGAGATTTGGAGTCATCAGTGGATGATCCTAGGTCAGAGGAG
GATAAGAAATTTGAGAGTCACATAGAATGTAGTAAACCATATAAAGAATTGAGATTGGAA
GTTGGGAAACAAAGACTTAAGTATGCCCAGGAGGAACTGTCAAATGAAGTACTTCCACCT
CCCAGGAAAATGAAGGGATTGTTTTCACAAGCCAAAATTTCTCTTTTTTAT
>GP_PT110S/South Africa KJ492625
TACAATCATTCTGATGAATATTTATCTTTTAGTTGCTATTTGTCCGTCACAGAACAATCA
GAATTTTACTTTCCTAGAGCTCCATTGAACTCAAATGCCATGTTGTCCACTGAATCAATG
ATGAGTAGAATTGCAGCTGGAGATTTGGAGTCATCAGTGGATGATCCTAGGTCAGAGGAG
GATAAAAAATTTGAGAGTCACATAGAATGTAGTAAACCATATAAAGAATTGAGATTAGAA
GTTGGGAAACAAAGACTTAAGTATGCCCAGGAGGAACTGTCAAATGAAGTACTTCCACCT
CCCAGGAAAATGAAGGGATTGTTTTCACAAGCCAAAATTTCTCTTTTTTAT
>GP_PT111S/South Africa KJ492626
TACAATCATTCTGATGAATATTTATCTTTTAGTTGCTATTTGTCCGTCACAGAACAATCA
GAATTTTACTTCCCCAGAGCTCCATTGAACTCAAATGCCATGTTGTCCACTGAATCAATG
ATGAGTAGAATTGCAGCTGGAGATTTGGAGTCATCAGTGGATGATCCTAGGTCAGAGGAG
GATAAGAAATTTGAGAGTCACATAGAATGTAGTAAACCATATAAAGAATTGAGATTGGAA
GTTGGGAAACAAAGACTTAAGTATGCCCAGGAGGAACTGTCAAATGAAGTACTTCCACCT
CCCAGGAAAATGAAGGGATTGTTTTCACAAGCCAAAATTTCTCTTTTTTAT
>GP_PT112S/South Africa KJ492627
TACAATCACTCTGATGAATATTTGTCTTTTAGTTGCTATTTGTCTGTCACAGAACAATCA
GAGTTTTATTTTCCCAGAGCTCCATTGAATTCAAATGCCATGTTATCCACTGAATCAATG
ATGAGCAGAATTGCAGCTGGAGACCTGGAGTCATCAGTGGATGATCCAAGATCAGAGGAG
GATAAAAGATTTGAGAGTCATATAGAATGCAGGAAACCATACAAAGAGTTGAGATTAGAA
GTTGGGAAACAAAGACTCAAGTATGCTCAGGATGAATTGTCAAATGAAGTACTTCCACCC
CCCAGGAAAATGAAAGGACTGTTTTCACAAGCCAAAATTTCTCTTTTTTAT
>GP_PT112S2/South Africa KJ492628
TACAATCACTCTGATGAATATTTGTCTTTTAGTTGCTATTTGTCTGTCACAGAACAATCA
GAGTTTTATTTTCCCAGAGCTCCATTGAATTCAAATGCCATGTTATCCACTGAATCAATG
ATGAGCAGAATTGCAGCTGGAGACCTGGAGTCATCAGTGGATGATCCAAGATCAGAGGAG
GATAAAAGATTTGAGAGTCATATAGAATGCAGGAAACCATACAAAGAGTTGAGATTAGAA
GTTGGGAAACAAAGACTCAAGTATGCTCAGGATGAATTGTCAAATGAAGTACTTCCACCC
CCCAGGAAAATGAAAGGACTGTTTTCACAAGCCAAAATTTCTCTTTTTTAT
>GP_PT115S/South Africa KJ492629
TACAATCACTCTGATGAATATTTGTCTTTTAGTTGCTATTTGTCTGTCACAGAACAATCA
GAGTTTTATTTTCCCAGAGCTCCATTGAATTCAAATGCCATGTTATCCACTGAATCAATG
ATGAGCAGAATTGCAGCTGGAGACTTGGAGTCATCAGTGGACGATCCAAGATCAGAGGAG
GATAAAAGATTTGAGAGTCATATAGAATGCAGGAAGCCATATAAGGAATTGAGATTAGAA
GTTGGGAAACAAAGACTCAAGTATGCTCAGGAAGAATTGTCAAATGAAGTGCTTCCTCCC
CCTAGGAAAATGAAGGGACTGTTTTCACAAGCCAAAATTTCTCTTTTTTAC
>GP_PT116S/South Africa KJ492630
TACAATCATTCTGATGAATATTTATCTTTTAGTTGCTATTTGTCCGTCACAGAACAATCA
GAATTTTACTTTCCCAGAGCTCCATTGAACTCAAATGCCATGTTGTCCACTGAATCAATG
ATGAGTAGAATTGCAGCTGGAGATTTGGAGTCATCAGTGGATGATCCTAGGTCAGAGGAG
GATAAAAAATTTGAGAGTCACATAGAATGTAGTAAACCATATAAAGAATTGAGATTAGAA
GTTGGGAAACAAAGACTTAAGTATGCCCAGGAGGAACTGTCAAATGAAGTACTTCCACCT
CCCAGGAAAATGAAGGGATTGTTTTCACAAGCCAAAATTTCTCTTTTTTAT
>GP_PT119S/South Africa KJ492631
TACAATCACTCTGATGAATATTTGTCTTTTAGTTGCTATTTGTCTGTCACAGAACAATCA
GAGTTTTATTTTCCCAGAGCTCCACTGAATTCAAATGCCATGTTATCCACTGAATCAATG
ATGAGCAGAATTGCAGCTGGAGACCTGGAGTCATCAGTGGATGATCCAAGATCAGAGGAG
GATAAAAGATTTGAGAGTCACATAGAATGCAGGAAGCCATACAAAGAGTTGAGATTGGAA
GTTGGGAAACAAAGACTCAAGTATGCTCAGGATGAATTGTCAAATGAAGTACTTCCACCC
CCCAGGAAAATGAAGGGACTGTTTTCACAAGCCAAAATTTCTCTTTTTTAT
>GP_PT122S/South Africa KJ492632
TACAATCATTCTGATGAATATTTATCTTTTAGTTGCTATTTGTCCGTCACAGAACAATCA
GAATTTTACTTTCCCAGAGCTCCATTGAACTCAAATGCCATGTTGTCCACTGAATCAATG
ATGAGTAGAATTGCAGCTGGAGATTTGGAGTCATCAGTGGATGATCCTAGGTCAGAGGAG
GATAAAAAATTTGAGAGTCACATAGAATGTAGTAAACCATATAAAGAATTGAGATTAGAA
GTTGGGAAACAAAGACTTAAGTATGCCCAGGAGGAACTGTCAAATGAAGTGCTTCCACCT
CCCAGGAAAATGAAGGGATTGTTTTCACAAGCTAAAATTTCTCTTTTTTAT
>GP_PT130S/South Africa KJ492633
TACAATCATTCTGATGAATATTTGTCTTTTAGTTGTTACTTGTCTGTCACAGAACAATCA
GAGTTTTATTTTCCCAGAGCTCCATTGAATTCAAATGCCATGTTATCCACAGAATCAATG
ATGAGCAGAATTGCAGCCGGAGACTTGGAGTCATCAGTGGATGATCCAAGATCAGAGGAG
GATAAAAGATTTGAGAGTCACATAGAGTCCAGGAAGCCATACAAAGAATTGAGATTAGAA
GTTGGGAAACAAAGACTCAAGTACGCTCAGGAAGAATTGTCAAATGAAGTACTTCCACCC
CCTAGGAAAATAAAGGGACTGTTTTCACAAGCTAAAATTTCTCTTTTTTAT
>GP_PT131S/South Africa KJ492634
TACAATCATTCTGATGAATATTTATCTTTTAGTTGCTATTTGTCCGTCACAGAACAATCA
GAATTTTACTTCCCCAGAGCTCCATTGAACTCAAATGCCATGTTGTCCACTGAATCAATG
ATGAGTAGAATTGCAGCTGGAGATTTGGAGTCATCAGTGGATGATCCTAGGTCAGAGGAG
GATAAGAAATTTGAGAGTCACATAGAATGTAGTAAACCATATAAAGAATTGAGATTGGAA
GTTGGGAAACAAAGACTCAAGTATGCCCAGGAGGAACTGTCAAATGAAGTACTTCCACCT
CCCAGGAAAATGAAGGGATTGTTTTCGCAAGCCAAAATTTCTCTTTTTTAT
>GP_PT134S/South Africa KJ492635
TACAATCACTCTGATGAATATTTGTCGTTTAGTTGTTACTTGTCTGTCACAGAACAATCA
GAGTTTTATTTTCCCAGAGCTCCATTGAATTCAAATGCCATGTTATCCACTGAGTCAATG
ATGAGCAGAATTGCAGCCGGAGACTTGGAGTCATCAGTGGATGATCCAAGATCAGAGGAG
GATAAAAGATTTGAGAGTCACATAGAGTCCAGGAAGCCATACAAAGAATTGAGATTAGAA
GTTGGGAAACAAAGACTCAAGTACGCTCAGGAAGAATTGTCAAATGAAGTACTTCCACCC
CCTAGGAAAATGAAGGGACTGTTTTCACAAGCTAAAATTTCTCTTTTTTAT
>GP_RV2-20121112/South Africa KJ492654 
TACAATCATTTTGATGAATATTTATCTTTTAGTTGCTATTTGTCCGTCACAGAACAATCA
GAATTTTACTTTCCCAGAGCTCCATTGAATTCAAATGCCATGTTGTCCACTGAATCAATG
ATGAGTAGAATTGCAGCTGGAGATTTGGAGTCATCAGTGGATGATCCTAGGTCAGAGGAG
GATAAAAAATTTGAGAGTCACATAGAATGTAGTAAACCATATAAAGAATTGAGATTAGAA
GTTGGGAAACAAAGACTTAAGTATGCCCAGGAGGAACTGTCAAATGAAGTACTTCCACCT
CCCAGGAAAATGAAGGGATTGTTTTCACAAGCCAAAATTTCTCTTTTTTAT
>GP_RV2-20130318/South Africa KJ492655
TACAATCATTCTGATGAATATTTGTCTTTTAGTTGCTATTTGTCTGTCACAGAACAATCA
GAATTTTATTTTCCCAGAGCTCCATTGAATTCAAATGCCATGTTGTCCACTGAATCAATG
ATGAGCAGAATTGCAGCTGGAGATTTGGAGTCATCAGTGGATGATCCTAGGTCAGAGGAG
GATAAAAAATTTGAGAGTCACATAGAATGTAGGAAACCATATAAAGAATTGAGATTAGAA
GTTGGGAAACAAAGACTCAAGTATGCTCAGGAGGAATTGTCAAATGAAGTACTTCCACCT
CCCAGGAAAATGAAGGGACTGTTTTCACAAGCCAAAATTTCTCTTTTTTAT
>GP_K19-20130225/South Africa KJ492656
TACAATCATTTTGATGAATATTTATCTTTTAGTTGTTATTTGTCCGTCACAGAACAATCA
GAATTTTACTTTCCCAGAGCTCCATTGAACTCAAATGCCATGTTGTCCACTGAATCAATG
ATGAGTAGAATTGCAGCTGGAGATTTGGAGTCATCAGTGGATGATCCTAGGTCAGAGGAG
GATAAAAAATTTGAGAGTCACATAGAATGTAGTAAACCATATAAAGAGTTGAGATTAGAA
GTTGGGAAACAAAGACTTAAGTATGCCCAGGAGGAACTGTCAAATGAAGTACTTCCACCT
CCCAGGAAAATGAAGGGATTGTTTTCACAAGCCAAAATTTCTCTTTTTTAT
>GP_11.1051/South Africa KJ492657 
TACAATCATTCTGATGAATATTTATCTTTTAGTTGCTATTTGTCCGTCACAGAACAATCA
GAATTTTACTTTCCCAGAGCTCCATTGAACTCAAATGCCATGTTGTCCACTGAATCAATG
ATGAGTAGAATTGCAGCTGGAGATTTGGAGTCATCAGTGGATGATCCTAGGTCAGAGGAG
GATAAAAAATTTGAGAGTCACATAGAATGTAGTAAACCATATAAAGAATTGAGATTAGAA
GTTGGGAAACAAAGACTTAAGTATGCCCAGGAGGAACTGTCAAATGAAGTGCTTCCACCT
CCCAGGAAAATGAAGGGATTGTTTTCACAAGCTAAAATTTCTCTTTTTTAT
>GP_11.1145/South Africa KJ492658
TACAATCATTCTGATGAATATTTATCTTTTAGTTGCTATTTGTCCGTCACAGAACAATCA
GAATTTTACTTTCCCAGAGCTCCATTGAACTCAAATGCCATGTTGTCCACTGAATCAATG
ATGAGTAGAATTGCAGCTGGAGATTTGGAGTCATCAGTGGATGATCCTAGGTCAGAGGAG
GATAAAAAATTTGAGAGTCACATAGAATGTAGTAAACCATATAAAGAATTGAGATTAGAA
GTTGGGAAACAAAGACTTAAGTATGCCCAGGAGGAACTGTCAAATGAAGTGCTTCCACCT
CCCAGGAAAATGAAGGGATTGTTTTCACAAGCTAAAATTTCTCTTTTTTAT
>GP_11.1147/South Affrica KJ492659
TACAATCATTCTGATGAATATTTATCTTTTAGTTGCTATTTGTCCGTCACAGAACAATCA
GAATTTTACTTTCCCAGAGCTCCATTGAACTCAAATGCCATGTTGTCCACTGAATCAATG
ATGAGTAGAATTGCAGCTGGAGATTTGGAGTCATCAGTGGATGATCCTAGGTCAGAGGAG
GATAAAAAATTTGAGAGTCACATAGAATGTAGTAAACCATATAAAGAATTGAGATTAGAA
GTTGGGAAACAAAGACTTAAGTATGCCCAGGAGGAATTGTCAAATGAAGTACTTCCACCT
CCCAGGAAAATGAAAGGATTGTTTTCACAAGCTAAAATTTCTCTTTTTTAT
>GP_11.1085/South Africa KJ492660
TACAATCATTCTGATGAATATTTATCTTTTAGTTGCTATTTGTCCGTCACAGAACAATCA
GAATTTTACTTTCCCAGAGCTCCATTGAACTCAAATGCCATGTTGTCCACTGAATCAATG
ATGAGTAGAATTGCAGCTGGAGATTTGGAGTCATCAGTGGATGATCCTAGGTCAGAGGAG
GATAAAAAATTTGAGAGTCACATAGAATGTAGTAAACCATATAAAGAATTGAGATTAGAA
GTTGGGAAACAAAGACTTAAGTATGCCCAGGAGGAACTGTCAAATGAAGTGCTTCCACCT
CCCAGGAAAATGAAGGGATTGTTTTCACAAGCTAAAATTTCTCTTTTTTAT
>FR4-2B-3 MT380641
TACAATCACTCTGATGAATATTTGTCTTTTAGTTGTTACTTGTCTGTCACAGAACAATCA
GAGTTTTATTTTCCCAGAGCTCCATTGAATTCAAATGCCATGTTATCTACTGAATCAATG
ATGAGCAGAATTGCAGCCGGAGACTTGGAGTCATCAGTGGATGACCCAAGATCAGAGGAG
GATAAAAGATTTGAGAGTCACATAGAGTCCAGGAAGCCATACAAAGAATTGAGATTAGAA
GTTGGGAAACAAAGACTCAAGTACGCTCAGGAAGAATTGTCAAATGAAGTACTTCCACCC
CCTAGGAAAATAAAGGGATTGTTTTCACAAGCTAAAATTTCTCTTTTTTAT
>FR4-2B-4 MT380642
TACAATCACTCTGATGAATATTTGTCTTTTAGTTGTTACTTGTCTGTCACAGAACAATCA
GAGTTTTATTTTCCCAGAGCTCCATTGAATTCAAATGCCATGTTATCTACTGAATCAATG
ATGAGCGGAGTTGCAGCCGGAGACTTGGAGTCATCAGTGGATGACCCAAGATCAGAGGAG
GATAAAAGATTTGAGAGTCACATAGAGTCCAGGAAGCCATACAAAGAATTGAGATTAGAA
GTTGGGAAACAAAGACTCAAGTACGCTCAGGAAGAATTGTCAAATGAAGTACTTCCACCC
CCTAGGAAAATAAAGGGATTGTTTTCACAAGCTAAAATTTCTCTTTTTTAT
>FR4-2B-5 MT380643
TACAATCACTCTGATGAATATTTGTCTTTTAGTTGTTACTTGTCTGTCACAGAACAATCA
GAGTTTTATTTTCCCAGAGCTCCATTGAATTCAAATGCCATGTTATCCACTGAATCAATG
ATGAGCAGAATTGCAGCCGGAGACTTGGAGTCATCAGTGGATGACCCAAGATCAGAGGAG
GATAAAAGATTTGAGAGTCACATAGAGTCCAGGAAGCCATACAAAGAATTGAGATTAGAA
GTTGGGAAACAAAGACTCAAGTACGCTCAGGAAGAATTGTCAAATGAAGTACTTCCACCC
CCTAGGAAAATAAAGGGATTGTTTTCACAAGCTAAAATTTCTCTTTTTTAT
>FR4-2B-6 MT380644
TACAATCACTCTGATGAATATTTGTCTTTTAGTTGTTACTTGTCTGTCACAGAACAATCA
GAGTTTTATTTTCCCAGAGCTCCATTGAATTCAAATGCCATGTTATCCACTGAATCAATG
ATGAGCAGAATTGCAGCCGGAGACTTGGAGTCATCAGTGGATGACCCAAGATCAGAGGAG
GATAAAAGATTTGAGAGTCACATAGAGTCCAGGAAGCCATACAAAGAATTGAGATTAGAA
GTTGGGAAACAAAGACTCAAGTACGCTCAGGAAGAATTGTCAAATGAAGTACTTCCACCC
CCTAGGAAAATAAAGGGATTGTTTTCACAAGCTAAAATTTCTCTTTTTTAT
>FR4-2B-7 MT380645
TACAATTATTCTGATGAATATTTATCTTTTAGTTGCTATTTGTCCGTCACAGAACAATCA
GAATTTTACTTTCCCAGAGCTCCATTGAACTCAAATGCCATGTTGTCCACTGAATCAATG
ATGAGTAGAATTGCAGCTGGAGATTTGGAGTCATCAGTGGATGATCCTAGGTCAGAGGAG
GATAAAAAATTTGAGAGTCACATAGAATGTAGTAAACCATATAAAGAATTGAGATTAGAA
GTTGGGAAACAAAGACTTAAGTATGCCCAGGAGGAATTGTCAAATGAAGTACTTCCACCT
CCCAGGAAAATGAAGGGATTGTTTTCACAAGCTAAAATTTCTCTTTTTTAT
>FR6-2B-3 MT380646
TACAATCACTCTGATGAATATTTGCCTTTTAGTTGTTACTTGTCTGTCACAGAACAATCA
GAGTTTTATTTTCCCAGAGCTCCATTGAATTCAAATGCCATGTTATCCACTGAATCAATG
ATGAGCAGAATTGCAGCCGGAGACTTGGAGTCATCAGTGGATGACCCAAGATCAGAGGAG
GATAAAAGATTTGAGAGTCACATAGAGTCCAGGAAGCCATACAAAGAATTGAGATTAGAA
GTTGGGAAACAAAGACTCAAGTACGCTCAGGAAGAATTGTCAAATGAAGTACTTCCACCC
CCTAGGAAAATAAAGGGATTGTTTTCACAAGCTAAAATTTCTCTTTTTTAT
>FR6-2B-4 MT380647
TACAATCACTCTGATGAATATTTGTCTTTTAGTTGTTACTTGTCTGTCACGGAACAATCA
GAGTTTTATTTTCCCAGAGCTCCATTGAATACAAATGCCATGTTATCCACTGAATCAATG
ATGAGCAGAATTGCAGCCGGAGACTTGGAGTCATCAGTGGATGACCCAAGATCAGAGGAG
GATAAAAGATTTGAGAGTCACATAGAGTCCAGGAAGCCATACAAAGAATTGAGATTAGAA
GTTGGGAAACAAAGACTCAAGTACGCTCAGGAAGAATTGTCAAATGAAGTACTTCCACCC
CCTAGGAAAATAAAGGGATTGTTTTCACAAGCCAAAATTTCTCTTTTTTAT
>FR6-2B-5 MT380648
TACAATCACTCTGATGAATATTTGTCTTTTAGTTGTTACTCGTCTGTCACAGAACAATCA
GAGTTTTATTTTCCCAGAGCTCCATTGAATTCAAATGCCATGTTATCCACTGAATCAATG
ATGAGCAGAATTGCAGCCGGAGACTTGGAGTCATCAGTGGATGACCCAAGATCAGAGGAG
GATAAAAGATTTGAGAGTCACATAGAGTCCAGGAAGCCATACAAAGAATTGAGATTAGAA
GTTGGGAAACAAAGACTCAAGTACGCTCAGGAAGAATTGTCAAATGAAGTACTTCCACCC
CCTAGGAAAATAAAGGGATTGTTTTCACAAGCTAAAATTTCTCTTTTTTAT
>FR6-2B-6 MT380649
TACAATCATTCTGATGAATATTTATCTTTTAGTTGCTATTTGTCCGTCACAGAACAATCA
GAATTTTATTTTCCCAGAGCTCCATTGAACTCAAATGCCATGTTGTCCACTGAATCAATG
ATGAGTAGAATTGCAGCTGGAGATTTGGAGTCATCAGTGGATGATCCTAGGTCAGAGGAG
GATNAAAAATTTGAGAGTCACATAGAATGTAGAAAACCATATAAAGAATTGAGATTAGAA
GTAGGGAAACAAAGACTTAAGTATGCCCAGGAGGAACTGTCAAATGAAGTACCTCCACCT
CCCAGGAAAATGAAGGGATTGTTTTCACAAGCCAAAATTTCTCTTTTTTAT
>FR6-2B-7 MT380650
TACAATCATTCTGATGAATATTTATCTTTTAGTTGCTATTTGTCCGTCACAGAACAATCA
GAATTTTATTTTCCCAGAGCTCCATTGAACTCAAATGCCATGTCGTCCACTGAATCAATG
ATGAGTAGAATTGCAGCTGGAGATTTGGAGTCATCAGTGGATGATCCTAGGTCAGAGGAG
GATAAAAAATTTGAGAGTCACATAGAATGTAGTAAACCATATAAAGAATTGAGATTAGAG
GTTGGGAAACAAAGACTTAAGTATGCCCAGGAGGAACTGTCAAATGAAGTACTTCCACCT
CCCAGGAAAATGAAGGGACTGTTTTCACAAGCCAAAATTTCTCTTTTTTAT
>FR8-2B-3 MT380651
TACAATCATTCTGATGAATATTTATCTTTTAGTTGCTATTTGTCCGTCACAGAACAATCA
GAATTTTATTTTCCCAGAGCTCCATTGAACTCAAATGCCATGTTGTCCACTGAATCAATG
ATGAGTAGAATTGCAGCTGGAGATTTGGAGTCATCAGTGGATGATCCTAGGTCAGAGGAG
GATAAAAAATTTGAGAGTCACATAGAATGTAGAAAACCATATAAAGAATTGAGATTAGAA
GTAGGGAAACAAAGACTTAAGTATGCCCAGGAGGAACTGTCAAATGAAGTACTTCCACCT
CCCAGGAAAATGAAGGGATTGTTTTCACAAGCCAAAATTTCTCTTTTTTAT
>FR8-2B-4 MT380652
TACAATCATTCTGATGAATATTTATCTTTTAGTTGCTATTTGTCCGTCACAGAACAATCA
GAATTTTATTTTCCCAGAGCTCCATTGAACTCAAATGCCATGTTGTCCACTGAATCAATG
ATGAGTAGAATTGCAGCTGGAGATTTGGAGTCATCAGTGGATGATCCTAGGTCAGAGGAG
GATAAAAAATTTGAGAGTCACATAGAATGTAGAAAACCATATAAAGAATTGAGATTAGAA
GTAGGGAAACAAAGACTTAAGTATGCCCAGGAGGAACTGTCAAATGAAGTACTTCCACCT
CCCAGGAAAATGAAGGGATTGTTTTCACAAGCCAAAATTTCTCTTTTTTAT
>FR8-2B-5 MT380653
TACAATCATTCTGATGAATATTTATCTTTTAGTTGCTATTTGTCCGTCACCGAACAATCA
GAATTTTATTTTCCCAGAGCTCCATTGAACTCAAATGCCATGTTGTCCACTGAATCAATG
ATGAGTAGAATTGCAGCTGGAGATTTGGAGTCATCAGTGGATGATCCTAGGTCAGAGGAG
GATAAAAAATTTGAGAGTCACATAGAATGTAGAAAACCATATAAAGAATTGAGATTAGAA
GTAGGGAAACAAAGACTTAAGTATGCCCAGGAGGAACTGTCAAATGAAGTACTTCCACCT
CCCAGGAAAATGAAGGGATTGTTTTCACAAGCCAAAATTTCTCTTTTTTAT
>FR8-2B-6 MT380654
TACAATCATCCTGATGAATATTTATCTTTTAGTTGCTATTTGTCCGTCACAGAACAATCA
GAATTTTATTTTCCCAGAGCTCCATTGAACTCAAATGCCATGTTGTCCACTGAATCAATG
ATGAGTAGAATTGCAGCTGGAGATTTGGAGTCATCAGTGGATGATCCTAGGTCAGAGGAG
GATAAAAAATTTGAGAGTCACATAGAATGTAGAAAACCATATAAAGAATTGAGATTAGAA
GTAGGGAAACAAAGACTTAAGTATGCCCAGGAGGAACTGTCAAATGAAGTACTTCCACCT
CCCAGGAAAATGAAGGGATTGTTTTCACAAGCCAAAATTTCTCTTTTTTAT
>FR8-2B-7 MT380655
TACAATCATTCTGATGAATATTTATCTTTTAGTTGCTATTTGTCCATCACAGAACAATCA
GAATTTTATTTTCCCAGAGCTCCATTGAACTCAAATGCCATGTTGTCCACTGAATCAATG
ATGAGTAGAATTGCAGCTGGAGATTTGGAGTCATCAGTGGATGATCCTAGGTCAGAGGAG
GATAAAAAATTTGAGAGTCACATAGAATGTAGAAAACCATATAAAGAATTGAGATTAGAA
GTAGGGAAACAAAGACTTAAGTATGCCCAGGAGGAACTGTCAAATGAAGTACTTCCACCT
CCCAGGAAAATGAAGGGATTGTTTTCACAAGCCAAAATTTCTCTTTTTTAT
>FR9-2B-3 MT380656
TACAATCACTCTGATGAATATTTGTCTTTTAGTTGTTACTTGTCTGTCACGGAACAATCA
GAGTTTTATTTTCCCAGAGCTCCATTGAATTCAAATGCCATGTTATCCACTGAATCAATG
ATGAGCAGAATTGCAGCCGGAGACTTGGAGTCATCAGTGGATGACCCAAGATCAGAGGAG
GATAAAAGATTTGAGAGTCACATAGAGTCCAGGAAGCCATACAAAGAATTGAGATTAGAA
GTTGGGAAACAAAGACTCAAGTACGCTCAGGAAGAATTGTCAAATGAAGTACTTCCACCC
CCTAGGAAAATAAAGGGATTGTTTTCACAAGCTAAAATTTCTCTTTTTTAT
>FR9-2B-4 MT380657
TACAATCATTCTGATGAATATTTATCTTTTAGTTGCTATTTGTCCGTCACAGAACAATCA
GAATTTTACTTTCCCAGAGCTCCATTGAACTCAAATGCCATGTTGCCCACTGAATCAATG
ATGAGCAGAATTGCAGCCGGAGACTTGGAGTCATCAGTGGATGACCCAAGATCAGAGGAG
GATAAAAGATTTGAGAGTCACATAGAGTCCAGGAAGCCATACAAAGAATTGAGATTAGAA
GTTGGGAAACAAAGACTCAAGTACGCTCAGGAAGAATTGTCAAATGAAGTACTTCCACCC
CCTAGGAAAATAAAGGGATTGTTTTCACAAGCTAAAATTTCTCTTTTTTAT
>FR9-2B-5 MT380658
TACAATCACTCTGATGAATATTTGTCTTTTAGTTGTTACTTGTCTGTCACAGAACAATCA
GAGTTTTATTTTCCCAGAGCTCCATTGAATTCAAATGCCATGTTATCCACTGAATCAATG
ATGAGCAGAATTGCAGCCGGAGACTTGGAGTCATCAGTGGATGACCCAAGATCAGAGGAG
GATAAAAGATTTGAGAGTCACATAGAGTCCAGGAAGCCATACAAAGAATTGAGATTAGAA
GTTGGGAAACAAAGACTCAAGTACGCTCAGGAAGAATTGTCAAATGAAGTACTTCCACCC
CCTAGGAAAATAAAGGGATTGTTTTCACAAGCTAAAATTTCTCTTTTTTAT
>FR9-2B-6 MT380659
TACAATCACTCTGATGAATATTTGTCTTTTAGTTGTTACTTGTCTGTCACAGAACAATCA
GAGTTTTATTTTCCCAGAGCTCCATTGAATTCAAATGCCATGTTATCCACTGAATCAATG
ATGAGCAGAATTGCAGCCGGAGACTTGGAGTCATCAGTGGATGACCCAAGATCAGAGGAG
GATAAAAGATTTGAGAGTCACATAGAGTCCAGGAAGCCATACAAAGAATTGAGATTAGAA
GTTGGGAAACAAAGACTCAAGTACGCTCAGGAAGAATTGTCAAATGAAGTACTTCCACCC
CCTAGGAAAATAAAGGGATTGTTTTCACAAGCTAAAATTTCTCTTTTTTAT
>FR9-2B-7 MT380660
TACAATCACTCTGATGAATATTTGTCTTTTAGTTGTTACTTGTCTGTCACAGAACAATCA
GAGTTTTATTTTCCCAGAGCTCCATTGAGTTCAAATGCCATGTTATCCACTGAATCAATG
ATGAGCAGAATTGCAGCCGGAGACTTGGAGTCATCAGTGGATGACCCAAGATCAGAGGAG
GATAAAAGATTTGAGAGTCACATAGAGTCCAGGAAGCCATACAAAGAATTGAGATTAGAA
GTTGGGAAACAAAGACTCAAGTACGCTCAGGAAGAATTGTCAAATGAAGTACTTCCACCC
CCTAGGAAAATAAAGGGATTGTTTTCACAAGCTAAAATTTCTCTTTTTTAT
>FR12-2B-1 MT380661
TACAATCACTCTGATGAATATTTGTCTTTTAGTTGTTACTTGTCTGTCACAGAACAATCA
GAGTTTTATTTTCCCAGAGCTCCATTGAATTCAAATGCCATGTTATCCACTGAATCAATG
ATGAGCAGAATTGCAGCCGGAGACTTGGAGTCATCAGTGGATGACCCAAGATCAGAGGAG
GATAAAAGATTTGAGAGTCACATAGAGTCCAGGAAGCCATACAAAGAATTGAGATTAGAA
GTTGGGAAACAAAGACTCAAGTACGCTCAGGAAGAATTGTCAAATGAAGTACTTCCACCC
CCTAGGAAGATAAAGGGATTGTTTTCACAAGCTAAAATTTCTCTTTTTTAT
>FR12-2B-2 MT380662
TACAATCACTCTGATGAATATTTGTCTTTTAGTTGTTACTTGTCTGTCACAGAACAATCA
GAGTTTTATTTTCCCAGAGCTCCATTGAATTCAAATGCCATGTTATCCACTGAATCAATG
ATGAGCAGAATTGCAGCCGGAGACTTGGAGTCATCAGTGGATGACCCAAGATCAGAGGAG
GATAAAAGATTTGAGAGTCACATAGAGTCCAGGAAGCCATACAAAGAATTGAGATTAGAA
GTTGGGAAACAAAGACTCAAGTACGCTCAGGAAGAATTGTCAAATGAAGTACTTCCACCC
CCTAGGAAAATAAAGGGATTGTTTTCACAAGCTAAAATTTCTCTTTTTTAT
>FR12-2B-3 MT380663
TACAATCACTCTGATGAATATTTGTCTTTTAGTTGTTACTTGTCTGTCACAGAACAATCA
GAGTTTTATTTTCCCAGAGCTCCATTGAATTCAAATGCCATGTTATCCACTGAATCAATG
ATGAGCAGAATTGCAGCCGGAGACTTGGAGTCATCAGTGGATGACCCAAGATCAGAGGAG
GATAAAAGATTTGAGAGTCACATAGAGTCCAGGAAGCCATACAAAGAATTGAGATTAGAA
GTTGGGAAACAAAGACTCAAGTACGCTCAGGAAGAATTGTCAAATGAAGTACTTCCACCC
CCTAGGAAAATAAAGGGATTGTTTTCACAAGCTAAAATTTCTCTTTTTTAT
>FR12-2B-4 MT380664
TACAATCACTCTGATGAATATTTGTCTTTTAGTTGTTACTTGTCTGTCACAGAACAATCA
GAGTTTTATTTTCCCAGAGCTCCATTGAATTCAAATGCCATGTTATCCACTGAATCAATG
ATGAGCAGAATTGCAGCCGGAGACTTGGAGTCATCAGTGGATGACCCAAGATCAGAGGAG
GATAAAAGATTTGAGAGTCACATAGAGTCCAGGAAGCCATACAAAGAATTGAGATTAGAA
GTTGGGAAACAAAGACTCAAGTACGCTCAGGAAGAATTGTCAAATGAAGTACTTCCACCC
CCTAGGAAAATAAAGGGATTGTTTTCACAAGCTAAAATTTCTCTTTTTTAT
>FR12-2B-5 MT380665
TACAATCACTCTGATGAATATTTGTCTTTTAGTTGTTACTTGTCTGTCACAGAACAATCA
GAGTTTTATTTTCCCAGAGCTCCATTGAATTCAAATGCCATGTTATCCACTGAATCAATG
ATGAGCAGAATTGCAGCCGGAGACTTGGAGTCATCAGTGGATGACCCAAGATCAGAGGAG
GATAAAAGATTTGAGAGTCACATAGAGTCCAGGAAGCCATACAAAGAATCGAGATTAGAA
GTTGGGAAACAAAGACTCAAGTACGCTCAGGAAGAATTGTCAAATGAAGTACTTCCACCC
CCTAGGAAAATAAAGGGATTGTTTTCACAAGCTAAAATTTCTCTTTTTTAT
>FR1-2B-a2 MT380666
TACAATCATTCTGATGAATATTTATCTTTTAGTTGCTATTTGTCCGTCACAGAACAATCA
GAATTTTACTTTCCCAGAGCTCCGTTGAATTCAAATGCCATGTTGTCCACTGAATCAATG
ATGAGTAGAATTGCAGCTGGAGATTTGGAGTCATCAGTGGATGATCCTAGGTCAGAGGAG
GATAAAAAATTTGAGAGTCACATAGAATGTAGTAAACCATATAAAGAATTGAGACTAGAA
GTTGGGAAACAAAGACTTAAGTATGCCCAGGAGGAACTGTCAAATGAAGTGCTTCCACCT
CCCAGGAAAATGAAGGGATTGTTTTCACAAGCCAAAATTTCTCTTTTTTAT
>FR1-2B-a3 MT380667
TACAATCGTTCTGATGAATATTTATCTTTTAGTTGCTATTTGTCCGTCACAGAACAATCA
GAATTTTACTTTCCCAGAGCTCCATTGAACTCAAATGCCATGTTGTCCACTGAATCAATG
ATGAGTAGAATTGCAGCTGGAGATTTGGAGTCATCAGTGGATGATCCTAGGTCAGAGGAG
GATAAAAAATTTGAGAGTCACATAGAATGTAGTAAGCCATATAAAGAATTGAGATTGGAA
GTTGGGAAACAAAGACTTAAGTATGCCCAGGAGGAACCGTCAAATGAAGTACTTCCACCT
CCCAGGAAAATGAAGGGATTGTATTCACAAGCTAAAATTTCTCTTTTTTAT
>FR1-2B-a4 MT380668
TACAATCATTCTGATGAATATTTATCTTTTAGTTGCTATTTGTCCGTCACAGAACAATCA
GAATTTTACTTTCCCAGAGCTCCGTTGAACTCAAATGCCATGTTGTCCACTGAATCAATG
ATGAGTAGAATTGCAGCTGGAGATTTGGAGTCATCAGTGGATGATCCTAGGTCAGGGGAG
GATAAAAAATTTGAGAGTCACATAGAATGTAGTAAACCATATAAAGAATTGAGATTAGAA
GTTGGGAAACAAAGACTTAAGTATGCCCAGGAGGAACTGTCAAATGAAGTGCTTCCACCT
CCCAGGAAAATGAAGGGATTGTTTTCACAAGCCAAAATTTCTCTTTTTTAT
>FR1-2B-a5 MT380669
TACAATCATTCTGATGAATATTTATCTTTTAGTTGCTATTTGTCCGTCACAGAACAATCA
GAATTTTACTTTCCCAGAGCTCCGTTGAACTCAAATGCCATGTTGTCCACTGAATCAATG
ATGAGTAGAATTGCAGCTGGAGATTTGGAGTCATCAGTGGATGATCCTAGGTCAGAGGAG
GATAAAAAATTTGAGAGTCACATAGAATGTAGTAAACCATATAAAGAATTGAGATTAGAA
GTTGGGAAACAAAGACTTAAGTATGCCCAGGAGGAACTGTCAAATGAAGTGCTTCCACCT
CCCAGGAAAATGAAGGGATTGTTTTCACAAGCCAAAATTTCTCTTTTTTAT
>FR3-2B-i2 MT380670
TACAATCATTCTGATGAATATTTATCTTTTAGTTGCTATTTGTCCGTCACAGAACAATCA
GAATTTTACTTTCCCAGAGCTCCGTTGAACTCAAATGCCATGTTGTCCACTGAATCAATG
ATGAGTAGAATTGCAGCTGGAGATTTGGAGTCATCAGTGGATGATCCTAGGTCAGAGGAG
GATAAAAAATTTGAGAGTCACATAGAATGTAGTAAACCATATAAAGAATTGAGATTAGAA
GTTGGGAAACAAAGACTTAAGTATGCCCAGGAGGAACTGTCAAATGAAGTGCTTCCACCT
CCCAGGAAAATGAAGGGATTGTTTTCACAAGCCAAAATTTCTCTTTTTTAT
>FR3-2B-i3 MT380671
TACAATCATTCTGATGAATATTTATCTTTTAGTTGCTATTTGTCCGTCACAGAACAATCA
GAATTTTACTTTCCCAGAGCTCCGTTGAATTCAAATGCCATGTTGTCCACTGAATCAATG
ATGAGTAGAATTGCAGCTGGAGATTTGGAGTCATCAGTGGATGATCCTAGGTCAGAGGAG
GATAAAAAATTTGAGAGTCACATAGAATGTAGTAAACCATATAAAGAATTGAGATTAGAA
GTTGGGAAACAAAGACTTAAGTATGCCCAGGAGGAACTGTCAAATGAAGTGCTTCCACCT
CCCAGGAAAATGAAGGGATTGTTTTCACAAGCCAAAATTTCTCTTTTTTAT
>FR3-2B-i4 MT380672
TACAATCATTCTGATGAATATTTATCTTTTAGTTGCTATTTGTCCGTCACAGAACAATCA
GAATTTTACTTTCCCAGAGCTCCGTTGAATTCAAATGCCATGTTGTCCACTGAATCAATG
ATGAGTAGAATTGCAGCTGGAGATTTGGAGTCATCAGTGGATGATCCTAGGTCAGAGGAG
GATAAAAAATTTGAGAGTCACATAGAATGTAGTAAACCATATAAAGAATTGAGATTAGAA
GTTGGGAAACAAAGACTTAAGTATGCCCAGGAGGAACTGTCAAATGAAGTGCTTCCACCT
CCCAGGAAAATGAAGGGATTGTTTTCACAAGCCAAAATTTCTCTTTTTTAT
>FR3-2B-i5 MT380673
TACAATCATTCTGATGAATATTTATCTTTTAGTTGCTATTTGTCCGCCACAGAACAATCA
GAATTTTACTTTCCCAGAGCTCCGTTGAATTCAAATGCCATGTTGTCCACTGAATCAATG
ATGAGTAGAATTGCAGCTGGAGATTTGGAGTCATCAGTGGATGACCCTAGGTCAGAGGAG
GATAAAAAATTTGAGAGTCACATAGAATGTAGTAAACCATATAAAGAATTGAGATTAGAA
GTTGGGAAACAAAGACTTAAGTATGCCCAGGAGGAACTGTCAAATGAAGTGCTTCCACCT
CCCAGGAAAATGAAGGGATTGTTTTCACAAGCCAAAATTTCTCTTTTTTAT
>FE4-2B-1 MT380674
TACAATCACTCTGATGAATATTTGTCTTTTAGTTGTTACTTGTCTGTCACAGAACAATCA
GAGTTTTATTTTCCCAGAGCTCCATTGAATTCAAATGCCATGTTATCTACTGAATCAATG
ATGAGCAGAATTGCAGCCGGAGACTTGGAGTCATCAGTGGATGACCCAAGATCAGAGGAG
GATAAAAGATTTGAGAGTCACATAGAGTCCAGGAAGCCATACAAAGAATTGAGATTAGAA
GTTGGGAAACAAAGACTTAAGTACGCTCAGGAAGAATTGTCAAATGAAGTACTTCCACCC
CCTAGGAAAATAAAGGGATTGTTTTCACAAGCTAAAATTTCTCTTTTTTAT
>FE4-2B-2 MT380675
TACAATCACTCTGATGAATATTTGTCTTTTAGTTGTTACTTGTCTGTCACAGAACAATCA
GAGTTTTATTTTCCCAGAGCTCCATTGAATTCAAATGCCATGTTATCTACTGAATCAATG
ATGAGCAGAATTGCAGCCGGAGACTTGGAGTCATCAGTGGATGACCCAAGATCAGAGGAG
GATAAAAGATTTGAGAGTCACATAGAGTCCAGGAAGCCATACAAAGAATTGAGATTAGAA
GTTGGGAAACAAAGACTCAAGTATGCTCAGGAAGAATTGTCAAATGAAGTACTTCCACCC
CCTAGGAAAATAAAGGGATTGTTTTCACAAGCTAAAATTTCTCTTTTTTAT
>FE4-2B-3 MT380676
TACAATCATTCTGATGAATATTTATCTTTTAGTTGCTATTTGTCCGTCACAGAACAATCA
GAATTTTATTTTCCCAGAGCTCCATTGAACTCAAATGCCATGTTGTCCACTGAATCAATG
ATGAGTAGAATTGCAGCTGGAGATTTGGAGTCATCAGTGGTTGATCCTAGGTCAGAGGAG
GATAAAAAATTTGAGAGTCACATAGAATGTAGTAAACCATATAAAGAATTGAGATTAGAA
GTAGGGAAACAAAGACTTAAGTATGCCCAGGAGGAACTGTCAAATGAAGTACTTCCACCT
CCCAGGAAAATGAAGGGATTGTTTTCACAAGCCAAAATTTCTCTTTTTTAT
>FE4-2B-4 MT380677
TACAATCACTCTGATGAATATTTGTCTTTTAGTTGTTACTTGTCTGTCACAGAACAATCA
GAGTTTTATTTTCCCAGAGCTCCATTGAATTCAAATGCCATGTTATCTACTGAATCAATG
ATGAGCAGAATTGCAGCCGGAGACTTGGAGTCATCAGTGGATGACCCAAGATCAGAGGAG
GATAAAAGATTTGAGAGTCACATAGAGTCCAGGAAGCCATACAAAGAATTGAGATTAGAA
GTTGGGAAACAAAGACTCAAGTACGCTCAGGAAGAATTGTCAAATGAAGTACTTCCACCC
CCTAGGAAAATAAAGGGATTGTTTTCACAAGCTAAAATTTCTCTTTTTTAT
>FE4-2B-5 MT380678
TACAATCACTCTGATGAATATTTGTCTTTTAGTTGTTACTTGTCTGTCACAGAACAATCA
CAGTTTTATTTTCCCAGAGCTCCATTGAATTCAAATGCCATGTTATCTACTGAATCAATG
ATGAGCAGAATTGCAGCCGGAGACTTGGAGTCATCAGTGGATGACCCAAGATCAGAGGAG
GATAAAAGATTTGAGAGTCACATAGAGTCCAGGAAGCCATACAAAGAATTGAGATTAGAA
GTTGGGAAACAAAGACTCAAGTACGCTCAGGAAGAATTGTCAAATGAAGTACTTCCACCC
CCTAGGAAAAGAAAGGGATTGTTTTCACAAGCTAAAGTTTCTCTTTTTTAT
>FE4-2B-7 MT380679
TACAATCATTCTGATGAATATTTATCTTTTAGTTGCTATTTGTCCGTCACAGAACAATCA
GAATTTTACTTTCCCAGAGCTCCATTGAACTCAAATGCCATGTTGTCCACTGAATCAATG
ATGAGTAGAATTGCAGCTGGAGATTTGGAGTCATCAGTGGATGATCCTAGGTCAGAGGAG
GATAAAAAATTTGAGAGTCACATAGAATGTAGTAAACCATATAAAGAATTGAGATTAGAA
GTTGGGAAACAAAGACTTAAGTATGCCCAGGAGGAATTGTCAAATGAAGTACTTCCACCT
CCCAGGAAAATGAAGGGATTGTTTTCACAAGCTAAAATTTCTCTTTTTTAT
>FE6-2B-2 MT380680
TACAATCATTCTGATGAATATTTATCTTTTAGTTGCTATTTGTCCGTCACAGAACAATCA
GAATTTTATTTTCCCAGAGCTCCATTGAATTCAAATGCCATGTTATCCACTGAATCAATG
ATGAGCAGAATTGCAGCCGGAGACTTGGAGTCATCAGTGGATGACCCAAGATCAGAGGAG
GATAAAAGATTTGAGAGTCACATAGAGTCCAGGAAGCCATACAAAGAATTGAGATTAGAA
GTTGGGAAACAAAGACTCAAGTACGCTCAGGAAGAATTGTCAAATGAAGTACTTCCACCC
CCTAGGAAAATAAAGGGATTGTTTTCACAAGCTAAAATTTCTCTTTTTTAT
>FE6-2B-3 MT380681
TACAATCACTCTGATGAATATTTGTCTTTTAGTTGTTACTTGTCTGTCACAGAACAATCA
GAGTTTTATTTTCCCAGGGCTCCATTGAATTCAAATGCCATGTTATCCACTGAATCAATG
ATGAGCAGAATTGCAGCCGGAGACTTGGAGTCATCAGTGGATGACCCAAGATCAGAGGAG
GATAAAAGATTTGAGAGTCACATAGAGTCCAGGAAGCCATACAAAGAATTGAGATTAGAA
GTTGGGAAACAAAGACTCAAGTACGCTCAGGAAGAATTGTCAAATGAAGTACTTCCACCC
CCTAGGAAAATAAAGGGATTGTCTTCACAAGCTAAAATTTCTCTTTTTTAT
>FE6-2B-4 MT380682
TACAATCATTCTGATGAATATTTATCTTTTAGTTGCTATTTGTCCGTCACAGAACAATCA
GGATTTTATTTTCCCAGAGCTCCATTGAACTCAAATGCCATGTTGTCCACTGAATCAATG
ATGAGTAGAATTGCAGCTGGAGATTTGGAGTCATCAGTGGATGATCCTAGGTCAGAGGAG
GATAAAAAATTTGAGAGTCACATAGAATGTAGAAAACCATATAAAGAATTGAGATTAGAA
GTAGGGAAACAAAGACTTAAGTATGCCCAGGAGGAACTGTCAAATGAAGTACTTCCACCT
CCCAGGAAAATGAAGGGATTGTTTTCACAAGCCAAAATTTCTCTTTTTTAT
>FE6-2B-5 MT380683
TACAATCATTCTGATGAATATTTATCTTTTAGTTGCTATTTGTCCGTCACAGAACAATCA
GAATTTTATTTTCCCAGGGCTCCATTGAACTCAAATGCCATGTTGTCCACTGAATCAATG
ATGAGTAGAATTGCAGCTGGAGATTTGGAGTCATCAGTGGATGATCCTAGGTCAGAAGAG
GATAAAAAATTTGAGAGTCACATAGAATGTAGNAAACCATATAAAGAATTGAGATTAGAA
GTAGGGAAACAAAGACTTAAGTATGCCCAGGAGGAACTGTCAAATGAAGTACTTCCACCT
CCCAGGAAAATGAAGGGATTGTTTTCACAAGCCAAAATTTCTCTTTTTTAT
>FE6-2B-6 MT380684
TACAATCATTCTGATGAATATTTATCTTTTAGTTGCTATTTGTCCGTCACAGAACAATCA
GAATTTTACTTTCCCAGAGCTCCATTGAACTCAAATGCCATGTTGTCCACTGAATCAATG
ATGAGTAGAATTGCAGCTGGAGATTTGGAGTCATCAGTGGATGATCCTAGGTCAGAGGAG
GATAAAAAATTTGAGAGTCACATAGAATGTAGTAAACCATATAAAGAATTGAGATTAGAA
GTTGGGAAACAAAGACTTAAGTATGCCCAGGAGGAATTGTCAAATGAAGTACTTCCACCT
CCCAGGAAAATGAAGGGATTGTTTTCACAAGCTAAAATTTCTCTTTTTTAT
>FE8-2B-3 MT380685
TACAATCATTCTGATGAATATTTATCTTTTAGTTGCTATTTGTCCGTCACAGAACAATCA
GAATTTTATTTTCCCAGAGCTCCATTGAACTCAAATGCCATGTTGTCCACTGAATCAATG
ATGAGTAGAATTGCAGCTGGAGATTTGGAGTCATCAGTGGATGATCCTAGGTCAGAGGAG
GATAAAAAATTTGAGAGTCACATAGAATGTAGTAAACCATATAAAGAATTGAGATTAGAA
GTAGGGAAACAAAGACTTAAGTATGCCCAGGAGGAACTGTCAAATGAAGTACTTCCACCT
CCCAGGAAAATGAAGGGATTGTTTTCACAAGCCAAAATTTCTCTTTTTTAT
>FE8-2B-4 MT380686
TACAATCATTCTGATGAATATTTATCTTTTAGTTGCTATTTGTCCGTCACAGAACAATCA
GAATTTTATTTTCCCAGAGCTCCATTGAACTCAAATGCCATGTTGTCCACTGAATCAATG
ATGAGTAGAATTGCAGCTGGAGATTTGGAGTCATCAGTGGATGATCCTAGGTCAGAGGAG
GATAAAAAATTTGAGAGTCACATAGAATGTAGTAAACCATATAAAGAATTGAGATTAGAA
GTAGGGAAACAAAGACTTAAGTATGCCCAGGAGGAACTGTCAAATGAAGTACTTCCACCT
CCCAGGAAAATGAAGGGATTGTTTTCACAAGCCAAAATTTCTCTTTTTTAT
>FE8-2B-5 MT380687
TACAATCACTCTGATGAATATTTGTCTTTTAGTTGTTACTTGTCTGTCACAGAACAATCA
GAGTTTTATTTTCCCAGAGCTCCATTGAATTCAAATGCCATGTTATCTACTGAATCAATG
ATGAGCAGAATTGCAGCCGGAGACTTGGAGTCATCAGTGGATGACCCAAGATCAGAGGAG
GATAAAAGATTTGAGAGTCACATAGAGTCCAGGAAGCCATACAAAGAATTGAGATTAGAA
GTTGGGAAACAAAGACTCAAGTATGCTCAGGAAGAATTGTCAAATGAAGTACTTCCACCC
CCTAGGAAAATAAAGGGATTGTTTTCACAAGCTAAAATTTCTCTTTTTTAT
>FE8-2B-6 MT380688
TACAATCACTCTGATGAATATTTGTCTTTTAGTTGTTACTTGTCTGTCACAGAACAATCA
GAGTTTTATTTTCCCAGAGCTCCATTGAATTCAAATGCCATGTTATCCACTGAATCAATG
ATGAGCAGAATTGCAGCCGGAGACTTGGAGTCATCAGTGGATGACCCAAGATCAGAGGAG
GATAAAAGATTTGAGAGTCACATAGAGTCCAGGAAGGCATACAAAGAATTGAGATTAGAA
GTTGGGAAACAAAGACTCAAGTACGCTCAGGAAGAATCGTCAAATGAAGTACTTCCACCC
CCTAGGAAAATAAAGGGATTGTTTTCACAAGCTAAAATTTCTCTTTTTTAT
>FE8-2B-7 MT380689
TACAATCATTCTGATGAATATTTATCTTTTAGTTGTTATTTGTCCATCACAGAACAATCA
GAATTTTACTTTCCCAGAGCTCCATTGAACTCAAATGCCATGTCGTCCACTGAATCAATG
ATGAGTAGAATTGCAGCTGGAGATTTGGAGTCATCAGTGGATGATCCTAGGTCAGAGGAG
GATAAAAAATTTGAGAGTCACATAGAATGTAGTAAACCATATAAAGAGTTGAGATTAGAA
GTTGGGAAACAAAGACTTAAGTATGCCCAGGAGGAACTGTCAAATGAAGTACTTCCACCT
CCCAGGAAAATGAAGGGATTGTTTTCACAAGCCAAAATTTCTCTTTTTTAT
>FE9-2B-3 MT380690
TACAATCACTCTGATGAATATTTGTCTTTTAGTTGTTACTTGTCTGTCACAGAACAATCA
GAGTTTTATTTTCCCAGAGCTCCATTGAATTCAAATGCCATGTTATCCACTGAATCAATG
ATGAGCAGAATTGCAGCCGGAGACTTGGAGTCATCAGTGGATGACCCAAGATCAGAGGAG
GATAAAAGATTTGAGAGTCACATAGAGTCCAGGAAGCCATACAAAGAATTGAGATTAGAA
GTTGGGAAACAAAGACTCAAGTACGCTCAGGAAGAATTGTCAAATGGAGTACTTCCACCC
CCTAGGAAAATAAAGGGATTGTTTTCACAAGCTAAAATTTCTCTTTTTTAT
>FE9-2B-4 MT380691
TACAATCACTCTGATGAATATTTGTCTTTTAGTTGTTACTTGTCTGTCACAGAACAATCA
GAGTTTTATTTTCCCAGAGCTCCATTGAATTCAAATGCCATGTTATCCACTGAATCAATG
ATGAGCAGAATTGCAGCCGGAGACTTGGAGTCATCAGTGGATGACCCAAGATCAGAGGAG
GATAAAAGATTTGAGAGTCACATAGAGTCCAGGAAGCCATACAAAGAATTGAGATTAGAA
GTTGGGAAACAAAGACTCAAGTACGCTCAGGAAGAATTGTCAAATGAAGTACTTCCACCC
CCTAGGAAAATAAAGGGATTGTTTTCACAAGCTAAAACTTCTCTCTTTTAT
>FE9-2B-5 MT380692
TACAATCACTCTGATGAATATTTGTCTTTTAGTTGTTACTTGTCTGTCACAGAACAATCA
GAGTTTTATTTTCCCAGAGCTCCATTGAATTCAAATGCCATGTTATCCACTGAATCAATG
ATGAGCAGAATTGCAGCCGGAGACTTGGAGTCATCAGTGGATGACCCAAGATCAGAGGAG
GATAAAAGATTTGAGAGTCACATAGAGTCCAGGAAGCCATACAAAGAATTGAGATTAGAA
GTTGGGAAACAAAGACTCAAGTACGCTCAGGAAGAATTGTCAAATGAAGTACTTCCACCC
CCTAGGAAAATAAAGGGATTGTTTTCACAAGCTAAAATTTCTCTTTTTTAT
>FE9-2B-6 MT380693
TACAATCATTCTGATGAATATTTATCTTTTAGTTGCTATTTGTCCGTCACAGAACAATCA
GAATTTTACTTTCCCAGAGCTCCGTTGAACTCAAATGCCATGTTGTCCACTGAATCAATG
ATGAGTAGAATTGCAGCTGGAGATTTGGAGTCATCAGTGGATGATCCTAGGTCAGAGGAG
GATAAAAAATTTGAGAGTCACATAGAATGTAGTAAACCATATAAAGAATTGAGATTAGAA
GTTGGGAAACAAAGACTTAAGTATGCCCAGGAGGAACTGTCAAATGAAGTGCTTCCACCT
CCCAGGAAAATGAAGGGATTGTTTTCACAAGCCAAAATTTCTCTTTTTTAT
>FE9-2B-7 MT380694
TACAATCACTCTGATGAATATTTGTCTTTTAGTTGTTACTTGTCTGTCACAGAACAATCA
GAGTTTTATTTTCCCAGAGCTCCATTGAATTCAAATGCCATGTTATCCACTGAATCAATG
ATGAGCAGAATTGCAGCCGGAGACTTGGAGTCACCAGTGGATGACCCTAGATCAGAGGAG
GATAAAAGATTTGAGAGTCACATAGAGTCCAGGAAGCCATACAAAGAATTGAGATTAGAA
GTTGGGAAACAAAGACTCAAGTACGCTCAGGAAGAATTGTCAAATGAAGTACTTCCACCC
CCTAGGAAAATAAAGGGATTGTTTTCACAAGCTAAAATTTCTCTTTTTTAT
>FE12-2B-3 MT380695
TACAATCATTCTGATGAATATTTATCTTTTAGTTGCTATTTGTCCGTCACAGAACAATCA
GAATTTTATTTTCCCAGAGCTCCATTGAACTCAAATGCCATGTTGTCCACTGAATCAATG
ATGAGTAGAATTGCAGCTGGAGATTTGGAGTCATCAGTGGATGATCCTAGGTCAGAGGAG
GATAAAAAATTTGAGAGTCACATAGAATGTAGTAAACCATATAAAGAATTGAGATTAGAA
GTTGGGAAACAAAGACTTAAGTATGCCCAGGAGGAATTGTCAAATGAAGTACTTCCACCT
CCCAGGAAAATGAAGGGATTGTTTTCACAAGCTAAAATTTCTCTCTTTTAT
>FE12-2B-4 MT380696
TACAATCACTCTGATGAATATTTGTCTTTTAGTTGTTACTTGTCTGTCACAGAACAATCA
GAGTTTTATTTTCCCAGAGCTCCATTGAATTCAAATGCCATGTTATCCACTGAATCAATG
ATGAGCAGAATTGCAGCCGGAGACTTGGAGTCATCAGTGGATGACCCAAGATCAGAGGAG
GATAAAAGATTTGAGAGTCACATAGAGTCCAGGAAGCCATACAAAGAATTGAGATTAGAA
GTTGGGAAACAAAGACTCAAGTACGCTCAGGAAGAATTGTCAAATGAAGTACTTCCACCC
CCTAGGAAAATAAAGGGATTGTTTTCACAAGCTAAAATTTCTCTTTTTTAT
>FE12-2B-5 MT380697
TACAATCACTCTGATGAATATTTGTCTTTTAGTTGTTACTTGTCTGTCACAGAACAATCA
GAGTTTTATTTTCCCAGAGCTCCATTGAATTCAAATGCCATGTTATCCACTGAATCAATG
ATGAGCAGAATTGCAGCCGGAGACTTGGAGTCATCAGTGGATGACCCAAGATCAGAGGAG
GATAAAAGATTTGAGAGTCACATAGAGTCCAGGAAGCTATACAAAGAATTGAGATTAGAA
GTTGGGAAACAAAGACTCAAGTACGCTCAGGAAGAATTGTCAAATGAAGTACTTCCACCC
CCTAGGAAAATAAAGGGATTGTTTTCACAAGCTAAAATTTCTCTTTTTTAT
>FE12-2B-6 MT380698
TACAATCATTCTGATGAATATTTATCTTTTAGTTGCTATTTGTCCGTCACAGAACAATCA
GAATTTTATTTTCCCAGAGCTCCATTGAACTCAAATGCCATGTTGTCCACTGAATCAATG
ATGAGTAGAATTGCAGCTGGAGATTTGGAGTCATCAGTGGATGATCCTAGGTCAGAGGAG
GATAAAAAATTTGAGAGTCACATAGAATGTAGTAAACCATATAAAGAATTGAGATTAGAA
GTTGGGAAACAAAGACTTAAGTATGCCCAGGAGGAATTGTCAAATGAAGTACTTCCACCT
CCCAGGAAAATGAAGGGATTGTTTTCACAAGCTAAAATTTCTCTTTTTTAT
>FE12-2B-7 MT380699
TACAATCACTCTGATGAATACTTGTCTTTTAGTTGTTACTTGTCTGTCACAGAACAATCA
GAGTTTTATTTTCCCAGAGCTCCATTGAATTCAAATGCCATGTTATCCACTGAATCAATG
ATGAGCAGAATTGCAGCCGGAGACTTGGAGTCATCAGTGGATGATCCAACATCAGAGGAG
GATAAAAGATTTGAGAGTCACATAGAGTCCAGGAAGCCATACAAAGAATTGAGATTAGAA
GTTGGGAAACAAAGACTCAAGTACGCTCAGGAAGAATTGTCAAACGAAGTACTTCCACCC
CCTAGGAAAATAAAGGGACTGTTTTCACAAGCTAAAATTTCTCTTTTTTAT
>FE1-2B-1 MT380700
TACAATCATTCTGATGAATATTTATCTTTTAGTTGCTATTTGTCCGTCACAGAACAATCA
GAATTTTACTTTCCCAGAGCTCCATTGAATTCAAATGCCATGTTGTCCACTGAATCAATG
ATGAGTAGAATTGCAGCTGGAGATTTGGAGTCATCAGTGGATGATCCTAGGTCAGAGGAG
GATAAAAAATTTGAGAGTCACATAGAATGTAGTAAGCCATATAAAGAATTGAGATTAGAA
GTTGGGAAACAAAGACTTAAGTATGCCCAGGAAGAACTGTCAAATGAAGTACTTCCACCT
CCCAGGAAAATGAAGGGATTGTTTTCACAAGCCAAAATCTCTCTTTTTTAT
>FE1-2B-2 MT380701
TACAATCATTCTGATGAATATTTATCTTTTAGTTGCTATTTGTCCGTCACAGAACAATCA
GAATTTTATTTTCCCAGAGCTCCATTGAACTCAAATGCCATGTTGTCCACTGAATCAATG
ATGAGTAGAATTGCAGCTGGAGATTTGGAGTCATCAGTGGATGATCCTAGGTCAGAGGAG
GGTAAAAAATTTGAGAGTCACATAGAATGTAGAAAACCATATAAAGAATTGAGATTAGAA
GTAGGGAAACAAAGACTTAAGTATGCCCAGGAGGAACTGTCAAATGAAGTACTTCCACCT
CCCAGGAAAATGAAGGGATTGTCTTCACAAGCCAAAATTTCTCTTTTTTAT
>FE1-2B-3 MT380702
TACAATCATTCTGATGAATATTTATCTTTTAGTTGCTATTTGTCCGTCACAGAACAATCA
GAATTCTATTTTCCCAGAGCTCCATTGAACTCAAATGCCATGTTGTCCACTGAATCAATG
ATGAGTAGAATTGCAGCTGGAGATTTGGAGTCATCAGTGGATGATCCTAGGTCAGAGGAG
GATAAAAAATTTGAGAGTCACATAGAATGTAGAAAACCATATAAAGAATTGAGATTAGAA
GTAGGGAAACAAAGACTTAAGTACGCCCAGGAGGAACTGTCAAATGAAGTACTTCCACCT
CCCAGGAAAATGAAGGGATTGTTTTCACAAGCCAAAATTTCTCTTTTTTAT
>FE1-2B-4 MT380703
TACAATCACTCTGATGAATACTTGTCTTTTAGTTGTTACTTGTCTGTCACAGAACAATCA
GAGTTTTATTTTCCCAGAGCTCCATTGAATTCAAATGCCATGTTATCCACTGAATCAATG
ATGAGCAGAATTGCAGCCGGAGACTTGGAGTCATCAGTGGATGATCCAAGATCAGAGGAG
GATAAAAGATTTGAGAGTCACATAGAGTCCAGGAAGCCATACAAAGAATTGAGATTAGAA
GTTGGGAAACAAAGACTCAAGTACGCTCAGGAAGAATTGTCAAACGAAGTACTTCCACCC
CCTAGGAAAATAAAGGGACTGTTTTCACAAGCTAAAATTTCTCTTTTTTAT
>FE1-2B-5 MT380704
TACAATCACTCTGATGAATATTTGTCTTTTAGTTGTTACTTGTCTGTCACAGAACAATCA
GAGTTTTATTTTCCCAGAGCTCCATTGAATTCAAATGCCATGTTATCCACTGAATCAATG
ATGAGCAGAATTGCAGCCGGAGACTTGGAGTCATCAGTGGATGACCCAAGATCAGAGGAG
GATAAAAGATTTGAGAGTCACATAGAGTCCAGGAAGCCATACAAAGAATTGAGGTTAGAA
GTTGGGAAACAAAGACTCAAGTACGCTCAGGAAGAATTGTCAAATGAAGTACTTCCACCC
CCTAGGAAAATAAAGGGATTGTTTTCACAAGCTAAAATTTCTCTTTTTTAT
>FE3-2B-h1 MT380705
TACAATCATTCTGATGAATATTTATCTTTTAGTTGCTATTTGTCCGTCACAGAACAATCA
GAATTTTATTTTCCCAGAGCTCCATTGAACTCAAATGCCATGTTGTCCACTGAATCAATG
ACGAGTAGAATTGCAGCTGGAGATTTGGAGTCATCAGTGGATGATCCTAGGTCAGAGGAG
GATNAAAAATTTGAGAGTCACATAGAATGTAGTAAACCATATAAAGAATTGAGATTAGAA
GTTGGGAAACAAAGACTTAAGTATGCCCAGGAGGAATTGTCAAATGAAGTACTTCCACCT
CCCAGGAAAATGAAGGGATTGTTTTCACAAGCTAAAATTTCTCTTTTTTAT
>FE3-2B-h2 MT380706
TACAATCATTCTGATGAATATTTATCTTTTAGTTGCTATTTGTCCGTCACAGAACAATCA
GAATTTTATTTTCCCAGAGCTCCATTGAACTCAAATGCCATGTTGTCCACTGAATCAATG
ATGAGTAGAATTGCAGCTGGAGATTTGGAGTCATCAGTGGATGATCCTAGGTCAGAGGAG
GATAAAAAATTTGAGAGTCACATAGAATGTAGTAACCCATATAAAGAATTGAGATTAGAA
GTTGGGAAACAAAGACTTAAGTATGCCCAGGAGGAATTGTCAAATGAAGTACTTCCACCT
CCCAGGAAAATGAAGGGATTGTTTTCACAAGCTAAAATTTCTCTTTTTTAT
>FE3-2B-h3 MT380707
TACAATCATTCTGATGAATATTTATCTTTTAGTTGCTATTTGTCCGTCACAGAACAATCA
GAATTTTATTTTCCCAGAGCTCCATTGAACTCAAATGCCATGTTGTCCACTGAATCAATG
ATGAGTAGAATTGCAGCTGGAGATTTGGAGTCATCAGTGGATGATCCTAGGTCAGAGGAG
GATAAAAAATTTGAGAGTCACATAGAATGTAGTAAACCATATAAAGAATTGAGATTAGAA
GTTGGGAAACAAAGACTTAAGTATGCCCAGGAGGAATTGTCAAATGAAGTACTTCCACCT
CCCAGGAAAATGAAGGGATTGTTTTCACAAGCTAAAATTTCTCTTTTTTAT
>FE3-2B-h4 MT380708
TACAATCATTCTGATGAATATTTATCTTTTAGTTGCTATTTGTCCGTCACAGAACAATCA
GAATTTTATTTTCCCAGAGCTCCATTGAACTCAAATGCCATGTTGTCCACTGAATCAATG
ATGAGTAGAATTGCAGCTGGAGATTTGGAGTCATCAGTGGATGATCCTAGGTCAGAGGAG
GATAAAAAATTTGAGAGTCACATAGAATGTAGTAAACCATATAAAGAATTGAGATTAGGA
GTTGGGAAACAAAGACTTAAGTATGCCCAGGAGGAATTGTCAAATGAAGTACTTCCACCT
CCCAGGAAAATGAAGGGATTGTTCTCACAAGCTAAAATTTCTCTTTTTTAT
>FE3-2B-h5 MT380709
TACAATCATTCTGATGAATATTTATCTTTTAGTTGCTATTTGTCCGTCACAGAACAATCA
GAATTTTATTTTCCCAGATCTCCATTGAACTCAAATGCCATGTTGTCCACTGAATCAATG
ATGAGTAGAGTTGCAGCTGGAGATTTGGAGTCATCAGTGGATGATCCTAGGTCAGAGGAG
GATAAAAAATTTGAGAGTCACATAGAATGTAGTAAACCATATAAAGAATTGAGATTAGAA
GTTGGGAAACAAAGACTTAAGTATGCCCAGGAGGAATTGTCAAATGAAGTACTTCCACCT
CCCAGGAAAATGAAGGGATTGTTTTCACAAGCTAAAATTTCTCTTTTTTTT
>FE8-v2B-1 MT380710
TACAATCACTCTGATGAATATTTGTCTTTTAGTTGTTACTTGTCTGTCACAGAACAATCA
GAGTTTTATTTTCCCAGAGCTCCATTGAATTCAAATGCCATGTTATCCACTGAATCAATG
ATGAGCAGAATTGCAGCCGGAGACTTGGAGTCATCAGTGGATGACCCAAGATCAGAGGAG
GATAAAAGATTTGAGGGTCACATAGAGTCCAGGAAGCCATACAAAGAATTTAGATTAGAA
GTTGGGAAACAAAGACTCAAGTACGCTCAGGAAGAATTGTCAAATGAAGTACTTCCACCC
CCTAGGAAAATAAAGGGATTGTTTTCACAAGCTAAAATTTCTCTTTTTTAT
>FE8-v2B-2 MT380711
TACAATCACTCTGATGAATATTTGTCTTTTAGTTGTTACTTGTCTGTCACAGAACAATCA
GAGTTTTATTTTCCCAGAGCTCCATTGAATTCAAATGCCATGTTATCCACTGAATCAATG
ATGAGCAGAATTGCAGCCGGAGACTTGGAGTCATCAGCGGATGACCCAAGATCAGAGGAG
GATAAAAGATTTGAGAGTCACATAGAGTCCAGGAAGCCATACAAAGAATTGAGATTAGAA
GTTGGGAAACAAAGACTCAAGTACGCTCAGGAAGAATTGTCAAATGAAGTACTTCCACCC
CCTAGGAAAATAAAGGGATTGTTTTCACAAGCTAAAACTTCTCTTTTTTAT
>FE8-v2B-3 MT380712
TACAATCACTCTGATGAATATTTGTCTTTTAGTTGTTACTTGTCTGTCACAGAACAATCA
GAGTTTTATTTTCCCAGAGCTCCATTGAATTCAAATGCCATGTTATCCACTGAATCAATG
ATGAGCAGAATTGCAGCCGGAGACTTGGAGTCATCAGTGGATGACCCAAGATCAGAGGAG
GATAAAAGATTTGAGAGTCACATAGAGTCCAGGAAGCCATACAAAGAATTGAGATTAGAA
GTTGGGAAACAAAGACTCAAGTACGCTCAGGAAGAATTGTCAAATGAAGTACTTCCACCC
CCTAGGAAAATAAAGGGATTGTTTTCACAAGCTAAAATTTCTCTTTTTTAT
>FE8-v2B-4 MT380713
TACAATCACTCTGATGAATATTTGTCTTTTAGTTGTTACTTGTCTGTCACAGAACAATCA
GAGTTTTATTTTCCCAGAGCTCCATTGAATTCAAATGCCATGTTATCCACTGAATCAATG
ATGAGCAGAATTGCAGCCGGAGACTTGGAGTCATCAGTGGATGACCCAAGATCAGAGGAG
GATAAAAGATTTGAGAGTCACATAGAGTCCAGGAAGCCATACAAAGAATTGAGATTAGAA
GTTGGGAAACAAAGACTCAAGTACGCTCAGGAAGAATTGTCAAATGAAGTACTTCCACCC
CCTAGGAAAATAAAGGGATTGTTTTCACAAGCTAAAATTTCTCTTTTTTAT
>FE8-v2B-6 MT380714
TACAATCACTCTGATGAATATTTGTCTTTTAGTTGTTACTTGTCTGTCACAGAACAATCA
GAGTTTTATTTTCCCAGAGCTCCATTGAATTCAAATGCCATGTTATCCACTGAATCAATG
ATGAGCAGAATTGCAGCCGGAGACTTGGAGTCATCAGTGGATGACCCAAGATCAGAGGAG
GATAAAAGATTTGAGAGTCACATAGAGTCCAGGAAGCCATACAAAGAATTGAGATTAGAA
GTTGGGAAACAAAGACTCGAGTACGCTCAGGAAGAATTGTCAAATGAAGTACTTCCACCC
CCTAGGAAAATAAAGGGATTGTTTTCACAAGCTAAAATTTCTCTTTTTTAT
>FE8-v2B-7 MT380715
TACAATCACTCTGATGAATATTTGTCTTTTAGTTGTTACTTGTCTGTCACAGAACAATCA
GAGTTTTATTTTCCCAGAGCTCCATTGAATTCAAATGCCATGTTATCCACTGAATCAATG
ATGAGCAGAATTGCAGCCGGAGACTTGGAGTCATCAGTGGATGACCCAAGATCAGAGGAG
GATAAAAGATTTGAGAGTCACATAGAGTCCAGGAAGCCATACAAAGAATTGAGATTAGAA
GTTGGGAAACAAAGACTCAAGTACGCTCAGGAAGAATTGTCAAATGAAGTACTTCCACCC
CCTAGGAAAATAAAGGGATTGTTTTCACAAGCTAAAATTTCTCTTTTTTAT
>FR1-v2B-1 MT380716
TACAATCACTCTGATGAATACTTGTCTTTTAGTTGTTACTCGTCTGTCACAGAACAATCA
GAGTTTTATTTTCCCAGAGCTCCATTGAATTCAAATGCCATGTTATCCACTGAATCAATG
ATGAGCAGAATTGCAGCCGGAGACTTGGAGTCATCAGTGGATGATCCAAGATCAGAGGAG
GATAAAAGATTTGAGAGTCACATAGAGTCCAGGAAGCCATACAAAGAATTGAGATTAGAA
GTTGGGAAACAAAGACTCAAGTACGCTCAGGAAGAATTGTCAAACGAAGTACTTCCACCC
CCTAGGAAAATAAAGGGACTGTTTTCACAAGCTAAAATTTCTCTTTTTTAT
>FR1-v2B-2 MT380717
TACAATCATTCTGATGAATATTTATCTTTTAGTTGCTATTTGTCCGTCACAGAACAATCA
GAATTTTACTTTCCCAGAGCTCCGTTGAACTCAAATGCCATGTTGTCCACTGAGTCAATG
ATGAGTAGAATTGCAGCTGGAGATTTGGAGTCATCAGTGGATGATCCTAGGTCAGAGGAG
GATAAAAAATTTGAGAGTCACATAGAATGTAGTAAACCATATGAAGAATTGAGATTAGAA
GTTGGGAAACAAAGACTTAAGTATGCCCAGGAGGAACTGTCAAATGAAGTGCTTCCACCT
CCCAGGAAAATGAAGGGATTGTTTTCACAAGCCAAAATTTCTCTTTTTTTA
>FR1-v2B-3 MT380718
TACAATCATTCTGATGAATATTTATCTTTTAGTTGCTATTTGTCCGTCACAGAACAATCA
GAATTTTATTTTCCCAGAGCTCCATTGAACTCAAATGCCATGTTGTCCACTGAATCAATG
ATGAGTAGAATTGCAGCTGGAGATTTGGAGTCATCAGTGGATGATCCTAGGTCAGAGGAG
GATAAAAAATTTGAGAGTCACATAGAATGTAGAAAACCATATAAAGAATTGAGATTAGAA
GTAGGGAAACAAAGACTTAAGTATGCCCAGGAGGAACTGTCAAATGAAGTACTTCCACCT
CCCAGGAAAATGAAGGGATTGTTTTCACAAGCCAAAATTTCTCTTTTTTAT
>FR1-v2B-4 MT380719
TACAATCACTCTGATGAATACTTGTCTTTTAGTTGTTACTTGTCTGTCACAGAACAATCA
GAGTTTTATTTTCCCAGGGCTCCATTGAATTCAAATGCCATGTTATCCACTGAATCAATG
ATGAGCAGAATTGCAGCCGGAGACTTGGAGTCATCAGTGGATGATCCAAGATCAGAGGGG
GATAAAAGATTTGAGAGTCACATAGAGTCCAGGAAGCCATACAAAGAATTGAGATTAGAA
GTTGGGAAACAAAGACTCAAGTACGCTCAGGAAGAATTGTCAAACGAAGTACTTCCACCC
CCTAGGAAAATAAAGGGACTGTTTTCACAAGCTAAAATTTCTCTTTTTTAT
>FR1-v2B-5 MT380720
TACAATCACTCTGATGAATACTTGTCTTTTAGTTGTTACTTGTCTGTCACAGAACAATCA
GAGTTTTATTTTCCCAGAGCTCCATTGAATTCAAATGCCATGTTATCCACTGAATCAATG
ATGGGCAGAATTGCAGCCGGAGACTTGGAGTCATCAGTGGATGATCCAAGATCAGAGGAG
GATAAAAGATTTGAGAGTCACATAGAGTCCAGGAAGCCATACAAAGAATTGAGATTAGAA
GTTGGGAAACAAAGACTCAAGTACGCTCAGGAAGAATTGTCAAACGAAGTACTTCCACCC
CCTAGGAAAATAAAGGGACTGTTTTCACAAGCTAAAATTTCTCTTTTTTAT
>FR1-v2B-6 MT380721
TACAATCGCTCTGATGAATACTTGTCTTTTAGTTGTTACTTGTCTGTCACAGAACAATCA
GAGTTTTATTTTCCCAGAGCTCCATTGAATTCAAATGCCATGTTATCCACTGAATCAATG
ATGAGCAGAATTGCAGCCGGAGACTTGGAGTCATCAGTGGATGATCCAAGATCAGAGGAG
GATAAAAGATTTGAGAGTCACATAGAGTCCAGGAAGCCATACAAAGAATTGAGATTAGAA
GTTGGGAAACAAAGACTCAAGTACGCTCAGGAAGAATTGTCAAACGAAGTACTTCCACCC
CCTAGGACAATAAAGGGACTGTTTTCACAAGCTAAAATTTCTCTTTTTTAT
>FR1-v2B-7 MT380722
TACAATCACTCTGATGAATACTTGTCTTTTAGTTGTTACTTGTCTGTCACAGAACAATCA
GAGTTTTATTTTCCCAGAGCTCCATTGAATTCAAATGCCATGTTATCCACTGAATCAATG
ATGAGCAGAATTGCAGTCGGAGACTTGGAGTCATCAGTGGATGATCCAAGATCAGAGGAG
GATAAAAGATTTGAGAGTCACATAGAGTCCAGGAAGCCATACAAAGAATTGAGATTAGAA
GTTGGGAAACAAAGACTCAAGTACGCTCAGGAAGAATTGTCAAACGAAGTACTTCCACCC
CCTAGGAAAATAAAGGGACTGTTTTCACAAGCTAAAATTTCTCTTTTTTAT
>DR5-2B-3 MT721175
TACAATCATTCTGATGAATATTTATCTTTTAGTTGCTACTTGTCCGTCACAGAACAATCA
GAATTTTACTTTCCCAGAGCTCCATTGAACTCAAATGCCATGTTGTCCACTGAATCAATG
ATGAATAGAATTGCAGCTGGAGATTTGGAGTCATCAGTCGATGATCCTAGGTCAGAGGAG
GATAAAAAATTTGAGAGTCACATAGAATGTAGTAAACCATATAAAGAATTGAGATTAGAA
GTTGGGAAACAAAGACTTAAGTATGCCCAGGAGGAATTGTCAAATGAAGTACTTCCACCT
CCCAGGAAAATGAAGGGATTGTTTTCACAAGCTAAAATTTCTCTTTTTTAT
>DR5-2B-4 MT721176
TACAATCATTCTGATGAATATTTATCTTTTAGTTGCTATTTGTCCGTCATAGAACAATCA
GAATTTTACTTCCCCAGAGCTCCATTGAACTCAAATGCCATGTTGTCCACTGAATCAATG
ATGAGTAGAATTGCAGCTGGAGATTTGGAGTCATCAGTGGATGATCCTAGGTCAGAGGAG
GATAAGAAATTTAAGAGTCACATAGAATGTAGTAAACCATATAAAGAATTGAGATTGGAA
GTTGGGAAACAAAGACTTAAGTATGCCCAGGAGGAACTGTCAAATGAAGTACTTCCACCT
CCCAGGAAAATGAAGGGATTGTTTTCGCAAGCCAAAATTTCTCTTTTTTAT
>DR5-2B-5 MT721177
TACAATCATTCTGATGAATATTTATCTTTTAGTTGCTACTTGTCCGTCACAGAACAATCA
GAATTTTACTTTCCCAGAGCTCCATTGTACTCAAATGCCATGTTGTCCACTGAATCAATG
ATGAATAGAATTGCAGCTGGAGATTTGGAGTCATCAGTCGATGATCCTAGGTCAGAGGAG
GATAAAAAATTTGAGAGTCACATAGAATGTAGTAAACCATATAAAGAATTGAGATTAGAA
GTTGGGAAACAAAGACTTAAGTATGCCCAGGAGGAATTGTCAAATGAAGTACTTCCACCT
CCCAGGAAGATGAAGGGATTGTTTTCACAAGCTAAAATTTCTCTTTTTTAT
>DR5-2B-6 MT721178
TACAATCATTCTGATGAATATTTATCTTTTAGTTGCTATTTGTCCGTCACAGAACAATCA
GAATTTTACTTCCCCAGAGCTCCATTGAACTCAAATGCCATGTTGTCCACTGAATCAATG
ATGAGTAGAATTGCAGCTGGAGATTTGGAGTCATCAGTGGATGATCCTAGGTCAGAGGAG
GATAAGAAATTTGAGAGTCACATAGAATGTAGTAAACCATATAAAGAATTGAGATTGGAA
GTTGGGAAACAAAGACTTAAGTATGCCCAGGAGGAACTGTCAAATGAAGTACTTCCACCT
CCCAGGAAAATGAAGGGATTGTTTTCGCAAGCCAAAATTTCTCTTTTTTAT
>DR5-2B-7 MT721179
TACAATCATTCTGATGAATATTTATCTTTTAGTTGCTATTTGTCCGTCACAGAACAATCA
GAATTTTACTTCCCCAGAGCTCCATTGAACTCAAATGCCATGTTGTCCACTGAATCAATG
ATGAGTAGAATTGCAGCTGGAGATTTGGAGTCATCAGTGGATGATCCTAGGTCAGAGGAG
GATAAGAAACTTGAGAGTCACATAGAATGTAGTAAACCATATAAAGAATTGAGATTGGAA
GTTGGGAAACAAAGACTTAAGTATGCCCAGGAGGAACTGTCAAATGAAGTACTTCCACCT
TCCAGGAAAATGAAGGGATTGTTTTCGCAAGCCAAAATTTCTCTTTTTTAT
>DR6-2B-3 MT721180
TACAATCATTCTGATGAATATTTATCTTTTAGTTGCTATTTGTCCGTCACAGAACAATCA
GAATTTTACTTTCCCAGAGCTCCATTGAACTCAAATGCCATGTTGTCCACTGAATCAATG
ATGAGTAGAATTGCAGCTGGAGATTTGGAGTCATCAGTGGATGATCCTAGGTCAGAGGAG
GATAAAAAATTTGAGAGTCACATAGAATGTAGTAAACCATATAAAGAATTGAGATTAGAA
GTTGGGAAACAAAGACTTAAGTATGCCCAGGAGGAATTGTCAAATGAAGTACTCCCACCT
CCCAGGAAAATGAAGGGATTGTTTTCACAAGCTAAAATTTCTCTTTTTTAT
>DR6-2B-4 MT721181
TACAATCATTCTGATGAATATTTATCTTTTAGTTGCTATTTGTCCGTCACAGAACAATCA
GAATTTTACTTCCCCAGAGCTCCATTGAACTCAAATGCCATGTTGTCCACTGAATCAATG
ATGAGTAGAATTGTAGCTGGAGATTTGGAGTCATCAGTGGATGATCCTAGGTCAGAGGAG
GATAAGAAATTTGAGAGTCACATAGAATGTAGTAAACCATATAAAGAATTGAGATTGGAA
GTTGGGAAACAAAGACTTAAGTATGCCCAGGAGGAACTGTCAAATGAAGTACTTCCACCT
CCCAGGAAAATGAAGGGATTGTTTTCGCAAGCCAAAATTTCTCTTTTTTAT
>DR6-2B-6 MT721182
TACAATCATTCTGATGAATATTTATCTTTTAGTTGCTACTTGTCCGTCACAGAACAATCA
GAATTTTACTTTCCCAGAGCTCCATTGAACTCAAATGCCATGTTGTCCACTGAATCAATG
ATGAATAGAATTGCAGCTGGAGATTTGGAGTCATCAGTCGATGATCCTAGGTCAGAGGAG
GATAAAAAATTTGAGAGTCACATAGAATGTAGTAAACCATATAAAGAATTGAGATTGGAA
GTTGGGAAACAAAGACTTAAGTATGCCCAGGAGGAACTGTCAAATGAAGTACTTCCACCT
CCCAGGAAAATGAAGGGATTGTTTTCGCAAGCCAAAATTTCTCTTTTTTAT
>DR6-2B-7 MT721183
TACAATCATTCTGATGAATATTTATCTTTTAGTTGCTATTTGTCCGTCACAGAACAATCA
GAATTTTACTTCCCCAGAGCTCCATTGAACTCAAATGCCATGTTGTCCACTGAATCAATG
ATGAGTAGAATTGCAGCTGGAGATTTGGAGTCATCAGTGGATGATCCTAGGTCAGAGGAG
GATAAGAAATTTGAGAGTCACATAGAATGTAGTAAACCATATAAAGAATTGAGATTGGAA
GTTGGGAAACAAAGACTTAAGTATGCCCAGGAGGAACTGTCAAATGAAGTACTTCCACCT
CCCAGGAAAATGAAGGGATTGTTTTCGCAAGCCAAAATTTCTCTTTTTTAT
>DR7-2B-1 MT721184
TACAATCATTCTGATGAATATTTATCTTTTAGTTGCTATTTGTCCGTCACAGAACAATCA
GAATTTTACTTTCCCAGAGCTCCATTGAACTCAAATGCCATGTTGTCCACTGAATCAATG
ATGAGTAGAATTGCAGCTGGAGATTTGGAGTCATCAGTGGATGATCCTAGGTCAGAGGAG
GATAAAAAATTTGAGAGTCACATAGAATGTAGTAAACCATATAAAGAATTGAGATTAGAA
GTTGGGAAACAAAGACTTAAGTATGCCCAGGAGGAACCGTCAAATGAAGTACTTCCACCT
CCCAGGAAAATGAAGGGATTGTTTTCACAAGCCAAAATTTCTCTTTTTTAT
>DR7-2B-2 MT721185
TACAATCATTCTGATGAATATTTATCTTTTAGTTGCTATTTGTCCGTCACAGAACAATCA
GAATTTTACTTTCCCAGAGCTCCATTGAACTCAAATGCCATGTTGTCCACTGAATCAATG
ATGAGTAGAATTGCAGCTGGAGATTTGGAGTCATCAGTGGATGATCCTAGGTCAGAGGAG
GATAAAAAATTTGAGAGTCACATAGAATGTAGTAAACCATATAAAGAATTGAGATTAGAA
GTTGGGAAACAAAGACTTAAGTATGCCCAGGAGGAACTGTCAAATGAAGTACTTCCACCT
CCCAGGAAAATGAAGGGATTGTTTTCACAAGCCAAAATTTCTCTTTTTTAT
>DR7-2B-3 MT721186
TACAATCATTCTGATGAATATTTATCTTTTAGTTGCTATTTGTCCGTCACAGAACAATCA
GAATTTTACTTTCCCAGAGCTCCATTGAACTCAAATGCCATGTTGTCCACTGAATCAATG
ATGAGTAGAATTGCAGCTGGAGATTTGGAGTCATCAGTGGATGATCCTAGGTCAGAGGAG
GATAAAAAATTTGAGAGTCACATAGAATGTAGTAAACCATATAAAGAATTGAGATTAGAA
GTTGGGAAACAAAGACTTAAGTATGCCCAGGAGGAACTGTCAAATGAAGTACTTCCACCT
CCCAGGAAAATGAAGGGATTGTTTTCACAAGCCAAAATTTCTCTTTTTTAT
>DR7-2B-4 MT721187
TACAATCATTCTGATGAATATTTATCTTTTAGTTGCTATTTGTCCGTCACAGAACAATCA
GAATTTTACTTTCCCAGAGCTCCATTGAACTCAAATGCCATGTTGTCCACTGAATCAATG
ATGAGTAGAATTGCAGCTGGAGATTTGGAGTCATCAGTGGATGATCCTAGGTCAGAGGAG
GATAAAAAATTTGAGAGTCACATAGAATGTAGTAAACCATATAAAGAATTGAGATTAGAA
GTTGGGAAACAAAGACTTAAGTATGCCCAGGAGGAACTGTCAAATGAAGTACTTCCACCT
CCCAGGAAAATGAAGGGATTGTTTTCACGAGCCAAAATTTCTCTTTTTTAT
>DR7-2B-5 MT721188
TACAATCATTCTGATGAATATTTATCTTTTAGTTGCTATTTGTCCGTCACAGAACAATCA
GAATTTTACTTTCCCAGAGCTCCATTGGACTCAAATGCCATGTTGTCCACTGAATCAATG
ATGAGTAGAATTGCAGCTGGAGATTTGGAGTCATCAGTGGATGATCCTAGGTCAGAGGAG
GATAAAAAATTTGAGAGTCACATAGAATGTAGTAAACCATATAAAGAATTGAGATTAGAA
GTTGGGAAACAAAGACTTAAGTATGCCCAGGAGGAACTGTCAAATGAAGTACTTCCACCT
CCCAGGAAAATGAAGGGATTGTTTTCACAAGCCAAAATTTCTCTTTTTTAT
>DR7-2B-6 MT721189
TACAATCATTCTGATGAATATTTATCTTTTAGTTGTTATTTGTCCGTCACAGAACAATCA
GAATTTTACTTTCCCAGAGCTCCATTGAATTCAAATGCCATGTTGTCCACTGAATCAATG
ATGAGTAGAATTGCAGCTGGAGATTTGGAGTCATCAGTGGATGATCCTAGGTCAGAGGAG
GATAAAAAATTTGAGAGTCACGTAGAATGTAGTAAGCCATATAAAGAATTGAGATTAGAA
GTTGGGAAACAAAGACTTAAGTATGCACAGGAAGAACTGTCAAATGAAGTACTTCCACCT
CCCAGGAAAATGAAGGGATTGTTTTCACAAGCCAAAATTTCTCTTTTTTAT
>DR8-2B-2 MT721190
TACAATCATTCTGATGAATATTTATCTTTTAGTTGCTATTTGTCCGTCACAGAACAATCA
GAATTTTACTTCCCCAGAGCTCCATTGAACTCAAATGCCATGTTGTCCACTGAATCAATG
ATGAGTAGAATTGCAGCTGGAGATTTGGAGTCATCAGTGGATGATCCTAGGTCAGAGGAG
GATAAGAAATTTGAGAGTCACATAGAATGTAGTAAACCATATAAAGAATTGAGATTGGAA
GTTGGGAAACAAAGACTTAAGTATGCCCAGGAGGAACTGTCAAATGAAGTACTTCCACCT
CCCAGGAAAATGAAGGGATTGTTTTCGCAAGCCAAAATTTCTCTTTTTTAT
>DR8-2B-3 MT721191
TACAATCATTCTGATGAATATTTATCTTTTAGTTGCTATTTGTCCGTCACAGAACAATCA
GAATTTTACTTCCCCAGAGCTCCATTGAACTCAAATGCCATGTTGTCCACTGAATCAATG
ATGAGTAGAATTGCAGCTGGAGATTTGGAGTCATCAGTGGATGATCCTAGGTCAGAGGAG
GATAAGAAATTTGAGAGTCACATAGAATGTAGTAAACCATATAAAGAATTGAGATTGGAA
GTTGGGAAACAAAGACTTAAGTATGCCCAGGAGGAACTGTCAAATGAAGTACTTCCACCT
CCCAGGAAAATGAAGGGATTGTTTTCGCAAGCCAAAATTTCTCTTTTTTAT
>DR8-2B-4 MT721192
TACAATCATTCTGATGAATATTTATCTTTTAGTTGCTATTTGTCCGTCACAGAACAATCA
GAATTTTACTTCCCCAGAGCTCCATTGAACTCAAATGCCATGTTGTCCACTGAATCAATG
ATGAGTAGAATTGCAGCTGGAGATTTGGAGTCATCAGTGGATGATCCTAGGTCAGAGGAG
GATAAGAAATTTGAGAGTCACATAGAATGTAGTAAACCATATAAAGAATTGAGATTGGAA
GTTGGGAAACAAAGACTTAAGTATGCCCAGGAGGAACTGTCAAATGAAGTACTTCCACCT
CCCAGGAAAATGAAGGGATTGTTTTCGCAAGCCAAAATTTCTCTTTTTTAT
>DR8-2B-5 MT721193
TACAATCATTCTGATGAATATTTATCTTTTAGTTGCTATTTGTCCGTCACAGAACAATCA
GAATTTTACTTCCCCAGAGCTCCATTGAACTCAAATGCCATGTTGTCCACTGAATCAATG
ATGAGTAGAATTGCAGCTGGAGATTTGGAGTCATCAGTGGATGATCCTAGGTCAGAGGAG
GATAAGAAATTTGAGAGTCACATAGAATGTAGTAAACCATATAAAGAATTGAGATTGGAA
GTTGGGAAACAAAGACTTAAGTATGCCCAGGAGGAACTGTCAAATGAAGTACTTCCACCT
CCCAGGAAAATAAAGGGATTGTTTTCGCAAGCCAAAATTTCTCTTTTTTAT
>DR8-2B-6 MT721194
TACAATCATTCTGATGAATATTTATCTTTTAGTTGCTATTTGTCCGTCACAGAACAATCA
GAATTTTACTTCCCCAGAGCTCCATTGAACTCAAATGCCATGTTGTCCACTGAATCAATG
ATGAGTAGAATTGCAGCTGGAGATTTGGAGTCATCAGTGGATGATCCTAGGTCAGAGGAG
GATAAGAAATTTGAGAGTCACATAGAATGTAGTAAGCCATATAAAGAATTGAGATTGGAA
GTTGGGAAACAAAGACTTAAGTATGCCCAGGAGGAACTGTCAAATGAAGTACTTCCACCT
CCCAGGAAAATGAAGGGATTGTTTTCGCAAGCCAAAATTTCTCTTTTTTAT
>DR8-2B-7 MT721195
TACAATCATTCTGATGAATATTTATCTTTTAGTTGCTATTTGTCCGTCACAGAACAATCA
GAATTTTACTTCCCCAGAGCTCCATTGAACTCAAATGCCATGTTGTCCACTGAATCAATG
ATGAGTAGAATTGCAGCTGGAGATTTGGAGTCATCAGTGGATGATCCTAGGTCAGAGGAG
GATAAGAAATTTGAGAGTCACATAGAATGTAGTAAACCATATAAAGAATTGAGATTGGAA
GTTGGGAAACAAAGACTTAAGTATGCCCAGGAGGAACTGTCAAATGAAGTACTTCCACCT
CCCAGGAAAATGAAGGGATTGTTTTCGCAGGCCAAAATTTCTCTTTTTTAT
>DR9-2B-4 MT721196
TACAATCATTCTGATGAATATTTATCTTTTAGTTGCTATCTGTCCGTCACAGAACAATCA
GAACTTTACTTTCCCAGAGCTCCATTGAACTCAAATGCCATGTTGTCCACTGAATCAATG
ATGAGTAGAATTGCAGCTGGAGATTTGGAGTCATCAGTGGATGATCCTAGGTCAGAGGAG
GATAAAAAATTTGAGAGTCACATAGAATGTAGTAAACCATATAAAGAATTGAGATTAGAA
GTTGGGAAACAAAGACTTAAGTATGCCCAGGAGGAACTGTCAAATGAAGTACTTCCACCT
CCCAGGAAAATGAAGGGATTGTTTTCACAAGCCAAAATTTCTCTTTTTTAT
>DR9-2B-5 MT721197
TACAATCATTCTGATGAATATTTATCTTTTAGTTGCTATCTGTCCGTCACAGAACAATCA
GAATTTTACTTTCCCAGAGCTCCATTGAACTCAAATGCCATGTTGTCCACTGAATCAATG
ATGAGTAGAATTGCAGCTGGAGATTTGGAGTCATCAGTGGATGATCCTAGGTCAGAGGAG
GATAAAAAATTTGAGAGTCACATAGAATGTAGTAAACCATATAAAGAATTGAGATTAGAA
GTTGGGAAACAAAGACTTAAGTATGCCCAGGAGGAACTGTCAAATGAAGTACTTCCACCT
CCCAGGAAAATGAAGGGATTGTTTTCACAAGCCAAAATTTCTCTTTTTTAT
>DR9-2B-6 MT721198
TACAATCATTCTGATGAATATTTATCTTTTAGTTGCTATTTGTCCGTCACAGAACAATCA
GAATTTTACTTCCCCAGAGCTCCATTGAACTCAAATGCCATGTTGTCCACTGAATCAATG
ATGAGTAGAATTGCAGCTGGAGATTTGGAGTCATCAGTGGATGATCCTAGGTCAGAGGAG
GATAAGAAATTTGAGAGTCACATAGAATGTAGTAAACCATATAAAGAATTGAGATTGGAA
GTTGGGAAACAAAGACTTAAGTATGCCCAGGAGGAACTGTCAAATGAAGTACTTCCACCT
CCCAGGAAAATGAAGGGATTGTTTTCGCAAGCCAAAATTTCTCTTTTTTAT
>DR9-2B-7 MT721199
TACAATCATTCTGATGAATATTTATCTTTTAGTTGCTATCTGTCCGTCACAGAACAATCA
GAATTTTACTTTCCCAGAGCTCCATTGAACTCAAATGCCATGTTGTCCACTGAATCAATG
ATGAGTAGAATTGCAGCTGGAGATTTGGAGTCATCAGTGGATGATCCTAGGTCAGAGGAG
GATAAAAAATTTGAGAGTCACATAGAATGTAGTAAACCATATAAAGAATTGAGATTAGAA
GTTGGGAAACAAAGACTTAAGTATGCCCAGGAGGAACTGTCAAATGAAGTACTTCCACCT
CCCAGGAAAATGAAGGGATTGTTTTCACAAGCCAAAATTTCTCTTTTTTAT
>DR10-2B-3 MT721200
TACAATCATTCTGATGAATATTTATCTTTTAGTTGCTATTTGTCCGTCACAGAACAATCA
GAATTTTACTTCCCCAGAGCTCCATTGAACTCAAATGCCATGTTGTCCACTGAATCAATG
ATGAGTAGAATTGCAGCTGGAGATTTGGAGTCATCAGTGGATGATCCTAGGTCAGAGGAG
GATAAGAAATTTGAGAGTCACATAGAATGTAGTAAACCATATAAAGAATTGAGATTGGAA
GTTGGGAAACAAAGACTTAAGTATGCCCAGGAGGAACTGTCAAATGAAGTACTTCCACCT
CCCAGGAAAATGAAGGGATTGTTTTCGCAAGCCAAAATTTCTCTTTTTTAT
>DR10-2B-4 MT721201
TACAATCATTCTGATGAATATTTATCTTTTAGTTGCTATTTGTCCGTCACAGAACAATCA
GAATTTTACTTCCCCAGAGCTCCATTGAACTCAAATGCCATGTTGTCCACTGAATCAATG
ATGAGTAGAATTGCAGCTGGAGATTTGGAGTCATCAGTGGATGATCCTAGGTCAGAGGAG
GATAAGAAATTTGAGAGTCACATAGAATGTAGTAAACCATATAAAGAATTGAGATTGGAA
GTTGGGAAACAAAGACTTAAGTATGCCCAGGAGGAACTGTCAAATGAAGTACTTCCACCT
CCCAGGAAAATGAAGGGATTGTTTTCGCAAGCCAAAATTTCTCTTTTTTAT
>DR10-2B-5 MT721202
TACAATCATTCTGATGAATATTTATCTTTTAGTTGCTATTTGTCCGTCACAGAACAATCA
GAATTTTACTTCCCCAGAGCTCCATTGAACTCAAATGCCATGTTGTCCACTGAATCAATG
ATGGGTAGAATTGCAGCTGGAGATTTGGAGTCATCAGTGGATGATCCTAGGTCAGAGGAG
GATAAGAAATTTGAGAGTCACATAGAATGTAGTAAACCATATAAAGAATTGAGATTGGAA
GTTGGGAAACAAAGACTTAAGTATGCCCAGGAGGAACTGTCAAATGAAGTACTTCCACCT
CCCAGGAAAATGAAGGGATTGTTTTCGCAAGCCAAAATTTCTCTTTTTTAT
>DR10-2B-6 MT721203
TACAATCATTCTGATGAATATTTATCTTTTAGTTGCTATTTGTCCGTCACAGAACAATCA
GAATTTTACTTCCCCAGAGCTCCATTGAACTCAAATGCCATGTTGTCCACTGAATCAATG
ATGAGTGGAATTGCAGCTGGAGATTTGGAGTCATCAGTGGATGATCCTAGGTCAGAGGAG
GATAAGAAATTTGAGAGTCACATAGAATGTAGTAAACCATATAAAGAATTGAGATTGGAA
GTTGGGAAACAAAGACTTAAGTATGCCCAGGAGGAACTGTCAAATGAAGTACTTCCACCT
CCCAGGAAAATGAAGGGATTGTTTTCGCAAGCCAAAATTTCTCTTTTTTAT
>DR10-2B-7 MT721204
TACAATCATTCTGATGAATACTTATCTTTTAGTTGTTATTTGTCCGTCACAGAACAATCA
GAATTTTACTTCCCCAGAGCTCCATTGAACTCAAATGCCATGTTGTCCACTGAATCAATG
ATGGGTAGAATTGCAGCTGGAGATTTGGAGTCATCAGTGGATGATCCTAGGTCAGAGGAG
GATAAGAAATTTGAGAGTCACATAGAATGTAGTAAACCATATAAAGAATTGAGATTGGAA
GTTGGGAAACAAAGACTTAAGTATGCCCAGGAGGAACTGTCAAATGAAGTACTTCCACCT
CCCAGGAAAATGAAGGGATTGTTTTCGCAAGCCAAAATTTCTCTTTTTTAT
>DR1-2B-1 MT721205
TACAATCATTCTGATGAATATTTATCTTTTAGTTGCTATTTGTCCGTCACAGAACAATCA
GAATTTTACTTTCCTAGAGCTCCATTGAACCCAAATGCCATGTTGTCCACTGAATCAATG
ATGAGTAGAATTGCAGCTGGAGATTTGGAGTCATCAGTGGATGATCCTAGGTCAGAGGAG
GATAAAAAATTTGAGAGTCACATAGAATGTAGTAAACCATATAAAGAATTGAGATTAGAA
GTGGGGAAACAAAGACTTAAGTATGCCCAGGAGGAACTGTCAAATGAAGTACTTCCACCT
CCCAGGAAAATGAAGGGATTGTTTTCACAAGCCAAAATTTCTCTTTTTTAT
>DR1-2B-4 MT721206
TACAATCATTCTGATGAATATTTATCTTTTAGTTGCTATTTGTCCGTCACAGAACAATCA
GAATTTCACTTTCCTAGAGCTCCATTGAACTCAAATGCCATGTTGTCCACTGAATCAATG
ATGAGTAGAATTGCAGCTGGAGATTTGGAGTCATCAGTGGATGATCCTAGGTCAGAGGAG
GATAAAAAATTTGAGAGTCACATAGAATGTAGTAAACCATATAAAGAATTGAGATTAGAA
GTGGGGAAACAAAGACTTAAGTATGCCCAGGAGGAACTGTCAAATGAAGTACTTCCACCT
CCCAGGAAAATGAAGGGATTGTTTTCACAAGCCAAAATTTCTCTTTTTTAT
>DR1-2B-5 MT721207
TACAATCATTCTGATGAATATTTATCTTTTAGTTGCTATTTGTCCGTCACAGAACGATCA
GAATTTTACTTTCCTAGAGCTCCATTGAACTCAAATGCCATGTTGTCCACTGAATCAATG
ATGAGTAGAATTGCAGCTGGAGATTTGGAGTCATCAGTGGATGATCCTAGGTCAGAGGAG
GATAAAAAATTTGAGAGTCACATAGAATGTAGTAAACCATATAAAGAATTGAGATTAGAA
GTGGGGAAACAAAGACTTAAGTATGCCCAGGAGGAACTGTCAAATGAAGTACTTCCACCT
CCCAGGAAAATGAAGGGATTGTTTTCACAAGCCAAAATTTCTCTTTTTTAT
>DR1-2B-6 MT721208
TACAATCATTCTGATGAATATTTATCTTTTAGTTGCTATTTGTCCGTCACAGAACAATCA
GAATTTTACTTTCCTAGAGCTCCATTGAACTCAAATGCCATGTTGTCCACTGAATCAATG
ATGAGTAGAATTGCAGCTGGAGATTTGGAGTCATCAGTGGATGATCCTAGGTCAGAGGAG
GATAAAAAATTTGAGAGTCACATAGAATGTAGTAAACCATATAAAGAATTGAGATTAGAA
GTGGGGAAACAAAGACTTAAGTATGCCCAGGAGGAACTGTCAAATGAAGTACTTCCACCT
CCCAGGAAAATGAAGGGATTGTTTTCACAAGCCAAAATTTCTCTTTTTTAT
>DR1-2B-7 MT721209
TACAATCATTCTGATGAATATTTATCTTTTAGTTGCTATTTGTCCGTCACAGAACAATCA
GAATTTTACTTTCCTAGAGCTCCATTGAACTCAAATGCCATGTTGTCCACTGAATCAATG
ATGAGTAGAATTGCAGCTGGAGATTTGGAGTCATCAGTGGATGATCCTAGGTCAGAGGAG
GATAAAAAATTTGAGAGTCACATAGAATGTAGTAAACCATATATAGAATTGAGATTAGAA
GTGGGGAAACAAAGACTTAAGTATGCCCAGGAGGAACTGTCAAATGAAGTACTTCCACCT
CCCAGGAAAATGAAGGGATTGTTTTCACAAGCCAAAATTTCTCTTTTTTAT
>DR2-2B-c1 MT721210
TACAATCATTCTGATGAATATTTATCTTTTAGTTGCTATTTGTCCGTCACAGAACAATCA
GAATTTTACTTTCCTAGAGCTCCATTGAACTCAAATGCCATGTTGTCCACTGAATCAATG
ATGAGTAGAATTGCAGCTGGAGATTTGGAGTCATCAGTGGATGATCCTAGGTCAGAGGAG
GATAAAAAATTTGAGAGTCACATAGAATGTAGTAAACCATATAAAGAATTGAGATTAGAA
GTGGGGAAACAAAGACTTAAGTATGCCCAGGAGGAACTGTCAAATGAAGTACTTCCACCT
CCCAGGAAAATGAAGGGATTGTTTTCACAAGCCAAAATTTCTCTTTTTTAT
>DR2-2B-c2 MT721211
TACAATCATTCTGATGAATATTTATCTTTTAGTTGCTATTTGTCCGTCACAGAACAATCA
GAATTTTACTTCCCCAGAGCTCCATTGAACTCAAATGCCATGTTGTCCACTGAATCAATG
ATGAGTAGAATTGCAGCTGGAGATTTGGAGTCATCAGTGGATGATCCTAGGTCAGAGGAG
GATAAGAAATTTGAGAGTCACATAGAATGTAGTAAACCATATAAAGAATTGAGATTGGAA
GTTGGGAAACAAAGACTTAAGTATGCCCAGGAGGAACTGTCAAATGAAGTACTTCCACCT
CCCAGGAAAATGAAGGGATTGTTTTCGCAAGCCAAAATTTCTCTTTTTTAT
>DR2-2B-c3 MT721212
TACAATCATTCTGATGAATATTTATCTTTTAGTTGCTATTTGTTCGTCACAGAACAATCA
GAATTTTACTTTCCTAGAGCTCCATTGAACTCAAATGCCATGTTGTCCACTGAATCAATG
ATGAGTAGAATTGCAGCTGGAGATTTGGTGTCATCAGTGGATGATCCTAGGTCAGAGGAG
GATAAAAAATTTGAGAGTCGCATAGAATGTAGTAAACCATATAAAGAATTGAGATTAGAA
GTGGGGAAACAAAGACTTAAGTATGCCCAGGAGGAACTGTCAAATGAAGTACTTCCACCT
CCCAGGAAAATGAAGGGATTGTTTTCACAAGCCAAAATTTCTCTTTTTTAT
>DR2-2B-c4 MT721213
TACAATCATTCTGATGAATATTTATCTTTTAGTTGCTATTTGTCCGTCACAGAACAATCA
GAATTTTACTTTCCTAGAGCTCCATTGAACTCAAATGCCATGTTGTCCACTGAATCAATG
ATGAGTAGAATTGCAGCTGGAGATTTGGAGTCATCAGTGGATGATCCTAGGTCAGAGGAG
GATAAAAAATTTGAGAGTCACATAGAATGTAGTAAACCATATAAAGAATTGAGATTAGAA
GTGGGGAAACAAAGACTTAAGTATGCCCAGGAGGAACTGTCAAATGAAGTACTTCCACCT
CCCAGGAAAATGAAGGGATTGTTTTCACAAGCCAAAATTTCTCTTTTTTAT
>DR2-2B-c5 MT721214
TACAATCATTCTGATGAATATTTATCTTTTAGTTGCTATTTGTCCGTCACAGAACAATCA
GAATTTTACTTTCCTAGAGCTCCATTGAACTCAAATGCCATGTTGTCCACTGAATCAATG
ATGAGTAGAATTGCAGCTGGAGATTTGGAGTCATCAGTGGATGATCCTAGGTCAGAGGAG
GATAAAAAATTTGAGAGTCACATAGAATGTAGTAAACCATACAAAGAATTGAGATTAGAA
GTGGGGAAACAAAGACTTAAGTATGCCCAGGAGGAACTGTCAAATGAGGTACTTCCACCT
CCCAGGAAAATGAAGGGATTGTTTTCACAAGCCAAAATTTCTCTTTTTTAC
>DR3-2B-1 MT721215
TACAATCATTCTGATGAATATTTATCTTTTAGTTGCTATTTGTCCGTCACAGAACAATCA
GAATTTTACTTTCCTAGAGCTCCACTGAACTCAAATGCCATGTTGTCCACTGAATCAATG
ATGAGTAGAATTGCAGCTGGAGATTTGGAGTCATCAGTGGATGATCCTAGGTCAGAGGAG
GATAAAAAATTTGAGATTCACATAGAATGTAGTAAACCATATAAAGAATTGAGATTAGAA
GTGGGGAAACAAAGACTTAAGTATGCCCAGGAGGAACTGTCAAATGAAGTACTTCCACCT
CCCAGGAAAATGAAGGGATTGTTTTCACAAGCCAAAATTTCTCTTTTTTAT
>DR3-2B-2 MT721216
TACAATCATTCTGATGAATATTTATCTTTTAGTTGCTATTTGTCCGTCACAGAACAATCA
GAATTTTACTTTCCTAGAGCTCCATTGAACTCAAATGCCATGTTGTCCACTGAATCAATG
ATGAGTAGAATTGCAGCTGGAGATTTGGAGTCATCAGTGGATGATCCTAGGTCAGAGGAG
GATAAAAAATTTGAGATTCACATAGAATGTAGTAAACCATATAAAGAATTGAGATTAGAA
GTGGGGAAACAAAGACTTAAGTATGCCCAGGAGGAACTGTCAAATGAAGTACTTCCACCT
CCCAGGAAAATGAAGGGATTGTTTTCACAAGCCAAAATTTCTCTTTTTTAT
>DR3-2B-3 MT721217
TACAATCATTCTGATGAATATTTATCTTTTAGTTGCTATTTGTCCGTCACAGAACAATCA
GAATTTTACTTTCCTAGAGCTCCATTGAACTCAAATGCCATGTTGTCCACTGAATCAATG
ATGAGTAGAATTGCAGCTGGAGATTTGGAGTCATCAGTGGATGATCCTAGGTCAGAGGAG
GATAAAAAATTTGAGAGTCACATAGAATGTAGTAAACCATATAAAGAATTGAGATTAGAA
GTGGGGAAACAAAGACTTAAGTATGCCCAGGAGGAACTGTCAAATGAAGTACTTCCACCT
CCCAGGAAAATGAAGGGATTGTTTTCACAAGCCAAAATTTCTCTTTTTTAT
>DR3-2B-4 MT721218
TACAATCATTCTGATGAATATTTATCTTTTAGTTGCTATTTGTCCGTCACAGAACAATCA
GAATTTTACTTTCCTAGAGCTCCATTGAACTCAAATGCCATGTTGTCCACTGAATCAATG
ATGAGTAGAATTGCAGCTGGAGATTTGGAGTCATCAGTGGATGATCCTAGGTCAGAGGAG
GATAAAAAATTTGAGAGTCACATAGAATGTAGTAAACCATATAAAGAATTGAGATTAGAA
GTGGGGAAACAAAGACTTAAGTATGCCCAGGAGGAACTGTCGAATGAAGTACTTCCACCT
CCCAGGAAAATGAAGGGATTGTTTTCACAAGCCAAAATTTCTCTTTTTTAT
>DR3-2B-6 MT721219
TACAATCATTCTGATGAATATTTATCTTTTAGTTGCTATTTGTCCGTCACAGAACAATCA
GAATTTTACTTTCCTAGAGCTCCATTGAACTCAAATGCCATGTTGTCCACTGAATCAATG
ATGAGTAGAATTGCAGCTGGAGATTTGGAGTCATCAGTGGATGATCCTAGGTCAGAGGAG
GATAAAAAATTTGAGAGTCACATAGAATGTAGTAAACCATATAAAGAATTGAGATTAGAA
GTGGGGAAACAAAGACTTAAGTATGCCCAGGAGGAACTGTCAAATGAAGTACTTCCACCT
CCCAGGAAAATGAAGGGATTGTTTTCACAAGCCAAAATTTCTCTTTTTTAT
>DE6-2B-5 MT721220
TACAATCATTCTGATGAATATTTATCTTTTAGTTGCTATTTGTCCGTCACAGAACAATCA
GAATTTTACTTCCCCAGAGCTCCATTGAACTCAAATGCCATGTTGTCCACTGAATCAATG
ATGAGTAGAATTGCAGCTGGAGATTTGGAGTCATCAGTGGATGATCCTAGGTCAGAGGAG
GATAAGAAATTTGAGAGTCACATAGAATGTAGTAAACCATATAAAGAATTGAGATTGGAA
GTTGGGAAACAAAGACTTAAGTATGCCCAGGAGGAACTGTCAAATGAAGTACTCCCACCT
CCCAGGAAAATGAAGGGATTGTTTTCACAAGCTAAAATTTCTCTTTTTTAT
>DE6-2B-6 MT721221
TACAATCATTCTGATGAATATTTATCTTTTAGTTGCTATTTGTCCGTCACAGAACAATCA
GAATTTTACTTCCCCAGAGCTCCATTGAACTCAAATGCCATGTTGTCCACTGAATCAATG
ATGAGTAGAATTGCAGCTGGAGATTTGGAGTCATCAGTGGATGATCCTAGGTCAGAGGAG
GATAAGAAATTTGAGAGTCACATAGAATGTAGTAAACCATATAAAGAATTGAGATTGGAA
GTTGGGAAACAAAGACTTAAGTATGCCCAGGAGGAACTGTCAAATGAAGTACTTCCACCT
CCCAGGAAAATGAAGGGATTGTTTTCGCAAGCCAAAATTTCTCTTTTTTAT
>DE6-2B-7 MT721222
TACAATCATTCTGATGAATATTTATCTTTTAGTTGCTATTTGTCCGTCACAGAACAATCA
GAATTTTACTTTCCCAGAGCTCCATTGAACTCAAATGCCATGTTGTCCACTGAATCAATG
ATGAGTAGAATTGCAGCTGGAGATTTGGAGTCATCAGTGGATGATCCTAGGTCAGAGGAG
GATAAAAAATTTGAGAGTCACATAGAATGTAGTAAACCATATAAAGAATTGAGATTAGAA
GTTGGGAAACAAAGACTTAAGTATGCCCAGGAGGAATTGTCAAATGAAGTACTCCCACCT
CCCAGGAAAATGAAGGGATTGTTTTCACAAGCTAAAATTTCTCTTTTTTAT
>DE6-2B-3 MT721223
TACAATCATTCTGATGAATATTTATCTTTTAGTTGTTATTTGTCCGTCACAGAACAATCA
GAATTTTACTTTCCCAGAGCTCCATTGAATTCAAATGCCATGTTGTCCACTGAATCAATG
ATGAGTAGAATTGCAGCTGGAGATTTGGAGTCATCAGTGGATGATCCTAGGTCAGAGGAG
GATAAAAAATTTGAGAGTCACATAGAATGTAGTAAGCCATACAAAGAATTAAGATTAGAA
GTTGGGAAACAAAGACTTAAGTATGCACAGGAAGAACTGTCAAATGAAGTACTTCCACCT
CCCAGGAAAATGAAGGGATTGTTTTCACAAGCCAAAATTTCTCTTTTTTAT
>DE6-2B-4 MT721224
TACAATCATTCTGATGAATATTTATCTTTTAGTTGCTATTTGTCCGTCACAGAACAATCA
GAATTTTACTTCCCCAGAGCTCCATTGAACTCAAATGCCATGTTGTCCACTGAATCAATG
ATGAGTAGAATTGCAGCTGGAGATTTGGAGTCATCAGTGGATGATCCTAGGTCAGAGGAG
GATAAGAAATTTGAGAGTCACATAGAATGTAGTAAACCATATAAAGAATTGGGATTGGAA
GTTGGGAAACAAAGACTTAAGTATACCCAGGAGGAACTGTCAAATGAAGTACTTCCACCT
CCCAGGAAAATGAAGGGATTGTTTTCGCAAGCCAAAATTTCTCTTTTTTAT
>DE7-2B-1 MT721225
TACAATCATTCTGATGAATATTTATCTTTTAGTTGCTATTTGTCCGTCACAGAACAATCA
GAATTTTACTTCCCCAGAGCTCCATTGAACTCAAATGCCATGTTGTCCACTGAATCAATG
ATGAGTAGAATTGCAGCTGGAGATTTGGAGTCATCAGTGGATGATCCTAGGTCAGAGGAG
GATAAGAAATTTGAGAGTCACATAGAATGTAGTAAACCATATAAAGAATTGAGATTGGAA
GTTGGGAAACAAAGACTTAAGTATGCCCAGGAGGAACTGTCAAATGAAGTACTTCCACCT
CCCAGGAAAATGAAGGGATTGTTTTCGCAAGCCAAAATTTCTTTTTTTTAT
>DE7-2B-2 MT721226
TACAATCATTCTGATGAATATTTATCTTTTAGTTGCTATTTGTCCGTCACAGAACAATCA
GAATTTTACTTCCCCAGAGCTCCATTGAACTCAAATGCCATGTTGTCCACTGAATCAATG
ATGAGTAGAATTGCAGCTGGAGATTTGGAGTCATCAGTGGATGATCCTAGGTCAGAGGAG
GATAAGAAATTTGAGAGTCACATAGAATGTAGTAAACCATATAAAGAATTGAGATTGGAA
GTTGGGAAACAAAGACTTAAGTATGCCCAGGAGGAACTGTCAAATGAAGTACTTCCACCT
CCCAGGAAAATGAAGGGATTGTTTTCGCAAGCCAAAATTTCTCTTTTTTAT
>DE7-2B-3 MT721227
TACAATCATTCTGATGAATATTTATCTTTTAGTTGCTATTTGTCCGTCACAGAACAATCA
GAATTTTACTTTCCCAGAGCTCCATTGAACTCAAATGCCATGTTGTCCACTGAATCAATG
ATGAGTAGAATTGCAGCTGGAGATTTGGAGTCATCAGTGGATGATCCTAGGTCAGAGGAG
GATAAAAAATTTGAGAGTCACATAGAATGTAGTAAACCATATAAAGAATTGAGATTAGAA
GTTGGGAAACAAAGACTTAAGTATGCCCAGGAGGAATTGTCAAATGAAGTACTCCCACCT
CCCAGGAAAATGAAGGGATTGTTTTCACAAGCTAAAATTTCTCTTTTTTAT
>DE7-2B-4 MT721228
TACAATCATTCTGATGAATATTTATCTTTTAGTTGCTATTTGTCCGTCACAGAACAATCA
GAATTTTACTTTCCCAGAGCTCCATTGAACTCAAATGCCATGTTGTCCACTGAATCAATG
ATGAGTAGAATTGCAGCTGGAGATTTGGAGTCATCAGTGGATGATCCTAGGTCAGAGGAG
GATAAAAAATTTGAGAGTCACATAGAATGTAGTAAACCATATAAAGAATTGAGATTAGAA
GTTGGGAAACAAAGACTTAAGTATGCCCAGGAGGAATTGTCAAATGAAGTACTCCCACCT
CCCAGGAAAATGAAGGGATTGTTTTCACAAGCTAAAATTTCTCTTTTTTAT
>DE7-2B-5 MT721229
TACAATCATTCTGATGAATATTTATCTTTTAGTTGCTATTTGTCCGTCACAGAACAATCA
GAATTTTACTTCCCCAGAGCTCCATTGAACTCAAATGCCATGTTGTCCACTGAATCAATG
ATGAGTAGAATTGCAGCTGGAGATTTGGAGTCATCAGTGGATGATCCTAGGTCAGAGGAG
GATAAGAAATTTGAGAGTCACATAGAATGTAGTAAACCATATAAAGAATTGAGATTGGAA
GTTGGGAAACAAAGACTTAAGTATGCCCAGGAGGAACTGTCAAATGAAGTACTTCCACCT
CCCAGGAAAATGAAGGGATTGTTTTCGCAAGCCAAAATTTCTCTTTTTTAT
>DE7-2B-6 MT721230
TACAATCATTCTGATGAATATTTATCTTTTAGTTGCTATTTGTCCGTCACAGAACAATCA
GAATTTTACTTCCCCAGAGCTCCATTGAACTCAAATGCCATGTTGTCCATTGAATCAATG
ATGAGTAGAATTGCAGCTGGAGATTTGGAGTCATCAGTGGATGATCCTAGGTCAGAGGAG
GATAGGAAATTTGAGAGTCACATAGAATGTAGTAAACCATATAAAGAATTGAGATTGGAA
GTTGGGAAACAAAGACTTAAGTATGCCCAGGAGGAACTGTCAAATGAAGTACTTCCACCT
CCCAGGAAAATGAAGGGATTGTTTTCGCAAGCCAAAATTTCTCTTTTTTAT
>DE8-2B-3 MT721231
TACAATCATTCTGATGAATATTTATCTTTTAGTTGCTATTTGTCCGTCACAGAACAATCA
GAATTTTACTTCCCCAGAGCTCCATTGAACTCAAATGCCATGTTGTCCACTGAATCAATG
ATGAGTAGAATTGCAGCTGGAGATTTGGAGTCATCAGTGGATGATCCTAGGTCAGAGGAG
GATAAGAAATTTGAGAGTCACATAGAATGTAGTAAACCATATAAAGAGTTGAGATTGGAA
GTTGGGAAACAAAGACTTAAGTATGCCCAGGAGGAACTGTCAAATGAAGTACTTCCACCT
CCCAGGAAAATGAAGGGATTGTTTTCGCAAGCCAAAATTTCTCTTTTTTAT
>DE8-2B-4 MT721232
TACAATCATTCTGATGAATATTTATCTTTTAGTTGCTATTTGTCCGTCACAGAACAATCA
GAATTTTACTTCCCCAGAGCTCCATTGAACTCAAATGCCATGTTGTCCACTGAATCAATG
ATGAGTAGAATTGCAGCTGGAGATTTGGAGTCATCAGTGGATGATCCTAGGTCAGAGGAG
GATAAGAAATTTGAGAGTCACATAGAATGTAGTAAACCATATAAAGAATTGAGATTGGAA
GTTGGGAAACAAAGACTTAAGTATGCCCAGGAGGAACTGTCAAATGAAGTACTTCCACCT
CCCAGGAAAATGAAGGGATTGTTTTCGCAAGCCAAAATTTCTCTTTTTTAT
>DE8-2B-5 MT721233
TACAATCATTCTGATGAATATTTATCTTTTAGTTGCTATTTGTCCGTCACAGAACAATCA
GAATTTTACTTCCCCAGAGCTCCATTGAACTCAAATGCCATGTTGTCCACTGAATCAATG
ATGAGTAGAATTGCAACTGGAGATTTGGAGTCATCAGTGGATGATCCTAGGTCAGAGGAG
GATAAGAAATTTGAGAGTCACATAGAATGTAGTAAACCATATAAAGAATTGAGATTGGAA
GTTGGGAAACAAAGACTTAAGTATGCCCAGGAGGAACTGTCAAATGAAGTACTTCCACCT
CCCAGGAAAATGAAGGGATTGTTTTCGCAAGCCAAAATTTCTCTTTTTTAT
>DE8-2B-6 MT721234
TACAATCATTCTGATGAATATTTATCTTTTAGTTGCTATTTGTCCGTCACAGAACAATCA
GAATTTTACTTTCCCAGAGCTCCATTGAACTCAAATGCCATGTTGTCCACTGAATCAATG
ATGAGTAGAATTGCAGCTGGAGATTTGGAGTCATCAGTGGATGATCCTAGGTCAGAGGAG
GATAAAAAATTTGAGAGTCACATAGAATGTAGTAAACCATATAAAGAATTGAGATTAGAA
GTTGGGAAACAAAGACTTAAGTATGCCCAGGAGGAATTGTCAAATGAAGTACTCCCACCT
CCCAGGAAAATGAAGGGATTGTTTTCACAAGCTAAAATTTCTCTTTTTTAT
>DE8-2B-7 MT721235
TACAATCATTCTGATGAATATTTATCTTTTAGTTGCTATTTGTCCGTCACAGAACAATCA
GAATTTTACTTCCCCAGAGCTCCATTGAACTCAAATGCCATGTTGTCCACTGAATCAATG
ATGAGTAGAATTGCAGCTGGAGATTTGGAGTCATCAGTGGATGATCCTAGGTCAGAGGAG
GATAAGAAATTTGAGAGTCACATAGAATGTAGTAAACCATATAAAGAATTGAGATTGGAA
GTTGGGAAACAAAGACTTAAGTATGCCCAGGAGGAACTGTCAAATGAAGTACTTCCACCT
CCCAGGAAAATGAAGGGATTGTTTTCGCAAGCCAAAATTTCTCTTTTTTAT
>DE9-2B-3 MT721236
TACAATCATTCTGATGAATATTTATCTTTTAGTTGCTATCTGTCCGTCACAGAACAATCA
GAATTTTACTTTCCCAGAGCTCCATTGAACTCAAATGCCATGTTGTCCACTGAATCAATG
ATGAGTAGAATTGCAGCTGGAGATTTGGAGTCATCAGTGGATGATCCTAGGTCAGAGGAG
GATAAAAAATTTGAGAGTCACATAGAATGTAGTAAACCATATAAAGAATTGAGATTAGAA
GTTGGGAAACAAAGACTTAAGTATGCCCAGGAGGAACTGTCAAATGAAGTACTTCCACCT
CCCAGGAAAATGAAGGGATTGTTTTCACAAGCCAAAATTTCTCTTTTTTAT
>DE9-2B-4 MT721237
TACAATCATTCTGATGAATATTTATCTTTTAGTTGCTATTTGTCCGTCACAGAACAATCA
GAATTTTACTTCCCCAGAGCTCCATTGAACTCAAATGCCATGTTGTCCACTGAATCAATG
ATGAGTAGAATTGCAGCTGGAGATTTGGAGTCATCAGTGGATGATCCTAGGTCAGAGGAG
GATAAGAAATTTGAGAGTCACATAGAATGTAGTAAACCATATAAGGAATTGAGATTGGAG
GTTGGGAAACAAAGACTTAAGTATGCCCAGGAGGAACTGTCAAATGAAGTACTTCCACCT
CCCAGGAAAATGAAGGGATTGTTTTCGCAAGCCAAAATTTCTCTTTTTTAT
>DE9-2B-5 MT721238
TACAATCATTCTGATGAATACTTATCTTTTAGTTGCTATTTGTCCGTCACAGAACAATCA
GAATTTTACTTCCCCAGAGCTCCATTGAACTCAAATGCCATGTTGTCCACTGAATCAATG
ATGAGTAGAATTGCAGCTGGAGATTTGGAGTCATCAGTGGATGATCCTAGGTCAGAGGAG
GATAAGAAATTTGAGAGTCACATAGAATGTAGTAAACCATATAAAGAATTGAGATTGGAA
GTTGGGAAACAAAGACTTAAGTATGCCCAGGAGGAATTGTCAAATGAAGTACTTCCACCT
CCCAGGAAAATGAAGGGATTGTTTTCACAAGCCAAAATTTCTCTTTTTTAT
>DE9-2B-6 MT721239
TACAATCATTCTGATGAATATTTATCTTTTAGTTGCTATTTGTCCGTCACAGAACAATCA
GAATTTTACTTCCCCAGAGCTCCATTGAACTCAAATGCCATGTTGTCCACTGAATCAATG
ATGAGTAGAATTGCAGCTGGAGATTTGGAGTCATCAGTGGATGATCCTAGGTCAGAGGAG
GATAAGAAATTTGAGAGTCACATAGAATGTAGTAAACCATATAAAGAATTGAGATTGGAA
GTTGGGAAACAAAGACTTAAGTATGCCCAGGAGGAACTGTCAAATGAAGTACTTCCACCT
CCCAGGAAAATGAAGGGATTGTTTTCGCAAGCCAAAATTTCTCTTTTTTAT
>DE9-2B-7 MT721240
TACAATCATTCTGATGAATATTTATCTTTTAGTTGCTATTTGTCCGTCACAGAACAATCA
GAATTTTACTTCCCCAGAGCTCCATTGAACTCAAATGCCATGTTGTCCACTGAATCAATG
ATGAGTAGAATTGCAGCTGGAGATTTGGAGTCATCAGTGGATGATCCTAGGTCAGAGGAG
GATAAGAAATTTGAGAGTCACATGGAATGTAGTAAACCATATAAAGAATTGAGATTGGAA
GTTGGGAAACAAAGACTTAAGTATGCCCAGGAGGAACTGTCAAATGAAGTACTTCCACCT
CCCAGGAAAATGAAGGGATTGTTTTCGCAAGCCAAAATTTCTCTTTTTTAT
>DE10-2B-3 MT721241
TACAATCATTCTGATGAATATTTATCTTTTAGTTGCTACTTGTCCGTCACAGAACAATCA
GAATTTTACTTCCCCAGAGCTCCATTGAACTCAAATGCCATGTTGTCCACTGAATCAATG
ATGAGTAGAATTGCAGCTGGAGATTTGGAGTCATCAGTGGATGATCCTAGGTCAGAGGAG
GATAAGAAATTTGAGAGTCACATAGAATGTAGTAAACCATATAAAGAATTGAGATTGGAA
GTTGGGAAACAAAGACTTAAGTATGCCCAGGAGGAACTGTCAAATGAAGTACTTCCACCT
CCCAGGAAAATGAAGGGATTGTTTTCGCAAGCCAAAATTTCTCTTTTTTAT
>DE10-2B-4 MT721242
TACAATCATTCTGATGAATATTTATCTTTTAGTTGCTATTTGTCCGTCACAGAACAATCA
GAATTTTACTTTCCCAGAGCTCCATTGAACTCAAATGCCATGTTGTCCACTGAATCAATG
ATGAATAGAATTGCAGCTGGAGATTTGGAGTCATCAGTCGATGATCCTAGGTCAGAGGAG
GATAAAAAATTTGAGAGTCACATAGAATGTAGTAAACCATATAAAGAATTGAGATTAGAA
GTTGGGAAACAAAGACTTAAGTATGCCCAGGAGGAATTGTCAAATGAAGTACTTCCACCT
CCCAGGAAAATGAAGGGATTGTTTTCACAAGCTAAAATTTCTCTTTTTTAT
>DE10-2B-6 MT721243
TACAATCATTCTGATGAATATTTATCTTTTAGTTGCTATTTGTCCGTCACAGAACAATCA
GAATTTTACTTTCCCAGAGCTCCATTGAACTCAAATNCTATGTTGTCCACTGAATCAATG
ATGAGTAGAATTGCAGCTGGAGATTTGGAGTCATCAGTGGATGATCCTAGGTCAGAGGAG
GATAAAAAATTTGAGAGTCACATAGAATGTAGTAAACCATATAAAGAATCGAGATTAGAA
GTTGGGAAACAAAGACTTAAGTATGCCCAGGAGGAACTGTCAAATGAAGTACTTCCACCT
CCCAGGAAAATGAAGGGATTGTTCTCACAAGCCAAAATTTCTCTTCTTTAT
>DE10-2B-7 MT721244
TACAATCATTCTGATGAATATTTATCTTTTAGTTGCTATTTGTCCGTCACAGAACAATCA
GAATTTTACTTTCCCAGAGCTCCATTGAACTCAAATGCTACGTTGTCCACTGAATCAATG
ATGAGTAGAATTGCAGCTGGAGATTTGGAGTCATCAGTGGATGATCCTAGGTCAGAGGAG
GATAAAAAATTTGAGAGTCACATAGAATGTGGTAAACCATATAAAGAATTGAGATTAGAA
GTTGGGAAACAAAGACTTAAGTATGCCCAGGAGGAACTGTCAAATGAAGTACTTCCACCT
CCCAGGAAAATGAAGGGATTGTTTTCACAAGCCAAAATTTCTCTTTTTTAT
>DE11-2B-1 MT721245
TACAATCATTCTGATGAATATTTATCTTTTAGTTGCTATTTGTCCGTCACAGAACAATCA
GAATTTTACTTCCCCAGAGCTCCATTGAACTCAAATGCCATGTTGTCCACTGAATCAATG
ATGAGTAGAATTGCAGCTGGAGATTTGGAGTCATCAGTGGATGATCCTAGGTCAGAGGAG
GATAAGAAATTTGAGAGTCACATAGAATGTAGTAAACCATATAAAGAATTGAGATTGGAA
GTTGGGAAACAAAGACTTAAGTATGCCCAGGAGGAACTGTCAAATGAAGTACTTCCACCT
CCCAGGAAAATGAAGGGATTGTTTTCGCAAGCCAAAATTTCTCTTTTTTAT
>DE11-2B-2 MT721246
TACAATCATTCTGATGAATATTTATCTTTTAGTTGCTATTTGTCCGTCACAGAACAATCA
GAATTTTACTTCCCCAGAGCTCCATTGAACTCAAATGCCATGTTGTCCACTGAATCAATG
ATGAGTAGAATTGCAGCTGGAGATTTGGAGTCATCAGTGGATGATCCTAGGTCAGAGGAG
GATAAGAAATTTGAGAGTCACATAGAATGTAGTAAACCATATAAAGAATTGAGATTGGAA
GTTGGGAAACAAAGACTTAAGTATGCCCAGGAGGAACTGTCAAATGAAGTACTTCCACCT
CCCAGGAAAATGAAGGGATTGTTTTCGCAAGCCAAAATTTCTCTTTTTTAT
>DE11-2B-3 MT721247
TACAATCATTCTGATGAATATTTATCTTTTAGTTGCTATTTGTCCGTCACAGAACAATCA
GAATTTTACTTCCCCAGAGCTCCATTGAACTCAAATGCCATGTTGTCCACTGAATCAATG
ATGAGTAGAATTGCAGCTGGAGATTTGGAGTCATCAGTGGATGATCCTAGGTCAGAGGAG
GATAAGAAATTTGAGAGTCACATAGAATGTAGTAAACCATATAAAGAATTGAGATTGGAA
GTTGGGAAACAAAGACTTAAGTATGCCCAGGAGGAACTGTCAAATGAAGTACTTCCACCT
CCCAGGAAAATGAAGGGATTGTTTTCGCAAGCCAAAATTTCTCTTTTTTAT
>DE11-2B-4 MT721248
TACAATCATTCTGATGAATATTTATCTTTTAGTTGCTATTTGTCCGTCACAGAACAATCA
GAATTTTACTTCCCCAGAGCTCCATTGAACTCAAATGCCATGTTGTCCACTGAATCAATG
ATGAGTAGAATTGCAGCTGGAGATTTGGAGTCATCAGTGGATGATCCTAGGTCAGAGGAG
GATAAGAAATTTGAGAGTCACATAGAATGTAGTAAACCATATAAAGAATTGAGATTGGAA
GTTGGGAAACAAAGACTTAAGTATGCCCAGGAGGAACTGTCAAATGAAGTACTTCCACCT
CCCAGGAAAATGAAGGGATTGTTTTCGCAAGCCAAAATTTCTCTTTTTTAT
>DE11-2B-5 MT721249
TACAATCATTCTGATGAATATTTATCTTTTAGTTGCTATTTGTCCGTTACAGAACAATCA
GAATTTTACTTCCCCAGAGCTCCATTGAACTCAAATGCCATGTTGTCCACTGAATCAATG
ATGAGTAGAATTGCAGCTGGAGATTTGGAGTCATCAGTGGATGATCCTAGGTCAGAGGAG
GATAAGAAATTTGAGAGTCACATAGAATGTAGTAAACCATATAAAGAATTGAGATTGGAA
GTTGGGAAACAAAGACTTAAGTATGCCCAGGAGGAACTGTCAAATGAAGTACTTCCACCT
CCCAGGAAAATGAAGGGATTGTTTTCGCAAGCCAAAATTTCTCTTTTTTAT
>DE1-2B-3 MT721250
TACAATCATTCTGATGAATATTTATCTTTTAGTTGCTATTTGTCCGTCACAGAACAATCA
GAATTTTACTTTCCTAGAGCTCCATTGAACTCAAATGCCATGTTGTCCACTGAATCAATG
ATGAGTAGAATTGCAGCTGGAGATTTGGAGTCATCAGTGGATGATCCTAGGTCAGAGGAG
GATAAAAAATTTGAGAGTCACATAGAATGTAGTAAACCATATAAAGAATTGAGATTAGAA
GTGGGGAAACAAAGACTTAAGTATGCCCAGGAGGAACTGTCAAATGAAGTACTTCCACCT
CCCAGGAAAATGAAGGGATTGTTTTCACAAGCCAAAATTTCTCTTTTTTAT
>DE1-2B-5 MT721252
TACAATCATTCTGATGAATATTTATCTTTTAGTTGCTATTTGTCTCTCACAGAACAATCA
GAATTTTACTTTCCCAGAGCTCCATTGAACTCAAATGCCATGTTGTCCACTGAATCAATG
ATGAGTAGAATTGCAGCTGGAGATTTGGAGTCATCAGTGGATGATCCTAGGTCAGAGGAG
GATAAAAAATTTGAGAGTCATATAGAATGTAGTAAACCATATAAAGAATTGAGATTAGAA
GTTGGGAAACAAAGACTTAAGTATGCCCAGGAGGAACTGTCAAATGAAGTACTTCCACCT
CCCAGGAAAATGAAGGGATTGTTTTCACAAGCCAAAATTTCTCTTTTTTAT
>DE1-2B-6 MT721253
TACAATCATTCTGATGAATATTTATCTTTTAGTTGCTATTTGTCCGTCACAGAACAATCA
GAATTTTACTTCCCCAGAGCTCCATTGAACTCAAATGCCATGTTGTCCACTGAATCAATG
ATGAGTAGAATTGCAGCTGGAGATTTGGAGTCACCAGTGGATGATCCTAGGTCAGAGGAG
GATAAGAAATTTGAGAGTCACATAGAATGTAGTAAACCATATAAAGAATTGAGATTGGAA
GTTGGGAAACAAAGACTTAAGTATGCCCAGGAGGAACTGTCAAATGAAGTACTTCCACCT
CCCAGGAAAATGAAGGGATTGTTTTCACAAGCCAAAATTTCTCTTTTTTAT
>DE1-2B-7 MT721254
TACAATCATTCTGATGAATATTTATCTTTTAGTTGCTATTTGTCCGTCACAGAACAATCA
GAATTTTACTTCCCCAGAGCTCCATTGAACTCAAATGCCATGTTGTCCACTGAATCAATG
ATGAGTAGAATTGCAGCTGGAGATTTGGAGTCATCAGTGGATGATCCTAGGTCGGAGGAG
GATAAGAAATTTGAGAGTCACATAGAATGTAGTAAACCATATAAAGAATTGAGATTGGAA
GTTGGGAAACAAAGACTTAAGTATGCCCAGGAGGAACTGTCAAATGAAGTACTTCCACCT
CCCAGGAAAATGAAGGGATTGTTTTCGCAAGCCAAAATTTCTCTTTTTTAT
>DE2-2B-b1 MT721255
TACAATCATTCTGATGAATATTTATCTTTTAGTTGCTATTTGTCCGTCACAGAACAATCA
GAATTTTACTTTCCCAGAGCTCCATTGAACTCAAATGCCATGTTGTCCACTGAATCAATG
ATGAATAGAATTGCAGCTGGAGATTTGGAGTCATCAGTCGATGATCCTAGGTCAGAGGAG
GATAAAAAATTTGAGAGTCACATAGAATGTAGTAAACCATATAAAGAATTGAGATTAGAA
GTTGGGAAACAAAGACTTAAGTATGCCCAGGAGGAATTGTCAAATGAAGTACTTCCACCT
CCCAGGAAAATGAAGGGATTGTTTTCACAAGCTAAAATTTCTCTTTTTTAT
>DE2-2B-b2 MT721256
TACAATCATTCTGATGAATATTTATCTTTTAGTTGCTATTTGTCCGTCACAGAACAATCA
GAATTTTACTTTCCTAGAGCTCCATTGAACTCAAATGCCATGTTGTCCACTGAATCAATG
ATGAGTAGAATTGCAGCTGGAGATTTGGAGTCATCAGTGGATGATCCTAGGTCAGAGGAG
GATAAAAAATTTGAGAGTCACATAGAATGTAGTAAACCATATAAAGAATTGAGATTAGAA
GTGGGGAAACAAAGACTTAAGTATGCCCAGGAGGAACTGTCAAATGAAGTACTTCCACCT
CCCAGGAAAATGAAGGGATTGTTTTCACAAGCCAAAATTTCTCTTTTTTAT
>DE2-2B-b3 MT721257
TACAATCATTCTGATGAATATTTATCTTTTAGTTGCTACTTGTCCGTCACAGAACAATCA
GAATTTTACTTTCCCAGAGCTCCATTGAACTCAAATGCCATGTTGTCCACTGAATCAATG
ATGAATAGAATTGCAGCTGGAGATTTGGAGTCATCAGTCGATGATCCTAGGTCAGAGGAG
GATAAAAAATTTGAGAGTCACATAGAATGTAGTAAACCATATAAAGAATTGAGATTAGAA
GTTGGGAAACAAAGACTTAAGTATGCCCAGGAGGAATTGTCAAATGAAGTACTTCCACCT
CCCAGGAAAATGAAGGGATTGTTTTCACAAGCTAAAATTTCTCTTTTTTAT
>DE2-2B-b4 MT721258
TACAATCATTCTGATGAATATTTATCTTTTAGTTGCTATTTGTCCGTCACAGAACAATCA
GAATTTTACTTTCCCAGAGCTCCATTGAATTCAAATGCCATGTTGTCCACTGAATCAATG
ATGAGTAGAATTGCAGCTGGAGATTTGGAGTCATCAGTGGATGATCCTAGGTCAGAGGAG
GATAAAAGATTTGAGAGTCACATAGAATGTAGTAAGCCATATAAAGAATTGAGATTAGAA
GTTGGGAAACAAAGACTTAAGTATGCCCAGGAAGAACTGTCAAATGAGGTACTTCCACCT
CCCAGGAAAATGAAGGGATTGTTTCCACAAGCCAAAATTTCTCTTTTTTAT
>DE2-2B-b5 MT721259
TACAATCATTCTGATGAATATTTATCTTTTAGTTGCTATTTGTCCGTCACAGAACAATCA
GAATTTTACTTTCCTAGAGCTCCATTGAACTCAAATGCCATGTTGTCCACTGAATCAATG
ATGAGTAGAATTGCAGCTGGAGATTTGGAGTCATCAGTGGATGATCCTAGGTCAGAGGAG
GATAAAAAATTTGAGAGTCACATAGAATGTAGTAAACCATATAAAGAATTGAGATTAGAA
GTGGGGAAACAAAGACTTAAGTATGCCCAGGAGGAACTGTCAAATGAAGTACTTCCACCT
CCCAGGAAAATGAAGGGATTGTTTTCACAAGCCAAAATTTCTCTTTTTTAT
>DE3-2B-1 MT721260
TACAATCATTCTGATGAATATTTATCTTTTAGTTGCTATTTGTCCGTCACAGAACAATCA
GAATTTTACTTCCCCAGAGCTCCATTGAACTCAAATGCCATGTTGTCCACTGAATCAATG
ATGAGTAGAATTGCAGCTGGAGATTTGGAGTCATCAGTGGATGATCCTAGGTCAGAGGAG
GGTAAGAAATTTGAGAGTCACATAGAATGTAGTAAACCATATAAAGAATTGAGATTGGAA
GTTGGGAAACAAAGACTTAAGTATGCCCAGGAGGAACTGTCAAATGAAGTACTTCCACCT
CCCAGGAAAATGAAGGGATTGTTTTCGCAAGCCAAAATTTCTCTTTTTTAT
>DE3-2B-2 MT721261
TACAATCATTCTGATGAATATTTATCTTTTAGTTGCTATTTGTCCGTCACAGAACAATCA
GAATTTTACTTCCCCAGAGCTCCATTGAACTCAAATGCCATGTTGTCCACTGAATCAATG
ATGAGTAGAATTGCAGCTGGAGATTTGGAGTCATCAGTGGATGATCCTAGGTCAGAGGAG
GATAAGAAATTTGAGAGTCACATAGAATGTAGTAAACCATATAAAGAATTGAGATTGGAA
GTTGGGAAACAAAGACTTAAGTATGCCCAGGAGGAACTGTCAAATGAAGTACTTCCACCT
CCCAGGAAAATGAAGGGATTGTTTTCGCAAGCCAAAATTTCTCTTTTTTAT
>DE3-2B-3 MT721262
TACAATCATTCTGATGAATATTTATCTTTTAGTTGCTATTTGTCCGTCACAGAACAATCA
GAATTTTACTTCCCCAGAGCTCCATTGAACTCAAATGCCATGTTGTCCACTGAATCAATG
ATGAGTAGAATTGCAGCTGGAGATTTGGAGTCATCAGTGGATGATCCTAGGTCAGAGGAG
GATAAGAAATTTGAGAGTCACATAGAATGTAGTAAACCATATAAAGAATTGAGATTGGAA
GTTGGGAAACAAAGACTTAAGTATGCCCAGGAGGAACTGTCAAATGAAGTACTTCCACCT
CCCAGGAAAATGAAGGGATTGTTTTCGCAAGCCAAAATTTCTCTTTTTTAT
>DE3-2B-5 MT721263
TACAATCATTCTGATGAATATTTATCTTTTAGTTGCTATTTGTCCGTCACAGAACAATCA
GAATTTTACTTCCCCAGAGCTCCATTGAACTCAAATGCCATGTTGTCCACTGAATCAATG
ATGAGTAGAATTGCAGCTGGAGATTTGGAGTCATCAGTGGATGATCCTAGGTCAGAGGAG
GATAAGAAATTTGAGAGTCACATAGAATGTAGTAAACCATATAAAGAATTGAGATTGGAA
GTTGGGAAACAAAGACTTAAGTATGCCCAGGAGGAACTGTCAAATGAAGTACTTCCACCT
CCCAGGAAAATGAAGGGATTGTTTTCGCAAGCCAAAATTTCTCTTTTTTAT
>OR4-2B-1 MT721264
TACAATCATTCTGATGAATATTTATCTTTTAGTTGCTATTTGTCCGTCACAGAACAATCA
GAATTTTACTTCCCCAGAGCTCCATTGAACTCAAATGCCATGTTGTCCACTGAATCAATG
ATGAGTAGAATTGCAGCTGGAGATTTGGGGTCATCAGTGGATGATCCTAGGTCAGAGGAG
GATAAGAAATTTGAGAGTCACATAGAATGTAGTAAACCATATAAAGAATTGAGATTGGAA
GTTGGGAAACAAAGACTTAAGTATGCCCAGGAGGAACTGTCAAATGAAGTACTTCCACCT
CCCAGGAAAATGAAGGGATTGTTTTCGCAAGCCAAAATTTCTCTTTTTTAT
>OR4-2B-3 MT721265
TACAATCATTCTGATGAATATTTATCTTTTAGTTGCTATTTGTCCGTCACAGAACAATCA
GAATTTTACTTCCCCAGAGCTCCATTGAACTCAAATGCCATGTTGTCCACTGAATCAATG
ATGAGTAGAATTGCAGCTGGAGATTTGGAGTCATCAGTGGATGATCCTAGGTCAGAGGAG
GATAAGAAATTTGAGAGTCACATAGAATGTAGTAAACCATATAAAGAATTGAGATTGGAA
GTTGGGAAACAAAGACTTAAGTATGCCCAGGAGGAACTGTCAAATGAAGTACTTCCACCT
CCCAGGAAAATGAAGGGACTGTTTTCGCAAGCCAAAATTTCTCTTTTTTAT
>OR4-2B-4 MT721266
TACAATCATTCTGATGAATATTTATCTTTTAGTTGCTATTTGTCCGTCACAGAACAATCA
GAATTTTACTTCCCCAGAGCTCCATTGAACTCAAATGCCATGTTGTCCACTGAATCAATG
ATGAGTAGAATTGCAGCTGGAGATTTGGAGTCATCAGTGGATGATCCTAGGTCAGAGGAG
GATAAGAAATTTGAGAGTCACATAGAATGTAGTAAACCATATAAAGAATTGAGATTGGAA
GTTGGGAAACAAAGACTTAAGTATGCCCAGGAGGAACTGTCAAATGAAGTACTTCCACCT
CCCAGGAAAATGAAGGGATTGTTTTCGCAAGCCAAAATTTCTCTTTTTTAT
>OR4-2B-5 MT721267
TACAATCATTCTGATGAATATTTATCTTTTAGTTGCTATTTGTCCGTCACAGAACAATCA
GAATTTTACTTCCCCAGAGCTCCATTGAACTTAAATGCCATGTTGTCCACTGAATCAATG
GTGAGTAGAATTGCAGCTGGAGATTTGGAGTCATCAGTGGATGATCCTAGGTCAGAGGAG
GATAAGAAATTTGAGAGTCACATAGAATGTAGTAAACCATATAAAGAATTGAGATTGGAA
GTTGGGAAACAAAGACTTAAGTATGCCCAGGAGGAACTGTCAAATGAAGTACTTCCACCT
CCCAGGAAAATGAAGGGATTGTCTTCGCAAGCCAAAATTTCTCTTTTTTAT
>OR4-2B-6 MT721268
TACAATCATTCTGATGAATATTTATCTTTTAGTTGCTATTTGTCCGTCACAGAACAATCA
GAATTTTACTTCCCCAGAGCTCCATTGAACTCAAATGCCATGTTGTCCACTGAATCAATG
ATGAGTAGAATTGCAGCTGGAGATTTGGAGTCATCAGTGGATGATCCTAGGTCAGAGGAG
GATAAGAAATTTGAGAGTCACATAGAATGTAGTAAACCATATAAAGAATTGAGATTGGAA
GTTGGGAAACAAAGACTTAAGTATGCCCAGGAGGAACTGTCAAATGAAGTACTTCCACCT
CCCAGGAAAATGAAGGGATTGTTTTCGCAAGCCAAAATTTCTCTTTTTTAT
>OR5-2B-1 MT721269
TACAATCATTCTGATGAATATTTATCTTTTAGTTGCTATTTGTCCGTCACAGAACAATCA
GAATTTTACTTCCCCAGAGCTCCATTGAACTCAAATGCCATGTTGTCCACTGAATCAATG
ATGAGTAGAATTGCAGCTGGAGATTTGGAGTCATCAGTGGATGATCCTAGGTCAGAGGAG
GATAAGAAATTTGAGAGTCACATAGAATGTAGTAAACCATATAAAGAATTGAGATTGGAA
GTTGGGAAACAAAGACTTAAGTATGCCCAGGAGGAACTGTCAAATGAAGTACTTCCACCT
CCCAGGAAAATGAAGGGATTGTTTTCGCAAGCCAAAATTTCTCTTTTTTAT
>OR5-2B-2 MT721270
TACAATCATTCTGATGAATATTTATCTTTTAGTTGCTATTTGTCCGTCACAGAACAATCA
GAATTTTACTTCCCCAGAGCTCCATTGAACTCAAATGCCATGTTGTCCACTGAATCAATG
ATGAGTAGAATTGCAGCTGGAGATTTGGAGTCATCAGTGGATGATCCTAGGTCAGAGGAG
GATAAGAAATTTGAGAGTCACATAGAATGTAGTAAACCATATAAAGAATTGAGATTGGAA
GTTGGGAAACAAAGACTTAAGTATGCCCAGGAGGAACTGTCAAATGAAGTACTTCCACCT
CCCAGGAAAATGAAGGGATTGTTTTCGCAAGCCAAAATTTCTCTTTTTTAT
>OR5-2B-3 MT721271
TACAATCATTCTGACGAATATTTATCTTTTAGTTGCTATTTGTCCGTCACAGAACAATCA
GAATTTTACTTCCCCAGAGCTCCATTGAACTCAAATGCCATGTTGTCCACTGAATCAATG
ATGAGTAGAATTGCAGCTGGAGATTTGGAGTCATCAGTGGATGATCCTAGGTCAGAGGAG
GATAAGAAATTTGAGAGTCACATAGAATGTAGTAAACCATATAAAGAATTGAGATTGGAA
GTTGGGAAACAAAGACTTAAGTATGCCCAGGAGGAACTGTCAAATGAAGTACTTCCACCT
CCCAGGAAAATGAAGGGATTGTTTTCGCAAGCCAAAATTTCTCTTTTTTAT
>OR5-2B-4 MT721272
TACAATCATTCTGATGAATATTTATCTTTTAGTTGCTATTTGTCCGTCACAGAACAATCA
GAATTTTACTTCCCCAGAGCTCCATTGAACTCAAATGCCATGTTGTCCACTGAATCAATG
ATGAGTAGAATTGCAGCTGGAGATTTGGAGTCATCAGTGGATGATCCTAGGTCAGAGGAG
GATAAGAAATTTGAGAGTCACATAGAATGTAGTAAACCATATAAAGAATTGAGATTGGAA
GTTGGGAAACAAAGACTTAAGTATGCCCAGGAGGAACTGTCAAATGAAGTACTTCCACCT
CCCAGGAAAATGAAGGGATTGTTTTCGCAAGCCAAAATTTCTCTTTTTTAT
>OR5-2B-5 MT721273
TACAATCATTCTGATGAATATTTATCTTTTAGTTGCTATTTGTCCGTCACAGAACGATCA
GAATTTTACTTCCCCAGAGCTCCATTGAACTCAAATGCCATGTTGTCCACTGAATCAATG
ATGAGTAGAATTGCAGCTGGAGATTTGGAGTCATCAGTGGATGATCCTAGGTCGGAGGAG
GATAAGAAATTTGAGAGTCACATAGAATGTAGTAAACCATATAAAGAATTGAGATTGGAA
GTTGGGAAACAAAGACTTAAGTATGCCCAGGAGGAACTGTCAAATGAAGTACTTCCACCT
CCCAGGAAAATGAAGGGATTGTTTTCGCAAGCCAAAATTTCTCTTTTTTAT
>OR6-2B-3 MT721274
TACAATCATTCTGATGAATATTTATCTTTTAGTTGCTATTTGTCCGTCACAGAACAATCA
GAATTTTACTTCCCCAGAGCTCCATTGAACTCAAATGCCATGTTGTCCACTGAATCAATG
ATGAGTAGAATTGCAGCTGGAGATTTGGAGTCATCAGTGGATGATCCTAGGTCAGAGGAG
GATAAGAAATTTGAGAGTCACATAGAATGTAGTAAACCATATAAAGAATTGAGATTGGAA
GTTGGGAAACAAAGACTTAAGTATGCCCAGGAGGAACTGTCAAATGAAGTACTTCCACCT
CCCAGGAAAATGAAGGGATTGTTTTCGCAAGCCAAAATTTCTCTTTTTTAT
>OR6-2B-4 MT721275
TACAATCATTCTGATGAATATTTATCTTTTAGTTGCTATTTGTCCGTCACAGAACAATCA
GAATTTTACTTCCCCAGAGCTCCATTGAACTCAAATGCCATGTTGTCCACTGAATCAATG
ATGAGTAGAATTGCAGCTGGAGATTTGGAGTCATCAGTGGATGATCCTAGGTCAGAGGAG
GATAAGAAATTTGAGAGTCACATAGAATGTAGTAAACCATATAAAGAATTGAGATTGGAA
GTTGGGAAACAAAGACTTAAGTATGCCCAGGAGGAACTGTCAAATGAAGTACTTCCACCT
CCCAGGAAAATGAAGGGATTGTTTTCGCAAGCCAAAATTTCTCTTTTTTAT
>OR6-2B-5 MT721276
TACAATCATTCTGATGAATATTTATCTTTTAGTTGCTATTTGTCCGTCACAGAACAATCA
GAATTTTACTTCCCCAGAGCTCCATTGAACTCAAATGCCATGTTGTCCACTGAATCAATG
ATGAGTAGAATTGCAGCTGGAGATTTGGAGTCATCAGTGGATGATCCTAGGTCAGAGGAG
GATAAGAAATTTGAGAGTCACATAGAATGTAGTAAACCATATAAAGAATTGAGATTGGAA
GTTGGGAAACAAGGACTTAAGTATGCCCAGGAGGAACTGTCAAATGAAGTACTTCCACCT
CCCAGGAAAATGAAGGGATTGTTTTCGCAAGCCAAAATTTCTCTTTTTTAT
>OR6-2B-6 MT721277
TACAATCATTCTGATGAATATTTATCTTTTAGTTGCTATTTGTCCGTCACAGAACAATCA
GAATTTTACTTCCCCAGAGCTCCATTGAACTCAAATGCCATGTTGTCCACTGAATCAATG
ATGAGTAGAATTGCAGCTGGAGATTTGGAGTCATCAGTGGATGATCCTAGGTCAGAGGAG
GATAAGAAATTTGAGAGTCACATAGAATGTAGTAAACCATATAAAGAATTGAGATTGGAA
GTTGGGAAACAAAGACTTAAGTATGCCCAGGAGGAACTGTCAAATGAAGTACTTCCACCT
CCCAGGAAAATGAAGGGATTGTTTTCGCAAGCCAAAATTTCTCTTTTTTAT
>OR6-2B-7 MT721278
TACAATCATTCTGATGAATATTTATCTTTTAGTTGCTATTTGTCCGTCACAGAACAATCA
GAATTTTACTTCCCCAGAGCTCCATTGAACTCAAATGCCATGTTGTCCACTGAATCAATG
ATGAGTAGAATTGCAGCTGGAGATTTGGAGTCATCAGTGGATGATCCCAGGTCAGAGGAG
GATAAGAAATTTGAGAGTCACATAGAATGTAGTAAACCATATAAAGAATTGAGATTGGAA
GTTGGGAAACAAAGACTTAAGTATGCCCAGGAGGAACTGTCAAATGAAGTACTTCCACCT
CCCAGGAAAATGAAGGGATTGTTTTCGCAAGCCAAAATTTCTCTTTTTTAT
>OR7-2B-2 MT721279
TACAATCATTCTGATGAATATTTATCTTTTAGTTGTTATTTGTCCGTCACAGAACAATCA
GAATTTTACTTCCCCAGAGCTCCATTGAACTCAAATGCCATGTTGTCCACTGAATCAATG
ATGAGTAGAATTGCAGCTGGAGATTTGGAGTCATCAGTGGATGATCCTAGGTCAGAGGAG
GATAAGAAATTTGAGAGTCACATAGAATGTAGTAAACCATATAAAGAATTGAGATTGGAA
GTTGGGAAACAAAGACTTAAGTATGCCCAGGAGGAACTGTCAAATGAAGTACTTCCACCT
CCCAGGAAAATGAAGGGATTGTTTTCGCAAGCCAAAATTTCTCTTTTTTAT
>OR7-2B-3 MT721280
TACAATCATTCTGATGAATATTTATCTTTTAGTTGTTATTTGTCCGTCACAGAACAATCA
GAATTTTACTTCCCCAGAGCTCCATTGAACTCAAATGCCATGTTGTCCACTGAATCAATG
ATGAGTAGAATTGCAGCTGGAGATTTGGAGTCATCAGTGGATGATCCTAGGTCAGAGGAG
GATAAGAAATTTGAGAGTCACATAGAATGTAGTAAACCATATAAAGAATTGAGATTGGAA
GTTGGGAAACAAAGACTTAAGTATGCCCAGGAGGAACTGTCAAATGAAGTACTTCCACCT
CCCAGGAAAATGAAGGGATTGTTTTCGCAAGCCAAAATTTCTCTTTTTTAT
>OR7-2B-4 MT721281
TACAATCATTCTGATGAATATTTATCTTTTAGTTGTTATTTGTCCGTCACAGAACAATCA
GAATTTTACTTCCCCAGAGCTCCATTGAACTCAAATGCCATGTTGTCCACTGAATCAATG
ATGAGTAGAATTGCAGCTGGAGATTTGGAGTCATCAGTGGATGATCCTAGGTCAGAGGAG
GATAAGAAATTTGAGAGTCACATAGAATGTAGTAAACCATATAAAGAATTGAGATTGGAA
GTTGGGAAACAAAGACTTAAGTATGCCCAGGAGGAACTGTCAAATGAAGTACTTCCACCT
CCCAGGAAAATGAAGGGATTGTTTTCGCAAGCCAAAATTTCTCTTTTTTAT
>OR7-2B-5 MT721282
TACAATCATTCTGATGAATATTTATCTTTTAGTTGTTATTTGTCCGTCACAGAACAATCA
GAATTTTACTTCCCCAGAGCTCCATTGAACTCAAATGCCATGTTGTCCACTGAATCAATG
ATGAGTAGAATTGCAGCTGGAGATTTGGAGTCATCAGTGGATGATCCTAGGTCAGAGGAG
GATAAGAAATTTGAGAGTCACATAGAATGTAGTAAACCATATAAAGAATTGAGATTGGAA
GTTGGGAAACAAAGACTTAAGTATGCCCAGGAGGAACTGTCAAATGAAGTACTTCCACCT
CCCAGGAAAATGAAGGGATTGTTTTCGCAAGCCAAAATTTCTCTTTTTTAT
>OR8-2B-3 MT721283
TACAATCATTCTGATGAATATTTATCTTTTAGTTGCTATTTGTCCGTCACAGAACAATCA
GAATTTTACTTCCCCAGAGCTCCATTGAACTCAAATGCCATGTTGTCCACTGAATCAATG
ATGAGTAGAATTGCAGCTGGAGATTTGGAGTCATCAGTGGATGATCCTAGGTCAGAGGAG
GATAAGAAATTTGAGAGTCACATAGAATGTAGTAAACCATATAAAGAATTGAGATTGGAA
GTTGGGAAACAAAGACTTAAGTATGCCCAGGAGGAACTGTCAAATGAAGTACTTCCACCT
CCCAGGAAAATGAAGGGATTGTTTTCGCAAGCCAAAATTTCTCTTTTTTAT
>OR8-2B-4 MT721284
TACAATCATTCTGATGAATATTTATCTTTTAGTTGCTATTTGTCCGTCACAGAACAATCA
GAATTTTACTTCCCCAGAGCTCCATTGAACTCAAATGCCATGTTGTCCACTGAATCAATG
ATGAGTAGAATTGCAGCTGGAGATTTGGAGTCATCAGTGGATGATCCTAGGTCAGAGGAG
GATAAGAAATTTGAGAGTCACATAGAATGTAGTAAACCATATAAAGAATTGAGATTGGAA
GTTGGGAAACAAAGACTTAAGTATGCCCAGGAGGAACTGTCAAATGAAGTACTTCCACCT
CCCAGGAAAATGAAGGGATTGTTTTCGCAAGCCAAAATTTCTCTTTTTTAT
>OR8-2B-5 MT721285
TACAATCATTCTGATGAATATTTATCTTTTAGTTGCTATTTGTCCGTCACAGAACAATCA
GAATTTTACTTCCCCAGAGCTCCATTGAACTCAAATGCCATGTTGTCCACTGAATCAATG
ATGAGTAGAATTGCAGCTGGAGATTTGGAGTCATCAGTGGATGATCCTAGGTCAGAGGAG
GATAAGAAATTTGAGAGTCACATAGAATGTAGTAAGCCATATAAAGAATTGAGATTGGAA
GTTGGGAAACAAAGACTTAAGTATGCCCAGGAGGAACTGTCAAATGAAGTACTTCCACCT
CCCAGGAAAATGAAGGGATTGTTTTCGCAAGCCAAAATTTCTCTTTTTTAT
>OR8-2B-6 MT721286
TACAATCATTCTGATGAATATTTATCTTTTAGTTGCTATTCGTCCGTCACAGAACAATCA
GAATTTTACTTCCCCAGAGCTCCATTGAACTCAAATGCCATGTTGTCCACTGAATCAATG
ATGAGTAGAATTGCAGCTGGAGATTTGGAGTCATCAGTGGATGATCCTAGGTCAGAGGAG
GATAAGAAATTTGAGAGCCACATAGAATGTAGTAAACCATATAAAGAATTGAGATTGGAA
GTTGGGAAACAAAGACTTAAGTATGCCCAGGAGGAACTGTCAAATGAAGTACTTCCACCT
CCCGGGAAAATGAAGGGATTGTTTTCGCAAGCCAAAATTTCTCTTTTTTAT
>OR8-2B-7 MT721287
TACAATCATTCTGATGAATATTTATCTTTTAGTTGCTATTTGTCCGTCACAGAACAATCA
GAATTTTACTTCCCCAGAGCTCCATTGAACTCAAATGCCATGTTGTCCACTGAATCAATG
ATGAGTAGAATTGCAGCTGGAGATTTGGAGTCATCAGTGGATGATCCTAGGTCAGAGGAG
GATAAGAGATTTGAGAGTCACATAGAATGTAGTAAACCATATAAAGAATTGAGATTGGAA
GTTGGGAAACAAAGACTTAAGTATGCCCAGGAGGAACTGTCAAATGAAGTACTTCCACCT
CCCAGGAAAATGAAGGGATTGTTTTCGCAAGCCAAAATTTCTCTTTTTTAT
>OR9-2B-4 MT721288
TACAATCATTCTGATGAATATTTATCTTTTAGTTGCTATTTGTCCGTCACAGAACAATCA
GAATTTTACTTCCCCAGAGCTCCATTGAACTCAAATGCCATGTTGTCCACTGAATCAATG
ATGAGTAGAATTGCAGCTGGAGATTTGGAGTCATCAGTGGATGATCCTAGGTCAGAGGAG
GATAAGAAATTTGAGAGTCACATAGAATGTAGTAAGCCATATAAAGAATTGAGATTGGAA
GTTGGGAAACAAAGACTTAAGTATGCCCAGGAGGAACTGTCAAATGAAGTACTTCCACCT
CCCAGGAAAATGAAGGGATTGTTTTCGCAAGCCAGAATTTCTCTTTTTTAT
>OR9-2B-5 MT721289
TACAATCATTCTGATGAATATTTATCTTTTAGTTGCTATTTGTCCGTCACAGGACAATCA
GAATTTTACTTCCCCAGAGCTCCATTGAACTCAAATGCCATGTTGTCCACTGAATCAATG
ATGAGTAGAATTGCAGCTGGAGATTTGGAGTCATCAGTGGATGACCCTAGGTCAGAGGAG
GATAAGAAATTTGAGAGTCACATAGAACGTAGTAAACCATATAAAGAATTGAGATTGGAA
GTTGGGAAACAAAGACTTAAGTATGCCCAGGAGGAACTGTCAAATGAAGTACTTCCACCT
CCCAGGAAAATGAAGGGATTGTTTTCGCAAGCCAAAATTTCTCTTTTTTAT
>OR9-2B-6 MT721290
TACAATCATTCTGATGAATATTTATCTTTTAGTTGCTATTTGTCCGTCACAGAACAATCA
GAATTTTACTTCCCCAGAGCTCCATTGAACTCAAATGCCATGTTGTCCACTGAATCAATG
ATGAGTAGAATTGCAGCTGGAGATTTGGAGTCATCAGTGGATGATCCTAGGTCAGAGGAG
GATAAGAAATTTGAGAGTCACATAGAATGTAGTAAACCATATAAAGAATTGAGATTGGAA
GTTGGGAAACAAAGACTTAAGTATGCCCAGGAGGAACTGTCAAATGAAGTACCTCCACCT
CCCAGGAAAATGAAGGGATTGTTTTCGCAAGCCAAAATTTCTCTTTTTTAT
>OR10-2B-4 MT721291
TACAATCATTCTGATGAATATTTATCTTTTAGTTGCTATTTGTCCGTCACAGAACAATCA
GAATTTTACTTCCCCAGAGCTCCATTGAACTCAAATGCCATGTTGTCCACTGAATCAATG
ATGAGTAGAATTGCAGCTGGAGATTTGGAGTCATCAGTGGATGATCCTAGGTCAGAGGAG
GATAAGAAATTTGAGAGTCACATAGAATGTAGTAAACCATATAAAGAATTGAGATTGGAA
GTTGGGAAACAAAGACTTAAGTATGCCCAGGAGGAACTGTCAAATGAAGTACTTCCACCT
CCCAGGAAAATGAAGGGATTGTTTTCGCAAGCCAAAATTTCTCTTTTTTAT
>OR10-2B-5 MT721292
TACAATCATTCTGATGAATATTTATCTTTTAGTTGCTATTTGTCCGTCACAGAACGATCG
GAATTTTACTTCCCCAGAGCTCCATTGAACTCAAATGCCATGTTGTCCACTGAATCAATG
ATGAGTAGAATTGCAGCTGGAGATTTGGAGTCATCAGTGGATGATCCTAGGTCAGAGGAG
GATAAGAAATTTGAGGGTCACATAGAATGTAGTAAACCATATAAAGAATTGAGATTGGAA
GTTGGGAAACAAAGACTTAAGTATGCCCAGGAGGAACTGTCAAATGAAGTACTTCCACCT
CCCAGGAAAATGAAGGGATTGTTTTCGCAAGCCAAAATTTCTCTTTTTTAT
>OR10-2B-6 MT721293
TACAATCATTCTGATGAATATTTATCTTTTAGTTGCTATTTGTCCGTCACAGAACAATCA
GAATTTTACTTCCCCAGAGCTCCATTGAACTCAAATGCCATGTTGTCCACTGAATCAATG
ATGAGTAGAATTGCAGCTGGAGATTTGGAGTCATCAGTGGATGATCCTAGGTCAGAGGAG
GATAAGAAATTTGAGAGTCACATAGAATGTAGTAAGCCATATAAAGAATTGAGATTGGAA
GTTGGGAAACAAAGACTTAAGTATGCCCAGGAGGAACTGTCAAATGAAGTACTTCCACCT
CCCAGGAAAATGAAGGGATTGTTTTCGCAAGCCAAAATTTCTCTTTTTTAT
>OR10-2B-7 MT721294
TACAATCATTCTGATGAATATTTATCTTTTAGTTGCTATTTGTCCGTCACAGAACAATCA
GAATTTTACTTCCCCAGAGCTCCATTGAACTCAAATGCCATGTTGTCCACTGAATCAATG
ATGAGTAGAATTGCAGCTGGAGATTTGGAGTCATCAGTGGATGATCCTAGGTCAGAGGAG
GATAAGAAATTTGAGAGTCACATAGAATGTAGTAAACCATATAAAGAATTGAGATTGGAA
GTTGGGAAACAAAGACTTAAGTATGCCCAGGAGGAACTGTCAAATGAAGTACTTCCACCT
CCCAGGAAAATGAAGGGATTGTTTTCGCAAGCCAAAATTTCTCTTTTTTAT
>OR11-2B-4 MT721295
TACAATCATTCTGATGAATATTTATCTTTTAGTTGCTATTTGTCCGTCACAGAACAATCA
GAATTTTACTTCCCTAGAGCTCCATTGAACTCAAATGCCATGTTGTCCACTGAATCAATG
ATGAGTAGAATTGCAGCTGGAGATTTGGAGTCATCAGTGGATGATCCTAGGTCAGAGGAG
GATAAGAAATTTGAGAGTCACATAGAATGTAGTAAACCATATAAAGAATTGAGATTGGAA
GTTGGGAAACAAAGACTTAAGTATGCCCAGGAGGAACTGTCAAATGAAGTACTTCCACCT
CCCAGGAAAATGAAGGGATTGTTTTCGCAAGCCAAAATTTCTCTTTTTTAT
>OR11-2B-5 MT721296
TACAATCATTCTGATGAATATTTATCTTTTAGTTGCTATTTGTCCGTCACAGAACAATCA
GAATTTTACTTCCCCAGAGCTCCATTGAACTCAAATGCCATGTTGTCCACTGAATCAATG
ATGAGTAGAATTGCAGCTGGAGATTTGGAGTCATCAGTGGATGATCCTAGGTCAGAGGAG
GATAAGAAATTTGAGAGTCACATAGAATGTAGTAAACCATATAAAGAATTGAGATTGGAA
GTTGGGAAACAAAGACTTAAGTATGCCCAGGAGGAACTGTCAAATGAAGTACTTCCACCT
CCCAGGAAAATGAAGGGATTGTTTTCGCAAGCCAAAATTTCTCTTTTTTAT
>OR11-2B-6 MT721297
TACAATCATTCTGATGAATATTTATCTTTTAGTTGCTATTTGTCCGTCACAGAACAATCA
GAATTTTACTTCCCCAGAGCTCCATTGAACTCAAATGCCATGTTGTCCACTGAATCAATG
ATGAGTAGAATTGCAGCTGGAGATTTGGAGTCATCAGTGGATGATCCTAGGTCAGAGGAG
GATAAGAAATTTGAGAGTCACATAGAATGTAGTAAACCATATAAAGAATTGAGATTGGAA
GTTGGGAAACAAAGACTTAAGTATGCCCAGGAGGAACTGTCAAATGAAGTACTTCCACCT
CCCAGGAAAATGAAGGGATTGTTTTCGCAAGCCAAAATTTCTCTTTTTTAT
>OR11-2B-7 MT721298
TACAATCATTCTGATGAATATTTATCTTTTAGTTGCTATTTGTCCGTCACAGAACAATCA
GAATTTTACTTCCCCAGAGCTCCATTGAACTCAAATGCCATGTTGTCCACTGAATCAATG
ATGAGTAGAATTGCAGCTGGAGATTTGGAGTCATCAGTGGATGATCCTAGGTCAGAGGAG
GATAAGAAATTTGAGAGTCACATAGAATGTAGTAAACCATATAAAGAATTGAGATTGGAA
GTTGGGAAACAAAGACTTAAGTATGCCCAGGAGGAACTGTCAAATGAAGTACTTCCACCT
CCCAGGAAAATGAAGGGATTGTTTTCGCAAGCCAAAATTTCTCTTTTTTAT
>OR1-2B-1 MT721299
TACAATCATTCTGATGAATATTTATCTTTTAGTTGCTATTTGTCCGTCACAGAACAATCA
GAATTTTATTTTCCCAGAGCTCCATTGAACTCAAATGCCATGTTGTCCACTGAATCAATG
ATGAGTAGAATTGCAGCTGGAGATTTGGAGTCATCAGTGGATGATCCTAGGTCAGAGGAG
GATAAAAAATTTGAGAGTCACATAGAATGTAGTAAACCATATAAAGAATTGAGATTAGAA
GTTGGGAAACAAAGACTTAAGTATGCCCAGGAGGAATTGTCAAATAAAGTACTTCCACCT
CCCAGGAAAATGAAGGGATTGTTTTCACAAGCTAAAATTTCTCTTTTTTAT
>OR1-2B-2 MT721300
TACAATCATTCTGATGAATATTTATCTTTTAGTTGCTATTTGTCCGTCACAGAACAATCA
GAATTTTATTTTCCCAGAGCTCCATTGAACTCAAATGCCATGTTGTCCACTGAATCAATG
ATGAGTAGAATTGCAGCTGGAGATTTGGAGTCATCAGTGGATGATCCTAGGTCAGAGGAG
GATAAGAAATTTGAGAGTCACATAGAATGTAGTAAACCATATAAAGAATTGAGATTGGAA
GTTGGGAAACAAAGACTTAAGTATGCCCAGGAGGAACTGTCAAATGAAGTACTTCCACCT
CCCAGGAAAATGAAGGGATTGTTTTCGCAAGCCAAAATTTCTCTTTTTTAT
>OR1-2B-3 MT721301
TACAATCATTCTGATGAATATTTATCTTTTAGTTGCTATTTGTCCGTCACAGAACAATCA
GAATTTTATTTTCCCAGAGCTCCATTGAACTCAAATGCCATGTTGTCCACTGAATCAATG
ATGAGTAGAATTGCAGCTGGAGATTTGGAGTCATCAGTGGATGATCCTAGGTCAGAGGAG
GATAAAAAATTTGAGAGTCACATAGAATGTAGTAAACCATACAAAGAATTGAGATTAGAA
GTTGGGAAACAAAGACTTAAGTATGCCCAGGAGGAATTGTCAAATGAAGTACTTCCACCT
CCCAGGAAAATGAAGGGATTGTTTTCACAAGCTAAAATTTCTCTTTTTTAT
>OR1-2B-4 MT721302
TACAATCATTCTGATGAATATTTATCTTTTAGTTGCTATTTGTCCGTCACAGAACAATCA
GAATTTTATTTTCCCAGAGCTCCATTGAACTCAAATGCCATGTTGTCCACTGAATCAATG
ATGAGTAGAATTGCAGCTGGAGATTTGGAGTCATCAGTGGATGATCCTAGGTCAGAGGAG
GATAAAAAATTTGAGAGTCGCATAGAATGTAGTAAACCATATAAAGAATTGAGATTAGAA
GTTGGGAAACAAAGACTTAAGTATGCCCAGGAGGAATTGTCAAATGAAGTACTTCCACCT
CCCAGGAAAATGAAGGGATTGTTTTTACAAGCTAAAATTTCTCTTTTTTAT
>OR1-2B-5 MT721303
TACAATCATTCTGATGAATATTTATCTTTTAGTTGCTATTTGTCCGTCACAGAACAATCA
GAATTTTATTTTCCCAGAGCTCCATTGAACTCAAATGCCATGTTGTCCACTGAATCAATG
ATGAGTAGAATTGCAGCTGGAGATTTGGGGTCATCAGTGGATGATCCTAGGTCAGAGGAG
GATAAAAAATTTGAGAGTCACATAGAATGTAGTAAACCATATAAAGAATTGAGATTAGAA
GTTGGGAAACAAAGACTTAAGTATGCCCAGGAGGAATTGTCAAATGAAGTACTTCCACCT
CCCAGGAAAATGAAGGGATTGTTTTCACAAGCTAAAATTTCTCTTTTTTAT
>OR2-2B-1 MT721304
TACAATCATTCTGATGAATATTTATCTTTTAGTTGCTATTTGTCCGTCACAGAACAATCA
GAATTTTACTTCCCCAGAGCTCCATTGAACTCAAATGCCATGTTGTCCACTGAATCAATG
ATGAGTAGAATTGCAGCTGGAGATTTGGAGTCATCAGTGGATGATCCTAGGTCAGAGGAG
GATAAGAAATTTGAGAGTCACATAGAATGTAGTAAACCATATAAAGAATTGAGATTGGAA
GTTGGGAAACAAAGACTTAAGTATGCCCAGGAGGAACTGTCAAATGAAGTACTTCCACCT
CCCAGGAAAATGAAGGGATTGTTTTCGCAAGCCAAAATTTCTCTTTTTTAT
>OR2-2B-2 MT721305
TACAATCATTCTGATGAATATTTATCTTTTAGTTGCTATTTGTCCGTCACAGAACAATCA
GAATTTTACTTCCCCAGAGCTCCATTGAACTCAAATGCCATGTTGTCCACTGAATCAATG
ATGAGTAGAATTGCAGCTGGAGATTTGGAGTCGTCAGTGGATGATCCTAGGTCAGAGGAG
GATAAGAAATTTGAGAGTCACATAGAATGTAGTAAACCATATAAAGAATTGAGATTGGAA
GTTGGGAAACAAAGACTTAAGTATGCCCAGGAGGAACTGTCAAATGAAGTACTTCCACCT
CCCAGGAAAATGAAGGGATTGTTTTCGCAAGCCAAAATTTCTCTTTTTTAT
>OR2-2B-3 MT721306
TACAATCATTCTGATGAATATTTATCTTTTAGTTGCTATTTGTCCGTCACAGAACAATCA
GAATTTTACTTCCCCAGAGCTCCATTGAACTCAAATGCCATGTTGTCCACTGAATCAATG
ATGAGTAGAATTGCAGCTGGAGATTTGGAGTCATCAGTGGATGATCCTAGGTCAGAGGAG
GATAAGAAATTTGAGAGTCACATAGAATGTAGTAAACCATATAAAGAACTGAGATTGGAA
GTTGGGAAACAAAGACTTAAGTATGCCCAGGAGGAACTGTCAAATGAAGTACTTCCACCT
CCCAGGAAAACGAAGGGATTGTTTTCGCAAGCCAAAATTTCTCTTTTTTAT
>OR2-2B-4 MT721307
TACAATCATTCTGATCAATATTTATCTTTTAGTTGCTATTTGTCCGTCACAGAACAATCA
GAATTTTACTTCCCCAGAGCTCCATTGAACTCAAATGCCATGTTGTCCACTGAATCAATG
ATGAGTAGAATTGCAGCTGGAGATTTGGAGTCATCAGTGGATGATCCTAGGTCAGAGGAG
GATAAGAAATTTGAGAGTCACATGGAATGTAGTAAACCATATAAAGAATTGAGATTGGAA
GTTGGGAAACAAAGACTTAAGTATGCCCAGGAGGAACTGTCAAATGAGGTACTTCCACCT
CCCAGGAAAATGAAGGGATTGTTTTCGCAAGCCAAAATTTCTCTTTTTTAT
>OR2-2B-5 MT721308
TACAATCATTCTGATGAATATTTATCTTTTAGTTGCTATTTGTCCGTCACAGAACAATCA
GAATTTTACTTCCCCAGAGCTCCATTGAACTCAAATGCCATGTTGTCCACTGAATCAATG
ATGAGTAGAATTGCAGCTGGAGATTTGGAGTCATCAGTGGATGATCCTAGGTCAGAGGAG
GATAAGAAATTTGAGAGTCACATAGAATGTAGTAAACCATATAAAGAATTGAGATTGGGA
GTTGGGAAACAAAGACTTAAGTATGCCCAGGAGGAACTGTCAAATGAAGTACTTCCACCT
CCCAGGAAAATGAAGGGATTGTTTTCGCAAGCCAAAATTTCTCTTTTTTAT
>OR2-2B-6 MT721309
TACAATCATTCTGATGAATATTTATCTTTTAGTTGCTATTTGTCCGTCACAGAACAATCA
GAATTTTACTTTCCCAGAGCTCCATTGAGCTCAAATGCCATGTTGTCCACTGAATTAATG
ATGAGTAGAATTGCAGCTGGAGATTTGGAGTCATCAGTGGATGATCCTAGGTCAGAGGAG
GATAAGAAATTTGAGAGTCACATAGAATGTAGTAAACCATATAAAGAATTGAGATTGGAA
GTTGGGAAACAAGGACTTAAGTATGCCCAGGAGGAACTGTCAAATGAAGTACTTCCACCT
CCCAGGAAAATGAAGGGATTGTTTTCGCAAGCCAAAATTTCTCTTTTTTAT
>OR3-2B-g1 MT721310
TACAATCATTCTGATGAATATTTATCTTTTAGTAGCTATTTGTCCGTCACAGAACAATCA
GAATTTTACTTCCCCAGAGCTCCATTGAACTCAAATGCCATGTTGTCCACTGAATCAATG
ATGAGTAGAATTGCAGCTGGAGATTTGGAGTCATCAGTGGATGATCCTAGGTCAGAGGAG
GATAAGAAATTTGAGAGTCACATAGAATGTAGTAAACCATATAAAGAATTGAGATTGGAA
GTTGGGAAACAAAGACTTAAGTATGCCCAGGAGGAACTGTCAAATGAAGTACTTCCACCT
CCCAGGAAAATGAAGGGATTGTTTTCGCAAGCCAAAATTTCTCTTTTTTAT
>OR3-2B-g3 MT721311
TACAATCATTCTGATGAATATTTATCTTTTAGTTGCTATTTGTCCGTCACAGAACAATCA
GAATTTTACTTCCCCAGAGCTCCATTGAACTCAAATGCCATGTTGTCCACTGAATCAATG
ATGAGTAGAATTGCAGCTGGAGATTTGGAGTCATCAGTGGATGATCCTAGGTCAGAGGAG
GATAAGAAATTTGAGAGTCACATAGAATGTAGTAAACCATATAAAGAATTGAGATTGGAA
GTTGGGAAACAAAGACTTAAGTATGCCCAGGAGGAACTGTCAAATGAAGTGCTTCCACCT
CCCAGGAAAATGAAGGGATTGTTTTCGCAAGCCAAAATTTCTCTTTTTTAC
>OR3-2B-g4 MT721312
TACAATCATTCTGATGAATATTTATCTTTTAGTTGCTATTTGTCCGTCACAGAACAATCA
GAATTTTACTTCCCCAGAGCTCCATTGAACTCAAATGCCATGTTGTCCACTGAATCAATG
ATGAGTAGAATTGCAGCTGGAGATTTGGAGTCATCAGTGGATGATCCTAGGTCAGAGGAG
GATAAGAAATTTGAGAGTCACATAGAATGTAGTAAACCATATAAAGAATTGAGATTGGAA
GTTGGGAAACAAAGACTTAAGTATGCCCAGGAGGAACTGTCAAATGAAGTACTTCCACCT
CCCAGGAAAATGAAGGGATTGTTTTCGCAAGCCAAAATTTCTCTTTTTTAT
>OR3-2B-g5 MT721313
TACAATCATTCTGATGAATATTTATCTTTTAGTTGCTATTTGTCCGTCACAGAACAATCA
GAATTTTACTTCCCCAGAGCTCCATTGAACTCAAATGCCATGTTGTCCACTGAATCAATG
ATGAGTAGAATTGCAGCTGGAGATTTGGAGTCATCAGTGGATGATCCTAGGTCAGAGGAG
GATAAGAAATTTGAGAGTCACATAGAATGTAGTAAACCATATAAAGAATTGAGATTGGAA
GTTGGGAAACAAAGACTTAAGTATGCCCAGGAGGAACTGTCAAATGAAGTACTTCCACCT
CCCAGGAAAATGAAGGGATTGTTTTCGCAAGCCAAAATTTCTCTTTTTTAT
>OE5-2B-4 MT721314
TACAATCATTCTGATGAATATTTATCTTTTAGTTGCTATTTGTCCGTCACAGAACAATCA
GAATTTTACTTCCCCAGAGCTCCATTGAACTCAAGTGCCATGTTGTCCACTGAATCAATG
ATGAGTAGAATTGCAGCTGGAGATTTGGAGTCATCAGTGGATGATCCTAGGTCAGAGGAG
GATAAGAAATTTGAGAGTCACATAGAATGTAGTAAACCATATAAAGAATTGAGATTGGAA
GTTGGGAAACAAAGACTTAAGTATGCCCAGGAGGAACTGTCAAATGAAGTACTTCCACCT
CCCAGGAAAATGAAGGGATTGTTTTCGCAAGCCAAAATTTCTCTTTTTTAT
>OE5-2B-5 MT721315
TACAATCATTCTGATGAATATTTATCTTTTAGTTGCTATTTGTCCGTCACAGAACAATCA
GAATTTTACTTCCCCAGAGCTCCATTGAACTCAAATGCCATGTTGTCCACTGAATCAATG
ATGAGTAGAATTGCAGCTGGAGATTTGGAGTCATCAGTGGATGATCCTAGGTCAGAGGAG
GATAAGAAATTTGAGAGTCACATAGAATGTAGTAAACCATATAAAGAATTGAGATTGGAA
GTTGGGAAACAAAGACTTAAGTATGCCCAGGAGGAACTGTCAAATGAAGTACTTCCACCT
CCCAGGAAAATGAAGGGATTGTTTTCGCAAGCCAAAATTTCTCCTTTTTAT
>OE5-2B-6 MT721316
TACAATCATTCTGATGAATATTTATCTTTTAGTTGCTATTTGTCCGTCACAGAACAATCA
GAATTTTACTTCCCCAGAGCCCCATTGAACTCAAATGCCATGTTGTCCACTGAATCAATG
ATGAGTAGAATTGCAGCTGGAGATTTGGAGTCATCAGTGGATGATCCTAGGTCAGAGGAG
GATAAGAAATTTGAGAGTCACATAGAATGTAGTAAACCATATAAAGAATTGAGATTGGAA
GTTGGGAAACAAAGACTTAAGTATGCCCAGGAGGAACTGTCAAATGAAGTACTTCCACCT
CCCAGGAAAATGAAGGGATTGTTTTCGCAAGCCAAAATTTCTCTTTTTTAT
>OE5-2B-7 MT721317
TACAATCATTCTGATGAATATTTATCTTTTAGTTGCTATTTGTCCGTCACAGAACAATCA
GAATTTTACTTCCCCAGAGCTCCATTGAACTCAAATGCCATGTTGTCCACTGAATCAATG
ATGAGTAGAATTGCAGCTGGAGATTTGGAGTCATCAGTGGATGATCCTAGGTCAGAGGAG
GATAAGAAATTTGAGAGTCACATAGAATGTAGTAAACCATATAAAGAATTGAGATTGGAA
GTTGGGAAACAAAGACTTAAGTATGCCCAGGAGGAACTGTCAAATGAAGTACTTCCACCT
CCCAGGAAAATGAAGGGATTGTTTTCGCAAGCCAAAATTTCTCTTTTTTAT
>OE6-2B-2 MT721318
TACAATCATTCTGATGAATATTTATCTTTTAGTTGTTATTTGTCCGTCACAGAACAATCA
GAATTTTACTTCCCCAGAGCTCCATTGAACTCAAATGCCATGTTGTCCACTGAATCAATG
ATGAGTAGAATTGCAGCTGGAGATTTGGAGTCATCAGTGGATGATCCTAGGTCAGAGGAG
GATAAGAAATTTGAGAGTCACATAGAATGTAGTAAACCATATAAAGAATTGAGATTGGAA
GTTGGGAAACGAAGACTTAAGTATGCCCAGGAGGAACTGTCAAATGAAGTACTTCCACCT
CCCAGGAAAATGAAGGGATTGTTTTCGCAAGCCAAAATTTCTCTTTTTTAT
>OE6-2B-4 MT721319
TACAATCATTCTGATGAATATTTATCTTTTAGTTGTTATTTGTCCGTCACAGAACAATCA
GAATTTTACTTCCCCAGAGCTCCATTGAACTCAAATGCCATGTTGTCCACTGAATCAATG
ATGAGTAGAATTGCAGCTGGAGATTTGGAGTCATCAGTGGATGATCCTAGGTCAGAGGAG
GATAAGAAATTTGAGAGTCACATAGAATGTAGTAAACCATATAAAGAATTGAGATTGGAA
GTTGGGAAACAAAGACTTAAGTATGCCCAGGAGGAACTGTCAAATGAAGTACTTCCACCT
CCCAGGAAAATGAAGGGATTGTTTTCGCAAGCCAAAATTTCTCTTTTTTAT
>OE6-2B-5 MT721320
TACAATCATTCTGATGAATATTTATCTTTTAGTTGCTATTTGTCCGTCACAGAACAATCA
GAATTTTACTTCCCCAGAGCTCCATTGAACTCAAATGCCATGTTGTCCACTGAATCAATG
ATGAGTAGAATTGCAGCTGGAGATTTGGAGTCATCAGTGGATGATCCTAGGTCAGAGGAG
GATAAGAAATTTGAGAGTCACATAGAATGTAGTAAACCATATAAAGAATTGAGATTGGAA
GTTGGGAAGCAAAGACTTAAGTATGCCCAGGAGGAACTGTCAAATGAAGTACTTCCACCT
CCCAGGAAAATGAAGGGATTGTTTTCGCAAGCCAAAATTTCTCTTTTTTAT
>OE6-2B-6 MT721321
TACAATCATTCTGATGAATATTTATCTTTTAGTTGCTATTTGTCCGTCACAGAACAATCA
GAATTTTACTTCCCCAGAGCTCCATTGAACTCAAATGCCATGTTGTCCACTGAATCAATG
ATGAGTAGAATTGCAGCTGGAGATTTGGAGTCATCAGTGGATGATCCTAGGTCAGAGGAG
GATAAGAAATTTGAGAGTCACATAGAATGTAGTAAACCATATAAAGAATTGAGATTGGAA
GTTGGGAAACAAAGACTTAAGTATGCCCAGGAGGAACTGTCAAATGAAGTACTTCCACCT
CCCAGGAAAATGAAGGGATTGTTTTCGCAAGCCAAAATTTCTCTTTTTTAT
>OE6-2B-7 MT721322
TACAATCATTCTGATGAATATTTATCTTTTAGTTGCTATTTGTCCGTCACAGAACAATCA
GAATTTTACTTCCCCAGAGCTCCATTGAACTCAAATGCCATGTTGTCCACTGAATCAATG
ATGAGTAGAATTGCAGCTGGAGATTTGGAGTCATCAGTGGATGATCCTAGGTCAGAGGAG
GATAAGAAATTTGAGAGTCACATAGAATGTAGTAAACCATATAAAGAATTGAGATTGGAA
GTTGGGAAACAAAGACTTAAGTATGCCCAGGAGGAACTGTCAAATGAAGTACTTCCACCT
CCCAGGAAAATGAAGGGATTGTTTTCGCAAGCCAAAATTTCTCTTTTTTAT
>OE7-2B-1 MT721323
TACAATCATTCTGATGAATATTTATCTTTTAGTTGTTATTTGTCCGTCACAGAACAATCA
GAATTTTACTTCCCCAGAGCTCCATTGAACTCAAATGCCATGTTGTCCACTGAATCAATG
ATGAGTAGAATTGCAGCTGGAGATTTGGAGTCATCAGTGGATGATCCTAGGTCAGAGGAG
GATAAGAAATTTGAGAGTCACATAGAGTGTAGTAAACCATATAAAGAATTGAGATTGGAA
GTTGGGAAACAAAGACTTAAGTATGCCCAGGAGGAACTGTCAAATGAAGTACTTCCACCT
CCCAGGAAAATGAAGGGATTGTTTTCGCAAGCCAAAATTTCTCTTTTTTAT
>OE7-2B-2 MT721324
TACAATCACTCTGATGAATATTTGTCTTTTAGTTGTTACTTGTCTGTCACAGAACAATCA
GAGTTTTATTTTCCCAGAGCTCCATTGAATTCAAATGCCATGTTATCCACTGAATCAATG
ATGAGCAGAATTGCAGCCGGAGACTTGGAGTCATCAGTGGATGACCCAAGATCAGAGGAG
GATAAAAGATTTGAGAGTCACATAGAGTCCAGGAAGCCATACAAAGAATTGAGATTAGAA
GTTGGGAAACAAAGACTCAAGTACGCTCAGGAAGAATTGTCAAATGAAGTACTTCCACCC
CCTAGGAAAATAAAGGGATTGTTTTCACAAGCTAAAATTTCTCTTTTTTAT
>OE7-2B-3 MT721325
TACAATCATTCTGATGAATATTTATCTTTTAGTTGTTATTTGTCCGTCACAGAACAATCA
GAATTTTACTTCCCCAGAGCTCCATTGAACTCAAATGCCATGTTGTCCACTGAATCAATG
ATGAGTAGAATTGCAGCTGGAGATTTGGAGTCATCAGTGGATGATCCTAGGTCAGAGGAG
GATAAGAAATTTGAGAGTCACATAGAATGTAGTAAACCATATAAAGAATTGAGATTGGAA
GTTGGGAAACAAAGACTTAAGTATGCCCAGGAGGAACTGTCAAATGAAGTACTTCCGCCT
CCCAGGAAAATGAAGGGATTGTTTTCGCAAGCCAAAATTTCTCTTTTTTAT
>OE7-2B-4 MT721326
TACAATCACTCTGATGAATATTTGTCTTTTAGTTGTTACTTGTCTGTCACAGAACAATCA
GAGTTTTATTTTCCCAGAGCTCCATTGAATTCAAATGCCATGTTATCCACTGAATCAATG
ATGAGCAGAATTGCAGCCGGAGACTTGGAGTCATCAGTGGATGACCCAAGATCAGAGGAG
GATAAAAGATTTGAGAGTCACATAGAGTCCAGGAAGCCATACAAAGAATTGAGATTAGAA
GTTGGGAAACAAAGACTCAAGTACGCTCAGGAAGAATTGTCAAATGAAGTACTTCCACCC
CCTAGGAAAATAAAGGGATTGTTTTCACAAGCTAAAATTTCTCTTTTTTAT
>OE7-2B-5 MT721327
TACAATCATTCTGATGAATATTTATCTTTTAGTTGCTATTTGTCCGTCACAGAACAATCA
GAATTTTACTTCCCCAGAGCTCCATTGAACTCAAATGCCATGTTGTCCACTGAATCAATG
ATGAGTAGAATTGCAGCTGGAGATTTGGAGTCATCAGTGGATGATCCTAGGTCAGAGGAG
GATAAGAAATTTGAGAGTCACATAGAATGTAGTAAACCATATAAAGAATTGAGATTGGAA
GTTGGGAAACAAAGACTTAAGTATGCCCAGGAGGAACTGTCAAATGAAGTACTTCCACCT
CCCAGGAAAATGAAGGGATTGTTTTCGCAAGCCAAAATTTCTCTTTTTTAT
>OE8-2B-2 MT721328
TACAATCATTCTGATGAATATTTATCTTTTAGTTGCTATTTGTCCGTCACAGAACAATCA
GAATTTTACTTCCCCAGAGCTCCATTGAACTCAAATGCCATGTTGTCCACTGAATCAATG
ATGAGTAGAATTGCAGCTGGAGATTTGGAGTCATCAGTGGATGATCCTAGGTCAGAGGAG
GATAAGAAATTTGAGAGTCACATAGAATGTAGTAAACCATATAAAGAATTGAGATTGGAA
GTTGGGAAACAAAGACTTAAGTATGCCCAGGAGGAACTGTCAAATGAAGTACTTCCACCT
CCCAGGAAAATGAAGGGATTGTTTTCGCAAGCCAAAATTTCTCTTTTTTAT
>OE8-2B-3 MT721329
TACAATCATTCTGATGAATATTTATCTTTTAGTTGTTATTTGTCCGTCACAGAACAATCA
GAATTTTACTTCCCCAGAGCTCCATTGAACTCAAATGCCATGTTGTCCACTGAATCAATG
ATGAGTAGAATTGCAGCTGGAGATTTGGAGTCATCAGTGGATGATCCTAGGTCAGAGGAG
GATAAGAAATTTGAGAGCCACATAGAATGTAGTAAACCATATAAAGAATTGAGATTGGAA
GTTGGGAAACAAAGACTTAAGTATGCCCAGGAGGAACTGTCAAATGAAGTACTTCCACCT
CCCAGGAAAATGAAGGGATTGTTTTCGCAAGCCAAAATTTCTCTTTTTTAT
>OE8-2B-4 MT721330
TACAATCATTCTGATGAATATTTATCTTTTAGTTGTTATTTGTCCGTCACAGAACAATCA
GAATTTTACTTCCCCAGAGCTCCATTGAACTCAAATGCCATGTTGTCCACTGAATCAATG
ATGAGTAGAATTGCAGCTGGAGATTTGGAGTCATCAGTGGATGATCCTAGGTCAGAGGAG
GATAAGAAATTTGAGAGTCACATAGAATGTAGTAAACCATATAAAGAATTGAGATTGGAA
GTTGGGAAACAAAGACTTAAGTATGCCCAGGAGGAACTGTCAAATGAAGTACTTCCACCT
CCCAGGAAAATGAAGGGATTGTTTTCGCAAGCCAAAATTTCTCTTTTTTAT
>OE8-2B-5 MT721331
TACAATCATTCTGATGAATATTTATCTTTTAGTTGTTATTTGTCCGTCACAGAACAATCA
GAATTTTACTTCCCCAGAGCTCCATTGAACTCAAATGCCATGTTGTCCACTGAATCAATG
ATGAGTAGAATTGCAGCTGGAGATTTGGAGTCATCAGTGGATGATCCTAGGTCAGAGGAG
GATAAGAAATTTGAGAGTCACATAGAATGTAGTAAACCATATAAAGAATTGAGATTGGAA
GTTGGGAAACAAAGACTTAAGTATGCCCAGGAGGAACTGTCAAATGAAGTACTTCCACCT
CCCAGGAAAATGAAGGGATTGTTTTCGCAAGCCAAAATTTCTCTTTTTTAT
>OE8-2B-6 MT721332
TACAATCATTCTGATGAATATTTATCTTTTAGTTGCTATTTGTCCGTCACAGAACAATCA
GAATTTTACTTCCCCAGAGCTCCATTGAACTCAAATGCCATGTTGTCCACTGAATCAATG
ATGAGTAGAATTGCAGCTGGAGATTTGGAGTCATCAGTGGATGATCCTAGGTCAGAGGAG
GATAAGAAATTTGAGAGTCACATAGAATGTAGTAAACCATATAGAGAATTGAGATTGGAA
GTTGGGAAACAAAGACTTAAGTATGCCCAGGAGGAACTGTCAAATGAGGTACTTCCACCT
CCCAGGAAAATGAAGGGATTGTTTCCGCAAGCCAAAATTTCTCTTTTTTAT
>OE8-2B-7 MT721333
TACAATCATTCTGATGAATATTTATCTTTTAGTTGCTATTTGTCCGTCACAGAACAATCA
GAATTTTACTTCCCCAGAGCTCCATTGAACTCAAATGCCATGTTGTCCACTGAATCAATG
ATGAGTAGAATTGCAGCTGGAGATTTGGAGTCATCAGTGGATGATCCTAGGTCAGAGGAG
GATAAGAAATTTGAGAGTCACATAGAATGTAGTAAACCATATAAAGAATTGAGATTGGAA
GTTGGGAAACAAAGACTTAAGTATGCCCAGGAGGAACTGTCAAATGAAGTACTTCCACCT
CCCAGGAAAATGAAGGGATTGTTTTCGCAAGCCAAAATTTCTCTTTTTTAT
>OE9-2B-3 MT721334
TACAATCATTCTGATGAATATTTATCTTTTAGTTGCTATTTGTCCGTCACAGAACAATCA
GAATTTTACTTCCCCAGAGCTCCATTGAACTCAAATGCCATGTTGTCCACTGAATCAATG
ATGAGTAGAATTGCAGCTGGAGATTTGGAGTCATCAGTGGATGATCCTAGGTCAGAGGAG
GATAAGAAATTTGAGAGTCACATAGAATGTAGTAAACCATATAAAGAATTGAGATTGGAA
GTTGGGAAACAAAGACTTAAGTATGCCCAGGAGGAACTGTCAAATGAAGTACTTCCACCT
CCCAGGAAAATGAAGGGATTGTTTTCGCAAGCCAAAATTTCTCTTTTTTAT
>OE9-2B-4 MT721335
TACAATCATTCTGATGAATATTTATCTTTTAGTTGCTATTTGTCCGTCACAGAACAATCA
GAATTTTACTTCCCCAGAGCTCCATTGAACTCAAATGCCATGTTGTCCACTGAATCAATG
ATGAGTAGAATTGCAGCTGGAGATTTGGAGTCATCAGTGGATGATCCTAGGTCAGAGGAG
GATAAGAAATTTGAGAGTCACATAGAATGTAGTAAACCATATAAAGAATTGAGATTGGAA
GTTGGGAAACGAAGACTTAAGTATGTCCAGGAGGAACTGTCAAATGAAGTACTTCCACCT
CCCAGGAAAATGAAGGGATTGTTTTCGCAAGCCAAAATTTCTCTTTTTTAT
>OE9-2B-5 MT721336
TACAATCATTCTGATGAATATTTATCTTTTAGTTGCTATTTGTCCGTCACAGAACAATCA
GAATTTTACTTCCCCAGAGCTCCATTGAACTCAAATGCCATGTTGTCCACTGAATCAATG
ATGAGTAGAATTGCAGCTGGAGATTTGGAGTCATCAGTGGATGATCCTAGGTCAGAGGAG
GATAAGAAATTTGAGAGTCACATAGAATGTAGTAAACCATATAAAGAATTGAGATTGGAA
GTTGGGAAACAAAGACTTAAGTATGCCCAGGAGGAACTGTCAAATGAAGTACTTCCACCT
CCCAGGAAAATGAAGGGATTGTTTTCGCAAGCCAAAATTTCTCTTTTTTAT
>OE9-2B-6 MT721337
TACAATCATTCTGATGAATATTTATCTTTTAGTTGCTATTTGTCCGTCACAGAACAATCA
GAATTTTACTTCCCCAGAGCTCCATTGAACTCAAATGCCATGTTGTCCACTGAATCAATG
ATGAGTAGAATTGCAGCTGGAGATTTGGAGTCATCAGTGGATGATCCTAGGTCAGAGGAG
GATAAGAAATTTGAGAGTCACATAGAATGTAGTAAACCATATAAAGAATTGAGATTGGAA
GTTGGGAAACAAAGACTTAAGTATGCCCAGGAGGAACTGTCAAATGAAGTACTTCCACCT
CCCAGGAAAATGAAGGGATTGTTTTCGCAAGCCAAAATTTCTCTTTTTTAT
>OE9-2B-7 MT721338
TACAATCATTCTGATGAATATTTATCTTTTAGTTGCTATTTGTCCGTCACAGAACAATCA
GAATTTTACTTCCCCAGAGCTCCATTGAACTCAAATGCCATGTTGTCCACTGAATCAATG
ATGAGTAGAATTGCAGCTGGAGATTTGGAGTCATCAGTGGATGATCCTAGGTCAGAGGAG
GATAAGAAATTTGAGAGTCACATAGAATGTAGTAAACCATATAAAGAATTGAGATTGGAA
GTTGGGAAACAAAGACTTAAGTATGCCCAGGAGGAACTGTCAAATGAAGTACTTCCACCT
CCCAGGAAAATGAAGGGATTGTTTTCGCAAGCCAAAATTTCTCTTTTTTAT
>OE10-2B-3 MT721339
TACAATCATTCTGATGAATATTTATCTTTTAGTTGTTATTTGTCCGTCACAGAACAATCT
GAATTTTACTTCCCCAGAGCTCCATTGAACTCAAATGCCATGTTGTCCACTGAATCAATG
ATGAGTAGAATTGCAGCTGGAGATTTGGAGTCATCAGTGGATGATCCTAGGTCAGAGGAG
GATAAGAAATTTGAGAGTCACATAGAATGTAGTAAACCATATAAAGAATTGAGATTGGAA
GTTGGGAGACAAAGACTTAAGTATGCCCAGGAGGAACTGTCAAATGAAGTACTTCCACCT
CCCAGGAAAATGAAGGGATTGTTTTCGCAAGCCAAAATTTCTCTTTTTTAT
>OE10-2B-4 MT721340
TACAATCATTCTGATGAATATTTATCTTTTAGTTGCTATTTGTCCGTCACAGAACAATCA
GAGTTTTACTTCCCCAGAGCTCCATTGAACTCAAATGCCATGTTGTCCACTGAATCAATG
ATGAGTAGAATTGCAGCTGGAGATTTGGAGTCATCAGTGGATGATCCTAGGTCAGAGGAG
GATAAGAAATTTGAGAGTCACATAGAATGTAGTAAACCATATAAAGAATTGAGATTGGAA
GTTGGGAAACAAAGACTTAAGTATGCCCAGGAGGAACTGTCAAATGAAGTACTTCCACCC
CCCAGGAAAATGAAGGGATTGTTTTCGCAAGCCAAAATTTCTCTTTTTTAT
>OE10-2B-5 MT721341
TACAATCATTCTGATGAATATTTATCTTTTAGTTGCTATTTGTCCGTCACAGAACAATCA
GAATTTTACTTCCCCAGAGCTCCATTGAACTCAAATGCCATGTTGTCCACTGAATCAATG
ATGAGTAGAATTGCAGCTGGAGATTTGGAGTCATCAGTGGATGATCCTAGGTCAGAGGAG
GATAAGAAATTTGAGAGTCACATAGAATGTAGTAAACCATATAAAGAATTGAGATTGGAA
GTTGGGAAACAAAGACTTAAGTATGCCCAGGAGGAACTGTCAAATGAAGTACTTCCACCT
CCCAGGAAAATGAAGGGATTGTTTTCGCAAGCCAAAATTTCTCTTTTTTAT
>OE10-2B-6 MT721342
TACAATCATTCTGATGAATATTTATCTTTTAGTTGCTATTTGTCCGTCACAGAACAATCA
GAATTTTACTTCCCCAGAGCTCCATTGAACTCAAATGCCATGTTGTCCACTGAATCAATG
ATGAGTAGAATTGCAGCTGGAGATTTGGAGTCATCAGTGGATGATCCTAGGTCAGAGGAG
GATAAGAAATTTGAGAGTCACATAGAATGTAGTAAACCATATAAAGAATTGAGATTGGAA
GTTGGGAAACAAAGACTTAAGTATGCCCAGGAGGAACTGTCAAATGAAGTACTTCCACCT
CCCAGGAAAATGAAGGGATTGTTTTCGCAAGCCGAAATTTCTCTTTTTTAT
>OE10-2B-7 MT721343
TACAATCATTCTGATGAATATTTATCTTTTAGTTGCTATTTGTCCGTCACAGAACAATCA
GAATTTTACTTCCCCAGAGCTCCATTGAACTCAAATGCCATGTTGTCCACTGAATCAATG
ATGAGTAGAATTGCAGCTGGAGATTTGGAGTCATCAGTGGATGATCCTAGGTCAGAGGAG
GATAAGAAATTTGAGAGTCACATAGAATGTAGTAAACCATATAAAGAATTGAGATTGGAA
GTTGGGAAACAAAGACTTAAGTATGCCCAGGAGGAACTGTCAAATGAAGTACTTCCACCT
CCCAGGAAAATGAAGGGATTGTTTTCGCAAGCCAAAATTTCTCTTTTTTAT
>OE11-2B-3 MT721344
TACAATCATTCTGATGAATATTTATCTTTTAGTTGCTATTTGTCCGTCACAGAACAATCA
GAATTTTACTTCCCCAGAGCTCCATTGAACTCAAATGCCATGTTGTCCACTGAATCAATG
ATGAGTAGAATTGCAGCTGGAGATTTGGAGTCATCAGTGGATGATCCTAGGTCAGAGGAG
GATAAGAAATTTGAGAGTCACATAGAATGTAGTAAACCATATAAAGAATTGAGATTGGAA
GTTGGGAAGCAAAGACTTAAGTATGCCCAGGAGGAACTGTCAAATGAAGTACTTCCACCT
CCCAGGAAAATGAAGGGATTGTTTTCGCAAGCCAAAATTTCTCTTTTTTAT
>OE11-2B-4 MT721345
TACAATCATTCTGATGAATATTTATCTTTTAGTTGCTATTTGTCCGTCACAGAACAATCA
GAATTTTACTTCCCCAGAGCTCCATTGAACTCAAATGCCATGTTGTCCACTGAATCAATG
ATGAGTAGAATTGCAGCTGGAGATTTGGAGTCATCAGTGGATGATCCTAGGTCAGAGGAG
GATAAGAAATTTGAGAGTCACATAGAATGTAGTAAACCATATAAAGAATTGAGATTGGAA
GTTGGGAAACAAAGACTTAAGTATGCCCAGGAGGAACTGTCAAATGAAGTACTTCCACCT
CCCAGGAAAATGAAGGGATTGTTTTCGCAAGCCAAAATTTCTCTTTTTTAT
>OE11-2B-5 MT721346
TACAATCATTCTGATGAATATTTATCTTTTAGTTGCTATTTGTCCGTCACAGAACAATCA
GAATTTTACTTCCCCAGAGCTCCATTGAACTCAAATGCCATGTTGTCCACTGAATCAATG
ATGAGTAGAATTGCAGCTGGAGATTTGGAGTCATCAGTGGATGATCCTAGGTCAGAGGAG
GATAAGAAATTTGAGAGTCACATAGAATGTAGTAAACCATATAAAGAATTGAGATTGGAA
GTTGGGAAACAAAGACTTAAGTATGCCCAGGAGGAACTGTCAAATGAAGTACTTCCACCT
CCCAGGAAAATGAAGGGATTGTTTTCGCAAGCCAAAATTTCTCTTTTTTAT
>OE11-2B-6 MT721347
TACAATCATTCTGATGAATATTTATCTTTTAGTTGCTATTTGTCCGTCACAGAACAATCA
GAATTTTACTTCCCCAGAGCTCCATTGAACTCAAATGCCATGTTGTCCACTGAATCAATG
ATGAGTAGAATTGCAGCTGGAGATTTGGAGTCATCAGTGGATGATCCTAGGTCAGAGGAG
GATAAGAAATTTGAGAGTCACATAGAATGTAGTAAACCATATAAAGAATTGAGATTGGAA
GTTGGGAAACAAAGACTTAAGTATGCCCAGGAGGAACTGTCAAATGAAGTACTTCCACCT
CCCAGGAAAATGAAGGGATTGTTTTCGCAAGCCAAAATTTCTCTTTTTTAT
>OE12-2B-1 MT721348
TACAATCATTCTGATGAATATTTATCTTTTAGTTGCTATTTGTCCGTCACAGAACAATCA
GAATTTTACTTCCCCAGAGCTCCATTGAACTCAAATGCCATGTTGTCCACTGAATCAATG
ATGAGTAGAATTGCAGCTGGAGATTTGGAGTCATCAGTGGATGGTCCTAGGTCAGAGGAG
GATAAGAAATTTGAGAGTCACATAGAATGTAGTAAACCATATAAAGAATTGAGATTGGAA
GTTGGGAAACAAAGACTTAAGTATGCCCAGGAGGAACTGTCAAATGAAGTACTTCCACCT
CCCAGGAAAATGAAGGGATTGTTTTCGCAAGCCAAAATTTCTCTTTTTTAT
>OE12-2B-3 MT721349
TACAATCATTCTGATGAATATTTATCTTTTAGTTGCTATTTGTCCGTCACAGAACAATCA
GAATTTTACTTCCCCAGAGCTCCATTGAACTCAAATGCCATGTTGTCCACTGAATCAATG
ATGAGTAGAATTGCAGCTGGAGATTTGGAGTCATCAGTGGATGATCCTAGGTCAGAGGAG
GATAAGAAATTTGAGAGTCACATAGAATGTAGTAAACCATATAAAGAATTGAGATTGGAA
GTTGGGAAACAAAGACTTAAGTATGCCCAGGAGGAACTGTCAAATGAAGTACTTCCACCT
CCCAGGAAAATGAAGGGATTGTTTTCGCAAGCCAAAATTTCTCTTTTTTAT
>OE12-2B-4 MT721350
TACAATCATTCTGATGAATATTTATCTTTTAGTTGCTATTTGTCCGTCACAGAACAATCA
GAATTTTACTTCCCCAGAGCTCCATTGAACTCAAATGCCATGTTGTCCACTGAATCAATG
ATGAGTAGAATTGCTGCTGGAGATTTGGAGTCATCAGTGGATGATCCTAGGTCAGAGGAG
GATAAGAAATTTGAGAGTCACATAGAATGTAGTAAACCATATAAAGAATTGAGATTGGAA
GTTGGGAAACAAAGACTTAAGTATGCCCAGGAGGAACTGTCAAATGAAGTACTTCCACCT
CCCAGGAAAATGAAGGGATTGTTTTCGCAAGCCAAAATTTCTCTTTTCTAT
>OE12-2B-5 MT721351
TACAATCATTCTGATGAATATTTATCTTTTAGTTGCTATTTGTCCGTCACAGAACAATCA
GAATTTTACTTTCCTAGAGCTCCATTGAACTCAAATGCCATGTTGCCCACTGAATCAATG
ATGAGTAGAATTGCAGCTGGAGATTTGGAGTCATCAGTGGATGATCCTAGGTCAGAGGAG
GATAAAAAATTTGAGAGTCACATAGAATGTAGTAAACCATATAAAGAATTGAGATTAGAA
GTGGGGAAACAAAGACTTAAGTATGCCCAGGAGGAACTGTCAAATGAGGTACTTCTACCT
CCCAGGAAAATGAAGGGATTGTTTTCACAAGCCAAAATTTCTCTTTTTTAT
>OE1-2B-1 MT721352
TACAATCATTCTGATGGATATTTATCTTTTAGTTGCTATTTGTCCGTCACAGAACAATCA
GAATTTTATTTTCCCAGAGCTCCATTGAACTCAAATGCCATGTTGTCCACTGAATCAATG
ATGAGTAGAATTGCAGCTGGAGATTTGGAGTCATCAGTGGATGATCCTAGGTCAGAGGAG
GATAAAAAATTTGAGAGTCACATAGAATGTAGTAAACCATATAAAGAATTGAGATTAGAA
GTTGGGAAACAAAGACTTAAGTATGCCCAGGAGGAATTGTCAAATGAAGTGCTTCCACCT
CCCAGGAAAATGAAGGGATTGTTTTCACAAGCTAAAATTTCTCTTTTTTAT
>OE1-2B-2 MT721353
TACAATCATTCTGATGAATATTTATCTTTTAGTTGTTATTTGTCCGTCACAGAACAATCA
GAATTTTACTTCCCCAGAGCTCCATTGAACTCAAATGCCATGTTGTCCACTGAATCAATG
ATGAGTAGAATTGCAGCTGGAGATTTGGAGTCATCAGTGGATGATCCTAGGTCAGAGGAG
GATAAGAAATTTGAGAGTCACATAGAATGTAGTAAACCATATAAAGAATTGAGATTGGAA
GTTGGGAAACAAAGACTTAAGTATGCCCAGGAGGAACTGTCAAATGAAGTACTTCCACCT
CCCAGGAAAATGAAGGGATTGTTTTCGCAAGCCAAAACTTCTCTTTTTTAT
>OE1-2B-3 MT721354
TACAATCATTCTGATGAATATTTATCTTTTAGTTGTTATTTGTCCGTCACAGAACAATCA
GAATTTTACTTCCCCAGAGCTCCATTGAACTCAAATGCCATGTTGTCCACTGAATCAATG
ATGAGTAGAATTGCAGCTGGAGATTTGGAGTCATCAGTGGATGATCCTAGGTCAGAGGAG
GATAAGAAATTTGAGAGTCACATAGAATGTAGTAAACCATATAAAGAACTGAGATTGGAA
GTTGGGAAACAAAGACTTAAGTATACCCAGGAGGAACTGTCAAATGAAGTACTTCCACCT
CCCAGGAAAATGAAGGGATTGTTTTCGCAAGCCAAAATTTCTCTTTTTTAT
>OE1-2B-4 MT721355
TACAATCATTCTGATGAATATTTATCTTTTAGTTGTTATTTGTCCGTCACAGAACAATCA
GAATTTTACTTCCCCAGAGCTCCATTGAACTCAAATGCCATGTTGTCCACTGAATCAATG
ATGAGTAGAATTGCAGCTGGAGATTTGGAGTCATCAGTGGATGATCCTAGGTCAGAGGAG
GATAAGAAATTTGAGAGTCACATAGAATGTAGTAAACCATATAAAGAATTGAGATTGGAA
GTTGGGAAACAAAGACTTAAGTATGCCCAGGAGGAACTGTCAAATGAAGTACTTCCACCT
CCCAGGAAAATGAAGGGATTGTTTTCGCAAGCCAAAATTTCTCTTTTTTAT
>OE1-2B-5 MT721356
TACAATCATTCTGATGAATATTTATCTTTTAGTTGTTATTTGTCCGTCACAGAACAATCA
GAATTTTACTTCCCCAGAGCTCCATTGAACTCAAATGCCATGTTGTCCACTGAATCAATG
ATGAGTAGAATTGCAGCTGGAGATTTGGAGTCATCAGTGGATGATCCTAGGTCAGAGGAG
GATAAGAAATTTGAGAGTCACATAGAATGTAGTAAACCATATAAAGAATTGAGATTGGAA
GTTGGGAAACAAAGACTTAAGTATGCCCAGGAGGAACTGTCAAATGAAGTACTTCCACCT
CCCAGGAAAATGAAGGGATTGTTTTCGCAAGCCAAAATTTCTCTTTTTTCA
>OE2-2B-2 MT721357
TACAATCATTCTGATGAATATTTATCTTTTAGTTGCTATTTGTCCGTCACAGAACAATCA
GAATTTTACTTCCCCAGAGCTCCATTGAACTCAAATGCCATGTTGTCCACTGAATCAATG
ATGAGTAGAATTGCAGCTGGAGATTTGGAGTCATCAGTGGATGATCCTAGGTCAGAGGAG
GATAAGAAATTTGAGAGTCACATAGAATGTAGTAAACCATATAAAGAATTGAGATTGGAA
GTTGGGAAACAAAGACTTAAGTATGCCCAGGAGGAACTGTCAAATGAAGTACTTCCACCT
CCCAGGAAAATGAAGGGATTGTTTTCGCAAGCCAAAATTTCTCTTTTTTAT
>OE2-2B-3 MT721358
TACAATCATTCTGATGAATATTTATCTTTTAGTTGCTATTTGTCCGTCACAGAACAATCA
GAATTTTACTTCCCCAGAGCTCCATTGAACTCAAATGCCATGTTGTCCACTGAATCAATG
ATGAGTAGAATTGCAGCTGGAGATTTGGAGTCATCAGTGGATGATCCTAGGTCAGAGGAG
GATAAGAAATTTGAGAGTCACATAGAATGTAGTAAACCATATAAAGAATTGAGATTGGAA
GTTGGGAAACAAAGACTTAAGTATGCCCAGGAGGAACTGTCAAATGAAGTACTTCCACCT
CCCAGGAAAATGAAGGGATTGTTTTCGCAAGCCAAAATTTCTCNNNNNNNN
>OE2-2B-4 MT721359
TACAATCATTCTGATGAATATTTATCTTTTAGTTGCTATTTGTCCGTCACAGAACAATCA
GAATTTTATTTTCCCAGAGCTCCATTGAACTCAAATGCCATGTTGTCCACTGAATCAATG
ATGAGTAGAATTGCAGCTGGAGATTTGGAGCCATCAGTGGATGATCCTAGGTCAGAGGAG
GATAAAAAATTTGAGAGTCACATAGAATGTAGTAAACCATATAAAGAATTGAGATTAGAA
GTTGGGAAACAAAGACTTAAGTATGCCCAGGAGGAATTGTCAAATGAAGTACTTCCACCT
CCCAGGAAAATGAAGGGATTGTTTTCACAAGCTAAAATTTCTCTTTTTTAT
>OE2-2B-6 MT721360
TACAATCATTCTGATGAATATTTATCTTTTAGTTGTTATTTGTCCGTCACAGAACAATCA
GAATTTTACTTCCCCAGAGCTCCATTGAACTCAAATGCCATGTTGTCCACTGAATCAATG
ATGAGTAGAATTGCAGCTGGAGATTTGGAGTCATCAGTGGATGATCCTAGGTCAGAGGAG
GATAAGAAATTTGAGAGTCACATAGAATGTAGTAAACCATATAAAGAATTGAGATTGGAA
GTTGGGAAACAAAGACTTAAGTATGCCCAGGAGGAACTGTCAAATGAAGTACTTCCACCT
CCCAGGAAAATGAAGGGATTGTTTTCGCAAGCCAAAAATTCTCTTTTTTAT
>OE3-2B-f1 MT721361
TACAATCATTCTGATGAATATTTATCTTTTAGTTGCTATTTGTCCGTCACAGAACAATCA
GAATTTTATTTTCCCAGAGCTCCATTGAACTCAAATGCCATGTTGTCCACTGAATCAATG
ATGAGTAGAATTGCAGCTGGAGATTTGGAGTCATCAGTGGATGATCCTAGGTCAGAGGAG
GATAAAAAATTTGAGAGTCACATAGAATGTAGTAAACCATATAAAGAATTGAGATTAGAA
GTTGGGAAACAAAGACTTAAGTATGCCCAGGAGGAATTGTCAAATGAAGTACTTCCACCT
CCCAGGAAAATGAAGGGATTGTTTTCACAAGCTAAAATTTCTCTTTTTTAT
>OE3-2B-f2 MT721362
TACAATCATTCTGATGAATATTTATCTTTTAGTTGCTATTTGTCCGTCACAGAACAATCA
GAATTTTACTTCCCCAGAGCTCCATTGAACTCAAATGCCATGTTGTCCACTGAATCAATG
ATGAGTAGAATTGCAGCTGGAGATTTGGAGTCATCAGTGGATGATCCTAGGTCAGAGGAG
GATAAGAAATTTGAGAGTCACATAGAATGTAGTAAACCATATAAAGAATTGAGATTGGAA
GTTGGGAAACAAAGACTTAAGTATGCCCAGGAGGAACTGTCAAATGAAGTACTTCCACCT
CCCAGGAAAATGAAGGGATTGGTTTCGCAAGCCAAAATTTCTCTTTTTTAT
>OE3-2B-f3 MT721363
TACAATCATTCTGATGAATATTTATCTTTTAGTTGCTATTTGTCCGTCACAGAACAATCA
GAATTTTACTTCCCCAGAGCTCCATTGAACTCAAATGCCATGTTGTCCACTGAATCAATG
ATGAGTAGAATTGCAGCTGGAGATTTGGAGTCATCAGTGGATGATCCTAGGTCAGAGGAG
GATAAGAAATTTGAGAGTCACATAGAATGTAGTAAACCATATAAAGAATTGAGATTGGAA
GTTGGGAAACAAAGACTTAAGTATGCCCAGGAGGAACTGTCAAATGAAGTACTTCCACCT
CCCAGGAAAATGAAGGGATTGTTTTCGCAAGCCAAAATTTCTCTTTTTTAT
>OE3-2B-f4 MT721364
TACAATCATTCTGATGAATATTTATCTTTTAGTTGCTATTTGTCCGTCACAGAACAATCA
GAATTTTACTTCCCCAGAGCTCCATTGAACTCAAATGCCATGTTGTCCACTGAATCAATG
ATGAGTAGAATTGCAGCTGGAGATTTGGAGTCATCAGTGGATGATCCTAGGTCAGAGGAG
GATAAGAAATTTGAGAGTCACATAGAATGTAGTAAACCATATAAAGAATTGAGATTGGAA
GTTGGGAAACAAAGACTTAAGTATGCCCAGGAGGAACTGTCAAATGAAGTACTTCCACCT
CCCAGGAAAATGAAGGGATTGTTTTCGCAAGCCAAAATTTCTCTTTTTTAT
>OE3-2B-f5 MT721365
TACAATCATTCTGATGAATATTTATCTTTTAGTTGCTATTTGTCCGTCACAGAACAATCA
GAATTTTACTTCCCCAGAGCTCCATTGAACTCAAATGCCATGTTGTCCACTGAATCAATG
ATGAGTAGAATTGCAGCTGGAGATTTGGAGTCATCAGTGGATGATCCTAGGTCAGAGGAG
GATAAGAAATTTGAGAGTCACATAGAATGTAGTAAACCATATAAAGAATTGAGATTGGAA
GTTGGGAAACAAAGACTTAAGTATGCCCAGGAGGAACTGTCAAATGAAGTACTTCCACCT
CCCAGGAAAATGAAGGGATTGTTTTCGCAAGCCAAAATTTCTCTTTTTTAT
>VR2-2B-d2 MT721366
TACAATCATTCTGATGAATATTTATCTTTTAGTTGCTATTTGTCCGTCACAGAACAATCA
GAATTTTACTTTCCCAGAGCTCCATTGAACTCAAATGCCATGTTGTCCACTGAATCAATG
ATGAGTAGAATTGCAGCTGGAGATTTGGAGTCATCAGTGGATGATCCTAGGTCAGAGGAG
GATAAAAAATTTGAGAGTCACATAGAATGTAGTAAACCATACAAAGAATTGAGATTAGAG
GTTGGGAAACAAAGACTTAAGTATGCCCAGGAGGAACTGTCAAATGAAGTACTTCCACCT
CCCAGGAAAATGAAGGGATTGTTTTCACAAGCCAAAATTTCTCTTTTTTAT
>VR2-2B-d3 MT721367
TACAATCATTCTGATGAATATTTATCTTTTAGTTGCTATTTGTCCGTCACAGAACAATCA
GAATTTTACTTTCCCAGAGCTCCATTAAACTCAAATGCCATGTTGTCCACTGAATCAATG
ATGAGTAGAATTGCAGCTGGAGATTTGGAGTCATCAGTGGATGATCCTAGGTCAGAGGAG
GATAAAAAATTTGAGAGTCACATAGAATGTAGTAAACCATACAGAGAATTGGGATTAGAG
GTTGGGAAACAAAGACTTAAGTATGCCCAGGAGGAACTGTCAAATGAAGTACTTCCACCT
CCCAGGAAAATGAAGGGATTGTTTTCACAAGCCAAAATTTCTCTTTTTTAT
>VR2-2B-d4 MT721368
TACAATCATTCTGATGAATATTTATCTTTTAGTTGCTATTTGTCCGTCACAGAACAATCA
GAATTTTACTTTCCCAGAGCTCCATTGAACTCAAATGCCATGTTGTCCACTGAATCAATG
ATGAGTAGAATTGCAGCTGGAGATTTGGAGTCATCAGTGGATGATCCTAGGTCAGAGGAG
GATAAAAAATTTGAGAGTCACATAGAATGTAGTAAACCATACAAAGAATTGAGATTAGAG
GTTGGGAAACAAAGACTTAAGTATGCCCAGGAGGAACTGTCAAATGAAGTACTTCCACCT
CCCAGGAAAATGAAGGGATTGTTTTCACAAGCCAAAATTTCTCTTTTTTAT
>VR2-2B-d5 MT721369
TACAATCATTCTGATGAATATTTATCTTTTAGTTGCTATTTGTCCGTCACAGAACAATCA
GAATTTTACTTTCCCAGAGCTCCATTGAACTCAAATGCCATGTTGTCCACTGAATCAATG
ATGAGTAGAATTGCAGCTGGAGATTTGGAGTCATCAGTGGATGATCCTAGGTCAGAGGAG
GATAAAAAATTTGAGAGTCACATAGAATGTAGTAAACCATACAAAGAATTGAGATTAGAG
GTTGGGAAACAAAGACTTAAGTATGCCCAGGAGGAACTGTCAAATGAAGTACTTCCACCT
CCCAGGAAAATGAAGGGATTGTTTTCACAAGCCAAAATTTCTCTTTTTTAT
>VLR4-2B-1 MT721370
TACAATCATTCTGATGAATATTTATCTTTTAGTTGCTATTTGTCCGTCACAGAACAATCA
GAATTTTATTTTCCCAGAGCTCCATTGAACTCAAATGCCATGTTGTCCACTGAATCAATG
ATGAGTAGAATTGCAGCTGGAGATTTGGAGTCATCAGTGGATGATCCTAGGTCAGAGGAG
GATAAAAAATTTGAGAGTCACATAGAATGTAGTAAACCATATAAAGAATTGAGATTAGAA
GTTGGGAAACAAAGACTTAAGTATGCCCAGGAGGAACTGTCAAATGAAGTACTTCCACCT
CCTAGGAAAATGAAGGGATTGTTTTCACAAGCCAAAATTTCTCTTTTTTAT
>VLR4-2B-2 MT721371
TACAATCATTCTGATGAATATTTATCTTTTAGTTGCTATTTGTCCGTCACAGAACAATCA
GAATTTTATTTTCCCAGAGCTCCATTGAACTCAAATGCCATGTTGTCCACTGAATCAACG
ATGAGTAGAATTGCAGCTGGAGATTTGGAGTCATCAGTGGATGATCCTAGGTCAGAGGAG
GATAAAAAATTTGAGAGTCACATAGAATGTAGTAAACCATATAAAGAATTGACATTAGAA
GTTGGGAAACAAAGACTTAAGTATGCCCAGGAGGAACTGTCAAATGAAGTACTTCCACCT
CCTAGGAAAATGAAGGGATTGTTTTCACAAGCCAAAATTTCTCTTTTTTAT
>VLR4-2B-3 MT721372
TACAATCATTCTGATGAATATTTATCTTTTAGTTGCTATTTGTCCGTCACAGAACAATCA
GAATTTTATTTTCCCAGAGCTCCATTGAACTCAAATGCCATGTTGTCCACTGAATCAATG
ATGAGTAGAATTGCAGCTGGAGATTTGGAGTCATCAGTGGATGATCCTAGGTCAGAGGAG
GATAAAAAATTTGAGAGTCACATAGAATGTAGTAAACCATATAAAGAATTGAGATTAGAA
GTTGGGAAACAAAGACTTAAGTATGCCCAGGAGGAACTGTCAAATGAAGTACTTCCACCT
CCTAGGAAAATGAAGGGATTGTTTTCACAAGCCAAAATTTCTCTTTTTTAT
>VLR4-2B-5 MT721373
TACAATCATTCTGATGAATATTTATCTTTTAGTTGCTATTTGTCCGTCACAGAACAATCA
GAATTTTATTTTCCCAGAGCTCCATTGAACTCAAATGCCATGTTGTCCACTGAATCAATG
ATGAGTAGAATTGCAGCTGGAGATTTGGAGTCATCAGTGGATGATCCTAGGTCAGAGGAG
GATAAAAAATTTGAGAGTCTCATAGAATGTAGTAAACCATATAAAGAATTGAGATTAGGA
GTTGGGAAACAAAGACTTAAGTATGCCCAGGAGGAACTGTCAAATGAAGTACTTCCACCT
CCTAGGAAAATGAAGGGATTGTTTTCACAAGCCAAAATTTCTCTTTTTTAT
>VLR4-2B-6 MT721374
TACAATCATTCTGATGAATATTTATCTTTTAGTTGCTATTTGTCCGTCACAGAACAATCA
GAATTTTATTTTCCCAGAGCTCCATTGAACTCAAATGCCATGTTGTCCACTGAATCAATG
ATGAGTAGAATTGCAGCTGGAGATTTGGAGTCATCAGTGGATGATCCTAGGTCAGAGGAG
GATAAAAAATTTGAGAGTCACATAGAATGTAGTAAACCATATGAAGAATTGAGATTAGAA
GTTGGGAAACAAAGACTTAAGTATGCCCAGGAGGAACTGTCAAATGAAGTACTTCCACCT
CCTAGGAAAATGAAGGGATTGTTTTCACAAGCCAAAATTTCTCTTTTTTAT
>VLR4-2B-7 MT721375
TACAATCATTCTGATGAATATTTATCTTTTAGTTGCTATTTGTCCGTCACAGAACAATCA
GAATTTTATTTTCCCAGAGCTCCATTGAACTCAAATGCCATGTTGTCCACTGAATCAATG
ATGAGTAGAATTGCAGCTGGAGATTTGGAGTCATCAGTGGATGATCCTAGGTCAGAGGAG
GATAAAAAATTTGAGAGTCACGTAGAATGTAGTAAACCATATAAAGAATTGAGATTAGAA
GTTGGGAAACAAAGACTTAAGTATGCCCAGGAGGAACTGTCAAATGAAGTACTTCCACCT
CCTAGGAAAATGAAGGGATTGTTTTCACAAGCCAAAATTTCTCTTTTTTAT
>VLR5-2B-3 MT721376
TACAATCATTCTGATGAATATTTATCTTTTAGTTGCTATTTGTCCGTCACAGAACAATCA
GAATTTTATTTTCCCAGAGCTCCATTGAACTCAAATGCCATGTTGTCCACTGAATCAATG
ATGAGTAGAATTGCAGCTGGAGATTTGGAGTCATCAGTGGATGATCCTAGGTCAGAGGAG
GATAAAAAATTTGAGAGTCACATAGAATGTAGTAAACCATATAAAGAATTGAGATTAGAA
GTTGGGAAACAAAGACTTAAGTGTGCCCAGGAGGAACTGTCAAATGAAGTACTTCCACCT
CCTAGGAAAATGAAGGGATTGTTTTCACAAGCCAAAATTTCTCTTTTTTAT
>VLR5-2B-4 MT721377
TACAATCATTCTGATGAATATTTATCTTTTAGTTGCTATTTGTCCGTCACAGAACAATCA
GAATTTTATTTTCCCAGAGCTCCATTGAACTCAAATGCCATGTTGTCCACTGAATCAATG
ATGAGTAGAATTGCAGCTGGAGATTTGGAGTCATCAGTGGATGATCCTAGGTCAGAGGAG
GATAAAAAATTTGAGAGTCACATAGAATGTAGTAAACCATATAAAGAATTGAGATTAGAA
GTTGGGAAACAAAGACTTAAGTATGCCCAGGAGGAACTGTCAAATGAAGTACTTCCACCT
CCTAGGAAAATGAAGGGATTGTTTTCACAAGCCAAAATTTCTCTTTTTTAT
>VLR5-2B-5 MT721378
TACAATCACTCTGATGAATATTTGTCTTTTAGTTGTTACTTGTCTGTCACAGAACAATCA
GAGTTTTATTTTCCCAGAGCTCCATTGAATTCAAATGCCATGTTATCCACTGAATCAATG
ATGAGCAGAATTGCAGCCGGAGACTTGGAGTCATCAGTGGATGACCCAAGATCAGAGGAG
GATAAAAGATTTGAGAGTCACATAGAGTCCAGGAAGCCATACAAAGAATTGAGATTAGAA
GTTGGGAAACAAAGACTCAAGTACGCTCAGGAAGAATTGTCAAATGAAGTACTTCCACCC
CCTAGGAAAATAAAGGGATTGTTTTCACAAGCTAAAATTTCTCTTTTTTAT
>VLR5-2B-6 MT721379
TACAATCACTCTGATGAATATTTGTCTTTTAGTTGTTACTTGTCTGTCACAGAACAATCA
GAGTTTTATTTTCCCAGAGCTCCATTGAATTCAAATGCCATGTTATCCACTGAATCAATG
ATGAGCAGAATTGCAGCCGGAGACTTGGAGTCATCAGTGGATGACCCAAGATCAGAGGAG
GATAAAAGATTTGAGAGTCACATAGAGTCCAGGAAGCCATACAAAGAATTGAGATTAGAA
GTTGGGAAACAAAGACTCAAGTACGCTCAGGAAGAATTATCAAATGAAGTACTTCCACCC
CCTAGGAAAATAAAGGGATTGTTTTCACAAGCTAAAATTTCTCTTTTTTAT
>VLR5-2B-7 MT721380
TACAATCATTCTGATGAATATTTATCTTTTAGTTGCTATTTGTCCGTCACAGAACAATCA
GAATTTTATTTTCCCAGAGCTCCATTGAACTCAAATGCCATGTTGTCCACTGAATCAATG
ATGAGTAGAATTGCAGCTGGAGATTTGGAGTCACCAGTGGATGATCCTAGGTCAGAGGAG
GATAAAAAATTTGAGAGTCACATAGAATGTAGTAAACCATATAAAGAATTGAGATTAGAA
GTTGGGAAACAAAGACTTAAGTATGCCCAGGAGGAACTGTCAAATGAAGTACTTCCACCT
CCCAGGAAGATGAAGGGATTGTTTTCACAAGCCAAAATTTCTCTTTTTTAT
>VLR6-2B-1 MT721381
TACAATCATTCTGATGAATACTTATCTTTTAGTTGCTATTTGTCCGTCACAGAACAATCA
GAATTTTATTTTCCCAGAGCTCCATTGAACTCAAATGCCATGTTGTCCACTGAATCAATG
ATGAGTAGAATTGCAGCTGGAGATTTGGAGTCATCAGTGGATGATCCTAGGTCAGAGGAG
GATAAAAAATTTGAGAGTCACATAGAATGTAGTAAACCATATAAAGAATTGAGATTAGAA
GTTGGGAAACAAAGACTTAAGTATGCCCAGGAGGAACTGTCAAATGAAGTACTTCCACCT
CCTAGGAAAATGAAGGGATTGTTTTCACAAGCCAAAATTTCTCTTTTTTAT
>VLR6-2B-3 MT721382
TACAATCATTCTGATGAATATTTATCTTTTAGTTGCTATTTGTCCGTCACAGAACAATCA
GAATTTTATTTTCCCAGAGCTCCATTGAACTCAAATGCCATGTTGTCCACTGAATCAATG
ATGAGTAGAATTGCAGCTGGAGATTTGGAGTCATCAGTGGATGATCCTAGGTCAGAGGAG
GATAAAAAATTTGAGAGCCACATAGAATGTAGTAAACCATATAAAGAATTGAGATTAGAA
GTTGGGAAACAAAGACTTAAGTATGCCCAGGAGGAACTGTCAAATGAAGTACTTCCACCT
CCTAGGAAAATGAAGGGATTGTTTTCACAAGCCAAAATTTCTCTTTTTTAT
>VLR6-2B-4 MT721383
TACAATCATTCTGATGAATATTTATCTTTTAGTTGCTATTTGTCCGTCACAGAACAATCA
GAATTTTATTTTCCCAGAGCTCCATTGAACTCAAATGCCATGTTGTCCACTGAATCAATG
ATGAGTAGAATTGCAGCTGGAGATTTGGAGTCATCAGTGGATGATCCTAGGTCAGAGGAG
GATAAAAAATTTGAGAGTCACATAGAATGTAGTAAACCATATAAAGAATTGAGATTAGAA
GTTGGGAAACAAAGACTTAAGTATGCCCAGGAGGAACTGTCAAATGAAGTACTTCCACCT
CCTAGGAAAATGAAGGGATTGTCTTCACAAGCCAAAATTTCTCTTTTTTAT
>VLR6-2B-5 MT721384
TACAATCATTCTGATGAATATTTATCTTTTAGTTGCTATTTGTCCGTCACAGAACAATCA
GAATTTTATTTTCCCAGAGCTCCATTGAACTCAAATGCCATGTTGTCCACTGAATCAATG
ATGAGTAGAATTGCAGCTGGAGATTTGGAGTCATCAGTGGATGATCCTAGGTCAGAGGAG
GATAAAAAATTTGAGAGTCACATAGAATGTAGTAAACCATATAAAGAATTGAGATTAGAA
GTTGGGAAACAAAGACTTAAGTATGCCCAGGAGGAACTGTCAAATGAAGTACTTCCACCT
CCTAGGAAAATGAAGGGATTGTTTTCACAAGCCAAAATTTCTCTTTTTTAT
>VLR7-2B-3 MT721385
TACAATCATTCTGATGAATATTTATCTTTTAGTTGCTATTTGTCCGTCACAGAACAATCA
GAATTTTACTTTCCCAGAGCTCCATTGAACTCAAATGCCATGTTGTCCACTGAATCAATG
ATGAGTAGAATTGCAGCTGGAGATTTGGAGTCATCAGTGGATGATCCTAGGTCAGAGGAG
GATAAAAAATTTGAGAGTCACATAGAATGTAGTAAACCATATAAAGAATTGAGATTAGAA
GTTGGAAAACAAAGACTTAAGTATGCCCAGGAGGAATTGTCAAATGAAGTACTTCCACCT
CCTAGGAAAATGAAAGGATTGTTTTCACAAGCTAAAATTTCTCTTTTTTAT
>VLR7-2B-4 MT721386
TACAATCATTCTGATGAATATTTATCTTTTAGTTGCTATTTGTCCGTCACAGAACAATCA
GAATTTTACTTTCCCAGAGCTCCATTGAACTCAAATGCCATGTTGTCCACTGAATCAATG
ATGAGTAGAGTTGCAGCTGGAGATTTGGAGTCATCAGTGGATGATCCTAGGTCAGAGGAG
GATAAAAAATTTGAGAGTCACATAGAATGTAGTAAACCATATAAAGAATTGAGATTAGAA
GTTGGAAAACAAAGACTTAAGTATGCCCAGGAGGAATTGTCAAATGAAGTACTTCCACCT
CCCAGGAAAATGAAAGGATTGTTTTCACAAGCTAAAATTTCTCTTTTTTAT
>VLR7-2B-5 MT721387
TACAATCATTCTGATGAATATTTATCTTTTAGTTGCTATTTGTCCGTCACAGAACAATCA
GAATTTTACTTTCCCAGAGCTCCATTGAACTCAAATGCCATGTTGTCCACTGAATCAATG
ATGAGTAGAATTGCAGCTGGAGATTTGGAGTCATCAGTGGATGATCCTAGGTCAGAGGAG
GATAAAAAATCTGAGAGTCACATAGAATGTAGTAAACCATATAAAGAATTGAGATTAGAA
GTTGGAAAACAAAGACTTAAGTATGCCCAGGAGGAATTGTCAAATGAAGTACTTCCACCT
CCCAGGAAAATGAAAGGATTGTTTTCACAAGCTAAAATTTCTCATTTTTAT
>VLR7-2B-6 MT721388
TACAATCATTCTGATGAATATTTATCTTTTAGTTGCTATTTGTCCGTCACAGAACAATCA
GAATTTTACTTTCCCAGAGCTCCATTGAACTCAAATGCCATGTTGTCCACTGAATCAATG
ATGAGTAGAATTGCAGCTGGAGATTTGGAGTCATCAGTGGATGATCCTAGGTCAGAGGAG
GATAAAAAATTTGAGAGTCACATAGAATGTAGTAAACCATATAAAGAATTGAGATTAGAA
GTTGGAAAACAAAGACTTAAGTATGCCCAGGAGGAATTGTCAAATGAAGTACTTCCACCT
CCCAGGAAAATGAAAGGATTGTTTTCACAAGCTAAAATTTCTCTTTTTTAT
>VLR7-2B-7 MT721389
TACAATCATTCTGATGAATATTTATCTTTTAGTTGCTATTTGTCCGTCACAGAACAATCA
GAATTTTACTTTCCCAGAGCTCCATTGAACTCAAATGCCATGTTGTCCACTGAATCAATG
ATGAGTAGAATTGCAGCTGGAGATTTGGAGTCATCAGTGGATGATCCTAGGTCAGAGGAG
GATAAAAAATTTGAGAGTCACATAGAATGTAGTAAACCATATAAAGAATTGAGATTAGAA
GTTGGAAAACAAAGACTTAAGTATGCCCAGGAGGAATTGTCAAATGAAGTACTTCCACCT
CCCAGGAAAATGAAAGGATTGTTTTCACAAGCTAAAATTTCTCTTTTTTAT
>VLR9-2B-3 MT721390
TACAATCATTCTGATGAATATTTATCTTTTAGTTGCTATTTGTCCGTCACAGAACAATCA
GAATTTTATTTTCCCAGAGCTCCATTGAACTCAAATGCCATGTTGTCCACTGAATCAATG
ATGAGTAGAATTGCAGCTGGAGATTTGGAGTCATCAGTGGATGATCCTAGGTCAGAGGAG
GATAAAAAATTTGAGAGTCACATAGAATGTAGTAAACCATATAAAGAATTGAGATTAGAG
GTTGGGAAACAAAGACTTAAGTATGCCCAGGAGGAACTGTCAAATGAAGTACTTCCACCT
CCCAGGAAAATGAAGGGACTGTTTTCACAAGCCAAAATTTCTCTTTTTTAT
>VLR9-2B-4 MT721391
TACAATCATTCTGATGAATATTTATCTTTTAGTTGCTATTTGTCCGTCACAGAACAATCA
GAATTTTATTTTCCCAGAGCTCCATTGAACTCAAATGCCATGTTGTCCACTGAATCAATG
ATGAGTAGAATTGCAGCTGGAGATTTGGAGTCATCAGTGGATGATCCTAGGTCAGAGGAG
GATAAAAAATTTGAGAGTCACATAGAATGTAGTAAACCATATAAAGAATTGAGATTAGAG
GTTGGGAAACAAAGACTTAAGTATGCCCAGGAGGAACTGTCAAATGAAGTACTTCCACCT
CCCAGGAAAATGAAGGGACTGTTTTCACAAGCCAAAATTTCTCTTTTTTAT
>VLR9-2B-5 MT721392
TACAATCATTCTGATGAATATTTATCTTTTAGTTGCTATTTGTCCGTCACAGAGCAATCA
GAATTTTATTTTCCCAGAGCTCCATTGAACTCAAATGCCATGTTGTCCACTGAATCAATG
ATGAGTAGAATTGCAGCTGGAGATTTGGAGTCATCAGTGGATGATCCTAGGTCAGAGGAG
GATAAAAAATTTGAGAGTCACATAGAATGTAGTAAACCATATAAAGAATTGAGATTAGAG
GTTGGGAAACAAAGACTTAAGTATGCCCAGGAGGAACTGTCAAATGAAGTACTTCCACCT
CCCAGGAAAATGAAGGGACTGTTTTCACAAGCCAAAATTTCTCTTTTTTAT
>VLR9-2B-6 MT721393
TACAATCATTCTGATGAATATTTATCTTTTAGTTGCTATTTGTCCGTCACAGAACAATCA
GAATTTTATTTTCCCAGAGCTCCATTGAACTCAAATGCCATGTTGTCCACTGAATCAATG
ATGAGTAGAATTGCAGCTGGAGATTTGGAGTCATCAGTGGATGATCCTAGGTCAGAGGAG
GATAAAAAATTTGAGAGTCACATAGAATGTAGTAAACCATATAAAGAATTGAGATTAGAG
GTTGGGAAACAAAGACTTAAGTATGCCCAGGAGGAACTGTCAAATGAAGTACTTCCACCT
CCCAGGAAAATGAAGGGACTGTTTTCACAAGCCAAAATTTCTCTTTTTTAT
>VLR9-2B-7 MT721394
TACAATCATTCTGATGAATATCTATCTTTTAGTTGCTATTTGTCCGTCACAGAACAATCA
GAATTTTATTTTCCCAGAGCTCCATTGAACTCAAATGCCATGTTGTCCACTGAATCAATG
ATGAGTAGAATTGCAGCTGGAGATTTGGAGTCATCAGTGGATGATCCTAGGTCAGAGGAG
GATAAAAAATTTGAGAGTCACATAGAATGTAGTAAACCATATAAAGAATTGAGATTAGAG
GTTGGGAAACAAAGACTTAAGTATGCCCAGGAGGAACTGTCAAATGAAGTACTTCCACCT
CCCAGGAAAATGAAGGGACTGTTTTCACAAGCCAAAATTTCTCTTTTTTAT
>VLR10-2B-3 MT721395
TACAATCATTCTGATGAATATTTATCTTTTAGTTGCTATTTGTCCGTCACAGAACAATCA
GAATTTTATTTTCCCAGAGCTCCATTGAACTCAAATGCCATGTTGTCCACTGAATCAATG
ATGAGTAGAATTGCAGCTGGAGATTTGGAGTCATCAGTGGATGATCCTAGGTCAGAGGAG
GATAAAAAATTTGAGAGTCACATAGAATGTAGTAAACCATATAAAGAATTGAGATTAGAA
GTTGGGAAACAAAGACTTAAGTATGCCCAGGAGGAACTGTCAAATGAAGTACTCCCACCT
CCTAGGAAAATGAAGGGATTGTTTTCACAGGCCAAAATTTCTCTTTTTTAT
>VLR10-2B-5 MT721396
TACAATCATTCTGATGAATATTTATCTTTTAGTTGCTATTTGTCCGTCACAGAACAATCA
GAATTTTATTTTCCCAGAGCTCCATTGAACTCAAATGCCATGTCGTCCACTGAATCAATG
ATGAGTAGAATTGCAGCTGGAGATTTGGAGTCACCAGTGGATGATCCTAGGTCAGAGGAG
GATAAAAAATTTGAGAGTCACATAGAATGTAGTAAACCATATAAAGAATTGAGATTAGAA
GTTGGGAAACAAAGACTTAAGTATGCCCAGGAGGAACTGTCAAATGAAGTACTTCCACCT
CCTAGGAAAATGAAGGGATTGTTTTCACAAGCCAAAATTTCTCTTTTTTAT
>VLR10-2B-6 MT721397
TACAATCATTCTGATGAATATTTATCTTTTAGTTGCTATTTGTCCGTCACAGAACAATCA
GAATTTTATTTTCCCAGAGCTCCATTGAACTCAAATGCCATGTTGTCCACTGAATCAATG
ATGAGTAGAATTGCAGCTGGAGATTTGGAGTCATCAGTGGATGATCCTAGGTCAGAGGAG
GATAAAAAATTTGAGAGTCACATAGAATGTAGTAAACCATATAAAGAATTGAGATTAGAA
GTTGGGAAACAAAGACTTAAGTATGCCCAGGAGGAACTGTCAAATGAAGTACTTCCACCT
CCTAGGAAAATGAAGGGATTGTTTTCACAAGCCAAAATTTCTCTTTTTTAT
>VLR10-2B-7 MT721398
TACAATCATTCTGATGAATATTTATCTTTTAGTTGCTATTTGTCCGTCACAGAACAATCA
GAATTTTATTTTCCCAGAGCTCCATTGAACTCAAATGCCATGTTGTCCACTGAATCAATG
ATGAGTAGAATTGCAGCTGGAGATTTGGAGTCATCAGTGGATGATCCTAGGTCAGAGGAG
GATAAAAAATTTGAGAGTCACATAGAATGTAGTAAACCATATAAAGAATTGAGATTGGAA
GTTGGGAAACAAAGACTTAAGTATGCCCAGGAGGAACTGTCAAATGAAGTACTTCCACCT
CCTAGGAAAATGAAGGGATTGTTTTCACAAGCCAAAATTTCTCTTTTTTAT
>VLR11-2B-3 MT721399
TACAATCATTCTGATGAATATTTATCTTTTAGTTGCTATTTGTCCGTCACAGAACAATCA
GAATTTTATTTTCCCAGAGCTCCATTGAACTCAAATGCCATGTTGTCCACTGAATCAATG
ATGAGTAGAATTGCAGCTGGAGATTTGGAGTCATCAGTGGATGATCCTAGGTCAGAGGAG
GATAAAAAATTTGAGAGTCACATAGAATGTAGTAAACCATATAGAGAATTGAGATTAGAA
GTTGGGAAACAAAGACTTAAGTATGCCCAGGAGGAACTGTCAAATGAAGTACTTCCACCT
CCTAGGAAAATGAAGGGATTGTTTTCACAAGCCAAAATTTCTCTTTTTTAT
>VLR11-2B-4 MT721400
TACAATCATTCTGATGAATATTTATCTTTTAGTTGCTATTTGTCCGTCACAGAACAATCA
GAATTTTATTTTCCCAGAGCTCCATTGAACTCAAATGCCATGTTGTCCACTGAATCAATG
ATGAGTAGAATTGCAGCTGGAGATTTGGAGTCATCAGTGGATGATCCTAGGTCAGAGGAG
GATAAAAAATTTGAGAGTCACATAGAATGTAGTAAACCATATAAAGAATTGAGATTAGAA
GTTGGGAAACAAAGACTTAAGTATGCCCAGGAGGAACTGTCAAATGAAGTACTTCCACCT
CCTAGGAAAATGAAGGGATTGTTTTCACAAGCCAAGATTTCTCTTTTTTAT
>VLR11-2B-5 MT721401
TACAATCATTCTGATGAATATTTATCTTTTAGTTGCTATTTGTCCGTCACAGAACAATCA
GAATTTTATTTTCCCAGAGCTCCATTGAACTCAAATGCCATGTTATCCACTGAATCAATG
ATGAGTAGAATTGCAGCTGGAGATTTGGAGTCATCAGTGGATGATCCTAGGTCAGAGGAG
GATAAAAAATTTGAGAGTCACATAGAATGTAGTAAACCATATAAAGAATTGAGATTAGAA
GTTGGGAAACAAAGACTTAAGTATGCCCAGGAGGAACTGTCAAATGAAGTACTTCCACCT
CCTAGGAAAATGAAGGGATTGTTTTCACAAGCCAAAATTTCTCTTTTTTAT
>VLR11-2B-7 MT721402
TACAATCATTCTGATGAATATTTATCTTTTAGTTGCTATTTGTCCGTCACAGAACAATCA
GAATTTTATTTTCCCAGAGCTCCATTGAACTCAAATGCCATGTTGTCCACTGAATCAATG
ATGAGTAGAATTGCAGCTGGAGATTTGGAGTCATCAGTGGATGATCCTAGGTCAGAGGAG
GATAAAAAATTTGAGAGTCACATAGAATGTAGTAAACCATATAAAGAATTGAGATTAGAA
GTTGGGAAACAAAGACTTAAGTATGCCCAGGAGGAACTGTCAAATGAAGTACTTCCACCT
CCTAGGAAAATGAAGGGATTGTTTTCACAAGCCAAAATTTCTCTTTTTTAT
>VLR12-2B-1 MT721403
TACAATCATTCTGATGAATATTTATCTTTTAGTTGCTATTTGTCCGTCACAGAACAATCA
GAATTTTATTTTCCCAGAGCTCCATTGAACTCAAATGCCATGTTGTCCACTGAATCAATG
ATGAGTAGAATTGCAGCTGGAGATTTGGAGTCATCAGTGGATGATCCTAGGTCAGAGGAG
GATAAAAAATTTGAGAGTCACATAGAATGTAGTAAACCATATAAAGAATTGAGATTAGAA
GTTGGGAAACAAAGACTTAAGTATGCCCAGGAGGAACTGTCAAATGAAGTACTTCCACCT
CCTAGGAAAATGAAGGGATTGTTTTCACAAGCCAAAATTTCTCTTTTTTAT
>VLR12-2B-2 MT721404
TACAATCATTCTGATGAATATTTATCTTTTAGTTGCTATTTGTCCGTCACAGAACAATCA
GAATTTTATTTTCCCAGAGCTCCATTGAACTCAAATGCCATGTTGTCCACTGAATCAATG
ATGAGTAGAATTGCAGCTGGAGATTTGGAGTCATCAGTGGATGATCCTAGGTCAGAGGAG
GATAAAAAATTTGAGAGTCACATAGAATGTAGTAAACCATATAAAGAATTGAGATTAGAA
GTTGGGAAACAAAGACTTAAGTATGCCCAGGAGGAACTGTCAAATGAAGTACTTCCACCT
CCTAGGAAAATGAAGGGATTGTTTTCACAAGCCAAAATTTCTCTTTTTTAT
>VLR12-2B-3 MT721405
TACAATCATTCTGATGAATATTTATCTTTTAGTTGCTATTTGTCCGTCACAGAACAATCA
GAATTTTATTTTCCCAGAGCCCCATTGAACTCAAATGCCATGCTGTCCACTGAATCAATG
ATGAGTAGAATTGCAGCTGGAGATTTGGAGTCATCAGTGGATGATCCTAGGTCAGAGGAG
GATAAAAAATTTGAGAGTCACATAGAATGTAGTAAACCATATAAAGAATTGAGATTAGAA
GTTGGGAAACAAAGACTTAAGTATGCCCAGGAGGAACTGTCAAATGAAGTACTTCCACCT
CCTAGGAAAATGAAGGGATTGTTTTCACAAGCCAAAATTTCTCTTTTTTAT
>VLR12-2B-5 MT721406
TACAATCATTCTGATGAATATTTATCTTTTAGTTGCTATTTGTCCGTCACAGAACAATCA
GAATTTTATTTTCCCAGAGCTCCATTGAACTCAAATGCCATGTTGTCCACTGAATCAATG
ATGAGTAGAATTGCAGCTGGAGATTTGGAGCCATCAGTGGATGATCCTAGGTCAGAGGAG
GATAAAAAATTTGAGAGTCACATAGAATGTAGTAAACCATATAAAGAATTGAGATTAGAA
GTTGGGAAACAAAGACTTAAGTATGCCCAGGAGGAACTGTCAAATGAAGTACTTCCACCT
CCTAGGAAAATGAAGGGATTGTTTTCACAAGCCAAAATTTCTCTTTTTTAT
>VLR12-2B-6 MT721407
TACAATCATTCTGATGAATATTTATCTTTTAGTTGCTATTTGTCCGTCACAGAACAATCA
GAATTTTATTTTCCCAGAGCTCCATTGAACTCAAATGCCATGTTGTCCACTGAATCAATG
ATGAGTAGAATTGCAGCTGGAGATTTGGAGTCATCAGTGGATGATCCTAGGTCAGAGGAG
GATAAAAAATTTGAGAGTCACATAGAATGTAGTAAACCATATAAAGAATTGAGATTAGAA
GTTGGGAAACAAAGACTTAAGTATGCCCAGGAGGAACTGTCAAATGAAGTACTTCCACCT
CCTAGGAAAATGAAGGGATTGTTTTCACAAGCCAAAATTTCTCTTTTTTAT
>VLR12-2B-7 MT721408
TACAATCATTCTGATGAATATTTATCTTTTAGTTGCTATTTGTCCGTCACAGAACAATCA
GAATTTTATTTTCCCAGAGCTCCATTGAACTCAAATGCCATGTTGTCCACTGAATCAATG
ATGAGTAGAATTGCAGCTGGAGATTTGGAGTCATCAGTGGATGATCCTAGGTCAGAGGAG
GATAAAAAATTTGAGAGTCACATAGAATGTAGTAAACCATATAAAGAATTGAGATTAGAA
GTTGGGAAACAAAGACTTAAGTATGCCCAGGAGGAACTGTCAAATGAAGTACTTCCACCT
CCTAGGAAAATGAAGGGATTGTTTTCACAAGCCAAAATTTCTCTTTTTTAT
>VLE6-2B-3 MT721409
TACAATCACTCTGATGAATATTTGTCTTTTAGTTGTTACTTGCCTGTCACAGAACAATCA
GAGTTTTATTTTCCCAGAGCTCCATTGAATTCAAATGCCATGTTATCCACTGAATCAATG
ATGAGCAGAATTGCAGCCGGAGACTTGGAGTCATCAGTGGATGACCCAAGATCAGAGGAG
GATAAAAGATTTGAGAGTCACATAGAGTCCAGGAAGCCATACAAAGAATTGAGATTGGAA
GTTGGGAAACAAAGACTCAAGTACGCTCAGGAAGAATTGTCAAATGAAGTACTTCCACCC
CCTAGGAAAATAAAGGGATTGTTTTCACAAGCTAAAATTTCTCTTTTTTAT
>VLE6-2B-4 MT721410
TACAATCATTCTGATGAATATTTATCTTTTAGTTGCTATTTGTCCGTCACAGAACAATCA
GAATTTTATTTTCCCAGAGCTCCATTGAACTCAAATGCCATGTTGTCCACTGAATCAATG
ATGAGTAGAATTGCAGCTGGAGATTTGGAGTCATCAGTGGATGATCCTAGGTCAGAGGAG
GATAAAAAATTTGAGAGTCACATAGAATGTAGTAAACCATATAAAGAATTGAGATTAGAA
GTTGGGAAACAAAGACTTAAGTATGCCCAGGAGGAACTGTCAAATGAAGTACTTCCACCT
CCTAGGAAAATGAAGGGATTGTTTTCACAAGCCAAAATTTCTCTTTTTTAT
>VLE6-2B-5 MT721411
TACAATCACTCTGATGAATATTTGTCTTTTAGTTGTTACTTGTCTGTCACAGAACAATCA
GAGTTTTATTTTCCCAGAGCTCCATTGAATTCAAATGCCATGTTATCCACTGAATCAATG
ATGAGCAGAATTGCAGCCGGAGACTTGGAGTCATCAGTGGATGACCCAAGATCAGAGGAG
GATAAAAGATTTGAGAGTCACATAGAGTCCAGGAAGCCATACAAAGAATTGAGATTAGAA
GTTGGGAAACAAAGACTCAAGTACGCTCAAGAAGAATTGTCAAATGAAGTACTTCCACCC
CCTAGGAAAATAAAGGGATTGTTTTCACAAGCTAAAATTTCTCTTTTTTAT
>VLE6-2B-6 MT721412
TACAATCATTCTGATGAGTATTTATCTTTTAGTTGCTATTTGTCCGTCACAGAACAATCA
GAATTCTACTTTCCTAGAGCTCCATTGAACTCAAATGCCATGTTGTCCACTGAATCAATG
ATGAGTAGAATTGCAGCTGGAGATTTGGAGTCATCAGTGGATGATCCTAGGTCAGAGGAG
GATAAAAAATTTGAGAGCCACATAGAATGTAGTAAACCATATAAAGAATTGAGATTGGAA
GTTGGGAAACAAAGACTTAAGTATGCCCAGGAGGAACTGTCAAATGAAGTGCTTCCACCT
CCCAGGAAAATGAAGGGATTGTTTTCACAAGCCAAAATTTCTCTTTTTTAT
>VLE6-2B-7 MT721413
TACAATCACTCTGATGAATATTTGTCTTTTAGTTGTTACTTGTCTGTCACAGAACAATCA
GAGTTTTATTTTCCCAGAGCTCCATTGAATTCAAATGCCATGTTATCCACTGAATCAATG
ATGAGCAGAATTGCAGCCGGAGACTTGGAGTCATCAGTGGATGACCCAAGATCAGAGGAG
GATAAAAGATTTGAGAGTCACATAGAGTCCAGGAAGCCATACAAAGAATTGAGATTAGAA
GTTGGGAAACAAAGACTCAAGTACGCTCAAGAAGAATTGTCAAATGAAGTACTTCCACCC
CCTAGGAAAATAAAGGGATTGTTTTCACAAGCTAAAATTTCTCTTTTTTAT
>VLE7-2B-1 MT721414
TACAATCATTCTGATGAATATTTATCTTTTAGTTGCTATTTGTCCGTCACAGAACAATCA
GAATTTTATTTTCCCAGAGCTCCATTGAACTCAAATGCCATGTTGTCCACTGAATCAATG
ATGAGTAGAATTGCAGCTGGAGATTTGGAGTCATCAGTGGATGATCCTAGGTCAGAGGAG
GATAAAAAATTTGAGAGTCACATAGAATGTAGTAAACCATATAAAGAATTGAGATTAGAA
GTTGGGAAACAAAGACTTAAGTATGCCCAGGAGGAACTGTCAAATGAAGTACTTCCACCT
CCTAGGAAAATGAAGGGATTGTTTTCACAAGCCAAAATTTCTCTTTTTTAT
>VLE7-2B-2 MT721415
TACAATCACTCTGATGAATATTTGTCTTTTAGTTGTTACTTGTCTGTCACAGAACAATCA
GAGTTTTATTTTCCCAGAGCTCCATTGAATTCAAATGCCATGTTATCCACTGAATCAATG
ATGAGCAGAATTGCAGCCGGAGACTTGGAGTCATCAGTGGATGACCCAAGATCAGAGGAG
GATAAAAGATTTGAGAGTCACATAGAGTCCAGGAAGCCATACAAAGAATTGAGATTGGAA
GTTGGGAAACAAAGACTCAAGTACGCTCAGGAAGAATTGTCAAATGAAGTACTTCCACCC
CCTAGGAAAATAAAGGGATTGTTTTCACAAGCTAAAATTTCTCTTTTTTAT
>VLE7-2B-3 MT721416
TACAATCATTCTGATGAATATTTATCTTTTAGTTGCTATTTGTCCGTCACAGAACAATCA
GAATTTTATTTTCCCAGAGCTCCATTGAACTCAAATGCCATGTTGTCCACTGAATCAATG
ATGAGTAGAATTGCAGCTGGAGATTTGGAGTCATCAGTGGATGATCCTAGGTCAGAGGAG
GATAAAAAATTTGAGAGTCACATAGAATGTGGTAAACCATATAAAGAATTGAGATTAGAA
GTTGGGAAACAAAGACTTAAGTATGCCCAGGAGGAACTGTCAAATGAAGTACTTCCACCT
CCTAGGAAAATGAAGGGATTGTTTTCACAAGCCAAAATTTCTCTTTTTTAT
>VLE7-2B-4 MT721417
TACAATCATTCTGATGAATATTTATCTTTTAGTTGCTATTTGTCCGTCACAGAACAATCA
GAATTTTATTTTCCCAGAGCTCCATTGAACTCAAATGCCATGTTGTCCACTGAATCAATG
ATGAGTAGAATTGCAGCTGGAGATTTGGAGTCATCAGTGGATGATCCTAGGTCAGAGGAG
GATAAAAAATTTGAGAGTCACATAGAATGTAGTAAACCATATAAAGAATTGAGATTAGAA
GTTGGGAAACAAAGACTTAAGTATGCCCAGGAGGAACTGTCAAATGAAGTACTTCCACCT
CCTAGGAAAATGAAGGGATTGTTTTCACAAGCCAAAATTTCTCTTTTTTAT
>VLE7-2B-5 MT721418
TACAATCATTCTGATGAATATTTATCTTTTAGTTGCTATTTGTCCGTCACAGAACAATCA
GAATTTTATTTTCCCAGAGCTCCATTGAACTCAAATGCCATGTTGTCCACTGAATCAATG
ATGAGTAGAATTGCAGCTGGAGATTTGGAGTCATCAGTGGATGATCCTAGGTCAGAGGAG
GATAAAAAATTTGAGAGTCACATAGAATGTAGTAAACCATATAAAGAATTGAGATTAGAA
GTTGGGAAACAAAGACTTAAGTATGCCCAGGAGGAACTGTCAAATGAAGTACTTCCACCT
CCTAGGAAAATGAAGGGATTGTTTACACAAGCCAAAATTTCTCTTTTTTAT
>VLE8-2B-4 MT721419
TACAATCATTCTGATGAATATTTATCTTTTAGTTGCTATTTGTCCGTCACAGAACAATCA
GAATTTTATTTTCCCAGAGCTCCATTGAACTCAAATGCCATGTTGTCCACTGAATCAATG
ATGAGTAGAATTGCAGCTGGAGATTTGGAGTCATCAGTGGATGATCCTAGGTCAGAGGAG
GATAAAAAATTTGAGAGTCACATAGAATGTAGTAAACCATATAAAGAATTGAGATTAGAA
GTTGGGAAACAAAGACTTAAGTATGCCCAGGAGGAACTGTCAAATGAAGTACTTCCACCT
CCTAGGAAAATGAAGGGATTGTTTTCACAAGCCAAAATTTCTCTTTTTTAT
>VLE8-2B-5 MT721420
TACAATCATTCTGATGAATATTTATCTTTTAGTTGCTATTTGTCCGTCACAGAACAATCA
GAATTTTATTTTCCCAGAGCTCCATTGAACTCAAATGCCATGTTGTCCACTGAATCAATG
ATGAGTAGAATTGCAGCTGGAGATTTGGAGTCATCAGTGGATGATCCTAGGTCAGAGGAG
GATAAAAAATTTGAGAGTCACATAGAATGTAGTAAACCATATAAAGAATTGAGATTAGAA
GTTGGGAAACAAAGACTTAAGTATGCCCAGGAGGAACTGTCAAATGAAGTACTTCCACCT
CCTAGGAAAATGAAGGGATTGTTTTCACAAGCCAAAATTTCTCTTTTTTAT
>VLE8-2B-6 MT721421
TACAATCATTCTGATGAATATTTATCTTTTAGTTGCTATTTGTCCGTCACAGAACAATCA
GAATTTTATTTTCCCAGAGCTCCATTGAACTCAAATGCCATGTTGTCCACTGAATCAATG
ATGAGTAGAATTGCAGCTGGAGATTTGGAGTCATCAGTGGATGATCCTAGGTCAGAGGAG
GATAAAAAATTTGAGAGTCACATAGAATGTAGTAAACCATATAAAGAATTGAGATTAGAA
GTTGGGAAACAAAGACTTAAGTATGCCCAGGAGGAACTGTCAAATGAAGTACTTCCACCT
CCTAGGAAAATGAAGGGATTGTTTTCACAAGCCAAAATTTCTCTTTTTTAT
>VLE8-2B-7 MT721422
TACAATCATTCTGATGAATATTTATCTTTTAGTTGCTATTTGTCCGTCACAGAACAATCA
GAATTTTATTTTCCCAGAGCTCCATTGAACTCAAATGCCATGTTGTCCACTGAATCAATG
ATGAGTAGAATTGCAGCTGGAGATTTGGAGTCATCAGTGGATGATCCTAGGTCAGAGGAG
GATAAAAAATTTGAGAGTCACATAGAATGTAGTAAACCATATAAAGAATTGAGATTAGAA
GTTGGGAAACAAAGACTTAAGTATGCCCAGGAGGAACTGTCAAATGAAGTACTTCCACCT
CCTAGGAAAATGAAGGGATTGTTTTCACAAGCCAAAATTTCTCTTTTTTAT
>VLE9-2B-3 MT721423
TACAATCACTCTGATGAATATTTGTCTTTTAGTTGTTACTTGTCTGTCACAGAACAATCA
GAGTTTTATTTTCCCAGAGCTCCATTGAATTCAAATGCCATGTTATCCACTGAATCAATG
ATGAGCAGAATTGCAGCCGGAGACTTGGAGTCATCAGTGGATGACCCAAGATCAGAGGAG
GATAAAAGATTTGAGAGTCACATAGAGTCCAGGAAGCCATACAAAGAATTGAGATTAGAA
GTTGGGAAACAAAGACTCAAGTACGCTCAGGAAGAATTGTCAAATGAAGTACTTCCACCC
CCTAGGAAAATAAAGGGATTGTTTTCACAAGCTAAAATTTCTCTTTTTTAT
>VLE9-2B-4 MT721424
TACAATCATTCTGATGAATATTTATCTTTTAGTTGCTATTTGTCCGTCACAGAACAATCA
GAATTTTACTTTCCCAGAGCTCCATTGAACTCAAGTGCCATGTTGTCCACTGAATCAATG
ATGAGTAGAATTGCAGCTGGAGATTTGGAGTCATCAGTGGATGATCCTAGGTCAGAGGAG
GACAAAAAATTTGAGAGTCACATAGAATGTAGTAAACCATATAAAGAATTGAGATTAGAA
GTTGGGAAACAAAGACTCAAGTATGCCCAGGAGGAACTGTCAAATGAAGTACTTCCACCT
CCCAGGAAAATGAAGGGATTATTTTCACAAGCCAAAATTTCTCTTTTTTAT
>VLE9-2B-5 MT721425
TACAATCATTCTGATGAATATTTATCTTTTAGTTGCTATTTGTCCGTCACAGAACAATCA
GAATTTTATTTTCCCAGAGCTCCATTGAACTCAAATGCCATGTTGTCCACTGAATCAATG
ATGAGTAGAATTGCAGCTGGAGATTTGGAGTCATCAGTGGATGATCCTAGGTCAGAGGAG
GATAAAAAATTTGAGAGTCACATAGAATGTAGTAAACCATATAAAGAATTGAGATTAGAA
GTTGGGAAACAAAGACTTAAGTATGCCCAGGAGGAACTGTCAAATGAAGTACTTCCACCT
CCTAGGAAAATGAAGGGATTGTTTTCACAAGCCAAAATTTCTCTTTTTTAT
>VLE9-2B-6 MT721426
TACAATCATTCTGATGAATATTTATCTTTTAGTTGCTATTTGTCCGTCACAGAACAATCA
GAATTTTATTTTCCCAGAGCTCCATTGAACTCAAATGCCATGTTGTCCACTGAATCAATG
ATGAGTAGAATTGCAGCTGGAGATTTGGAGTCATCAGTGGATGATCCTAGGTCAGAGGAG
GATAAAAAATTTGAGAGTCACATAGAATGTAGTAAACCATATAAAGAATTGAGATTAGAA
GTTGGGAAACAAAGACTTAAGTATACCCAGGAGGAACTGTCAAATGAAGTACTTCCACCT
CCTAGGAAAATGAAGGGATTGTTTTCACAAGCCAAAATTTCTCTTTTTTAT
>VLE9-2B-7 MT721427
TACAATCACTCTGATGAATATTTGTCTTTTAGTTGTTACTTGTCTGTCACAGAACAATCA
GAGTTTTATTTTCCCAGAGCTCCATTGAATTCAAATGCCATGTTATCCACTGAATCAATG
ATGAGCAGAATTGCAGCCGGAGACTTGGAGTCATCAGTGGATGACCCAAGATCAGAGGAG
GATAAAAGATTTGAGAGTCACATAGAGTCCAGGAAGCCATACAAAGAATTGAGATTAGAA
GTTGGGAAACAAAGACTCAAGTACGCTCAGGAAGAATTGTCAAATGAAGTACTTCCACCC
CCTAGGAAAATAAAGGGATTGTTTTCACAAGCTAAAATTTCTCTTTTTTAT
>VLE10-2B-1 MT721428
TACAATCATTCTGATGAATATTTATCTTTTAGTTGCTATTTGTCCGTCACAGAACAATCA
GAATTTTATTTTCCCAGAGCTCCATTGAACTCAAATGCCATGTTGTCCACTGAATCAATG
ATGAGTAGAATTGCAGCTGGAGATTTGGAGTCATCAGTGGATGATCCTAGGTCAGAGGAG
GATAAAAAATTTGAGAGTCACATAGAATGTAGTAAACCATATAAAGAATTGAGATTAGAA
GTTGGGAAACAAAGACTTAAGTATGCCCAGGAGGAACTGTCAAATGAAGTACTTCCACCT
CCTAGGAAAATGAAGGGATTGTTTTCACAAGCCAAAATTTCTCTTTTTTAT
>VLE10-2B-2 MT721429
TACAATCATTCTGATGAATATTTATCTTTTAGTTGCTATTTGTCCGTCACAGAACAATCA
GAATTTTATTTTCCCAGAGCTCCATTGAACTCAAATGCCATGTTGTCCACTGAATCAATG
ATGAGTAGAATTGCAGCTGGAGATTTGGAGTCATCAGTGGATGATCCTAGGTCAGGGGAG
GATAAAAAATTTGAGAGTCACATAGAATGTAGTAAACCATATAAAGAATTGAGATTAGAA
GTTGGGAAACAAAGACTTAAGTATGCCCAGGAGGAACTGTCAAATGAAGTACTTCCACCT
CCTAGGAAAATGAAGGGATTGTTTTCACAAGCCAAAATTTCTCTTTTTTAT
>VLE10-2B-3 MT721430
TACAATCACTCTGATGAATATTTGTCTTTTAGTTGTTACTTGTCTGTCACAGAACAATCA
GAGTTTTATTTTCCCAGAGCTCCATTGAATTCAAATGCCATGTTATCCACTGAATCAATG
ATGAGCAGAATTGCAGCCGGAGACTTGGAGTCATCAGTGGATGACCCAAGATCAGAGGAG
GATAAAAGATTTGAGAGTCACATAGAGTCCAGGAAGCCATACAAAGAATTGAGATTAGAA
GTTGGGAAACAAAGACTCAAGTACGCTCAGGAAGAATTGTCAAATGAAGTACTTCCACCC
CCTAGGAAAATAAAGGGATTGTTTTCACAAGCTAAAATTTCTCTTTTTTAT
>VLE10-2B-4 MT721431
TACAATCATTCTGATGAATATTTATCTTTTAGTTGCTATTTGTCCGTCACAGAACAATCA
GGATTTTATTTTCCCAGAGCTCCATTGAACTCAAATGCCATGTTGTCCACTGAATCAATG
ATGAGTAGAATTGTAGCTGGAGATTTGGAGTCATCAGTGGATGATCCTAGGTCAGTGGAG
GATAAAAAATTTGAGAGTCACATAGAATGTAGTAAACCATATAAAGAATTGAGATTAGAA
GTTGGGAAACAAAGACTTAAGTATGCCCAGGAGGAACTGTCAAATGAAGTACTTCCACCT
CCTAGGAAAATGAAGGGATCGTTTTCACAAGCCAAAATTTCTCTTTTTTAT
>VLE10-2B-6 MT721432
TACAATCACTCTGATGAATATTTGTCTTTTAGTTGTTACTTGTCTGTCACAGAACAATCA
GAGTTTTATTTTCCCAGAGCTCCATTGAATTCAAATGCCATGTTATCCACTGAATCAATG
ATGAGCAGAATTGCAGCCGGAGACTTGGAGTCATCAGTGGGTGACCCAAGATCAGAGGAG
GATAAAAGATTTGAGAGTCACATAGAGTCCAGGAAGCCATACAAAGAATTGAGATTAGAA
GTTGGGAAACAAAGACTCAAGTACGCTCAGGAAGAATTGTCAAATGAAGTACTTCCACCC
CCTAGGAAAATAAAGGGATTGTTTTCACAAGCTAAAATTTCTCTTTTTTAT
>VLE10-2B-7 MT721433
TACAATCATTCTGATGAATATTTATCTTTTAGTTGCTATTTGTCCGTCACAGAACAATCA
GAATTTTATTTTCCCAGAGCTCCATTGAACTCAAATGCCATGTTGTCCACTGAATCAATG
ATGAGTAGAATTGCAGCTGGAGATTTGGAGTCATCAGTGGATGATCCTAGGTCAGAGGAG
GATAAAAAATTTGAGAGTCACATAGAATGTAGTAAACCATATAAAGAATTGAGATTAGAA
GTTGGGAAACAAAGACTTAAGTACGCCCAGGAGGAACTGTCAAATGAAGTACTTCCACCT
CCTAGGAAAATGAAGGGATTGTTTTCACAAGCCAAAATTTCTCTTTTTTAT
>VLE11-2B-3 MT721434
TACAATCATTCTGATGAGTATTTATCTTTTAGTTGCTATTTGTCCGTCACAGAACAATCA
GAATTTTACTTTCCCAGAGCTCCATTGAACTCAAATGCCATGTTGTCCACTGAATCAATG
ATGAGTAGAATTGCAGCTGGAGATTTGGAGTCATCAGTGGATGATCCTAGGTCAGAGGAG
GATAAAAAATTTGAGAGTCACATAGAATGTAGTAAACCATATAAAGAATTGAGATTGGAA
GTTGGGAAACAAAGACTTAAGTATGCCCAGGAAGAACTGTCAAATGAAGTGCTTCCACCT
CCCAGAAAAATGAAGGGATTGTTTTCACAAGCCAAAATTTCTCTTTTTTAT
>VLE11-2B-4 MT721435
TACAATCATTCTGATGAATATTTATCTTTTAGTTGCTATTTGTCCGTCACAGAACAATCA
GAATTTTATTTTCCCAGAGCTCCATTGAACTCAAATGCCATGTTGTCCACTGAATCAATG
ATGAGTAGAATTGCAGCTGGAGATTTGGAGTCATCAGTGGATGATCCTAGGTCAGAGGAG
GATAAAAAATTTGAGAGTCACATAGAATGTAGTAAACCATATAAAGAATTGAGATTAGAA
GTTGGGAAACAAAGACTTAAGTATGCCCAGGAGGAACTGTCAAATGAAGTACTTCCACCT
CCTAGGAAAATGAAGGGATTGTTTTCACAAGCCAAAATTTCTCTTTTTTAT
>VLE11-2B-5 MT721436
TACAATTATTCTGATGAATATTTATCTTTTAGTTGCTATTTGTCCGTCACAGAACAATCA
GAATTTTATTTTCCCAGAGCTCCATTGAACTCAAATGCCATGTTGTCCACTGAATCAATG
ATGAGTAGAATTGCAGCTGGAGATTTGGAGTCATCAGTGGATGATCCTAGGTCAGAGGAG
GATAAAAAATTTGAGAGTCACATAGAATGTAGTAAACCATATAAAGAATTGAGATTAGAA
GTTGGGAAACAAAGACTTAAGTATGCCCAGGAGGAACTGTCAAATGAAGTACTTCCACCT
CCTAGGAAAATGAAGGGATTGTTTTCACAAGCCAAAATTTCACTTTTTTAT
>VLE11-2B-6 MT721437
TACAATCACTCTGATGAATATTTGTCTTTTAGTTGTTACTTGTCTGTCACAGAACAATCA
GAGTTTTATTTTCCCAGAGCTCCATTGAATTCAAATGCCATGTTATCCACTGAATCAATG
ATGAGCAGAATTGCAGCCGGAGACTTGGAGTCATCAGTGGATGACCCAAGATCAGAGGAG
GATAAAAGATTTGAGAGTCACATAGAGTCCAGGAAGCCATACAAAGAATTGAGATTAGAA
GTTGGGAAACAAAGACTCAAGTACGCTCAGGAAGAATTGCCAAATGAAGTACTTCCACCC
CCTAGGAGAATAAAGGGATTGTTTTCACAAGCCAAAATTTCTCTTTTTTAT
>VLE12-2B-1 MT721438
TACAATCATTCTGATGAATATTTATCTTTTAGTTGTTATTTGTCCGTCACAGAACAATCA
GAATTTTACTTTCCCAGAGCTCCATTGAACTCAAATGCTATGTTGTCCACTGAATCAATG
ATGAGTAGAATTGCAGCTGGAGATTTGGAGTCATCAGTGGATGATCCTAGGTCAGAGGAG
GATAAAAAATTTGAGAGTCACATAGAATGTAGTAAACCATATAGAGAATTGAGATTAGAA
GTTGGGAAACAAAGACTTAAGTATGCCCAGGAGGAACTGTCAAATGAAGTACTTCCACCT
CCCAGGAAAATGAAGGGATTGTTTTCACAAGCCAAGATTTCTCTTTTTTAT
>VLE12-2B-2 MT721439
TACAATCATTCTGATGAATATTTATCTTTTAGTTGCTATTTGTCCGTCACAGAACAATCA
GAATTTTACTTTCCCAGAGCTCCATTGAATTCAAATGCCATGTTGTCCACTGAATCAATG
ATGAGTAGAGTTGCAGCTGGAGATTTGGAGTCATCAGTGGATGATCCTAGGTCAGAGGAG
GATAAAAGATTTGAGGGTCACATAGAATGTAGTAAGCCATATAAAGAATTGAGATTAGAA
GTTGGGAAACAAAGACTTAAGTATGCCCAGGAAGAACTGTCAAATGAAGTACTTCCACCT
CCCAGGAAAATGAAGGGATTGTTTTCACAAGCCAAAATTTCTCTTTTTTAT
>VLE12-2B-3 MT721440
TACAATCATTCTGATGAATATTTATCTTTTAGTTGTTATTTGTCCGTCACAGAACAATCA
GAATTTTACTTTCCCAGAGCTCCATTGAACTCAAATGCTATGTTGTCCACTGAATCAATG
ATGAGTAGAATTGCAGCTGGAGATTTGGAGTCATCAGTGGATGATCCTAGGTCAGAGGAG
GATAAAAAATTTGAGAGTCACATAGAATGTAGCAAACCATATAGAGAATTGAGATTAGAA
GTTGGGAAACAAAGACTTAAGTATGCCCAGGAGGAACTGTCAAATGAAGTACTTCCACCT
CCCAGGAAAATGAAGGGACTGTTTTCACAAGCCAAAATTTCTCTTTTTTAT
>VLE12-2B-4 MT721441
TACAATCATTCTGATGAATATTTATCTTTTAGTTGCTACTTGTCCGTCACAGAACAATCA
GAATTTTACTTTCCCAGAGCTCCATTGAATTCAAATGCCATGTTGTCCACTGGATCAATG
ATGAGTAGAATTGCAGCTGGAGATTTGGAGTCATCAGTGGATGGTCCTAGGTCAGAGGAG
GATAAAAGATTTGAGAGTCACATAGAATGTAGTAAGCCATATAAAGAATTGAGATTAGAA
GTTGGGAAACAAAGACTTAAGTATGCCCAGGAAGAACTGTCAAATGAAGTACTTCCACCT
CCCAGGAAAATGAAGGGATTGTTTTCACAAGCCAAAATTTCTCTTTTTTAT
>VLE12-2B-5 MT721442
TACAATCATTCTGATGAATATTTATCTTTTAGTTGTTATTTGTCCGTCACAGAACAATCA
GAATTTTACTTTCCCAGAGCTCCATTGAACTCAAATGCTATGTTGTCCACTGAATCAATG
ATGAGTAGAATTGCAGCTGGAGATTTGGAGTCATCAGTGGATGATCCTAGGTCAGAGGAG
GATAAAAAATTTGAGAGTCACATAGAATGTAGTAAACCATATAGAGAATTGAGATTAGAA
GTTGGGAAACAAAGACTTAAGTATGCCCAGGAGGAACTGTCAAATGAAGTACTTCCACCT
CCCAGGAAAATGAAGGGATTGTTTTCACAAGCCAAAATTTCTCTTTTTTAT
>VLE1-2B-1 MT721443
TACAATCATTCTGATGAATATTTGTCTTTTAGTTGCTATTTGTCTGTCACAGAACAATCA
GAATTTTACTTTCCCAGAGCTCCATTGAACTCAAATGCCATGTTGTCCACTGAATCAATG
ATGAGTAGAATTGCAGCTGGAGATTTGGAGTCATCAGTGGATGATCCTAGGTCAGAGGAG
GATAAAAAATTTGAGAGTCACATAGAATGTAGTAAACCATACAAAGAATTGAGATTAGAA
GTTGGGAAACAAAGACTTAAGTATGCCCAGGAGGAACTGTCAAATGAAGTACTTCCACCT
CCCAGGAAAATGAAGGGATTGTTTTCACAAGCCAAAATTTCTCTTTTTTAT
>VLE1-2B-2 MT721444
TACAATCATTCTGATGAATATTTGTCTTTTAGTTGCTATTTGTCTGTCACAGAACAATCA
GAATTTTACTTTCCCAGAGCTCCATTGAACTCAAATGCCATGTTGTCCACTGAATCAATG
ATGAGTAGAATTGCAGCTGGAGATTTGGAGTCATCAGTGGATGATCCTAGGTCAGAGGAG
GATAAAAAATTTGAGAGTCACATAGAATGTAGTAAACCATACAAAGAATTGAGATTAGAA
GTTGGGAAACAAAGACTTAAGTATGCCCAGGAGGAACTGTCAAATGAAGTACTTCCGCCT
CCCAGGAAAATGAAGGGATTGTTTTCACAAGCCAAAATTTCTCTTTTTTAT
>VLE1-2B-3 MT721445
TACAATCATTCTGATGAATATTTGTCTTTTAGTTGCTATTTGTCTGTCACAGAACAATCA
GAATTTTACTTTCCCAGAGCTCCATTGAACTCAAATGCCATGTTGTCCACTGAATCAATG
ATGAGTAGAATTGCAGCTGGAGATTTGGAGTCATCAGTGGATGATCCTAGGTCAGAGGAG
GATAAAAAATTTGAGAGTCACATAGAATGTAGTAAACCATACAAAGAATTGAGATTAGAA
GTTGGGAAACAAAGACTTAAGTATGCCCAGGAGGAACTGTCAAATGAAGTACTTCCACCT
CCCAGGAAAATGAAGGGATTGTTTTCACAAGCCAAAATTTCTCTTTTTTAT
>VLE1-2B-4 MT721446
TACAATCATTCTGATGAATATTTGTCTTTTAGTTGCTATTTGTCTGTCACAGAACAATCA
GAATTTTACTTTCCCAGAGCTCCATTGAACTCAAATGCCATGTTGTCCACTGAATCAATG
ATGAGTAGAATTGCAGCTGGAGATTTGGAGTCATCAGTGGATGATCCTAGGTCAGAGGAG
GATAAAAAATTTGAGAGTCACATAGAATGTAGTAAACCATACAAAGAATTGAGATTAGAA
GTTGGGAAACAAAGACTTAAGTATGCCCAGGAGGAACTGTCAAATGAAGTACTTCCACCT
CCCAGGAAAATGAAGGGATTGTTTTCACAAGCCAAAATTTCTCTTTTTTAT
>VLE1-2B-5 MT721447
TACAATCATTCTGATGAATATTTGTCTTTTAGTTGCTATTTGTCTGTCACAGAACAATCA
GAATTTTACTTTCCCAGAGCTCCATTGAACTCAAATGCCATGTTGTCCACTGAATCAATG
ATGAGTAGAATTGCAGCTGGAGATTTGGAGTCATCAGTGGATGATCCTAGGTCAGAGGAG
GATAAAAAATTTGAGAGTCACATAGAATGTAGTAAACCATACAAAGAATTGAGATTAGAA
GTTGGGAAACAAAGACTTAAGTATGCCCAGGAGGAACTGTCAAATGAAGTACTTCCACCT
CCCAGGAAAATGAAGGGATTGTTTTCACAAGCCAAAATTTCTCTTTTTTAT
>VLE2-2B-e1 MT721448
TACAATCATTCTGATGAATATTTATCTTTTAGTTGCTATTTGTCCGTCACAGAACAATCA
GAATTTTATTTTCCCAGAGCTCCTTTGTACTCAAATGCTATGTTGTCTACTGAATCAATG
ATGAGTAGAATTGCAGCTGGAGATTTGGAGTCATCAGTGGATGATCCTGGGTCAGAGGAG
GATAAGAAATTTGAGAGTCACATAGAATGTAGTAAACCATATAAAGAATTGAGATTAGAA
GTTGGGAAACAAAGACTTAAGTATGCCCAGGAGGAACTGTCAAATGAAGTACTTCCACCT
CCCAGGAAAATGAAGGGACTGTTTTCGCAAGCCAAAATTTCTCTTTTTTAT
>VLE2-2B-e2 MT721449
TACAATCATTCTGATGAATATTTATCTTTTAGTTGCTATTTGTCCGTCACAGAACAATCA
GAATTTTATTTTCCCAGAGCTCCTTTGAACTCAAATGCTATGTTGTCTACTGAATCAATG
ATGAGTAGAATTGCAGCTGGAGATTTGGAGTCATCAGTGGATGATCCTAGGTCAGAGGAG
GATAAGAAATCTGAGAGTCACATAGAATGTAGTAAACCATATAAAGAATTGAGATTAGAA
GTTGGGAAACAAAGACTTAAGTATGCCCAGGAGGAACTGTCAAATGAAGTACTTCCACCT
CCCAGGAAAATGAAGGGACTGTTTTCGCAAGCCAAAATTTCTCTCTTTTAT
>VLE2-2B-e3 MT721450
TACAATCATTCTGATGAATATTTATCTTTTAGTTGCTATTTGTCCGTCACAGAGCAATCA
GAATTTTACTTTCCTAGAGCTCCATTGAACTCAAATGCCATGTTGTCCACTGAATCAATG
ATGAGTAGAATTGCAGCTGGAGATTTGGAGTCATCAGTGGATGATCCTAGGTCAGAGGAG
GATAAAAAATTTGAGAGTCATATAGAATGTAGTAAACCATATAGAGAATTGAGATTAGAA
GTTGGGAAACAAAGACTTAAGTATGCCCAGGAGGAACTGTCAAATGAAGTGCTTCCACCT
CCTAGGAAGATGAAGGGATTGTCTTCACAAGCCAAAATTTCTCTTTTTTAT
>VLE2-2B-e4 MT721451
TACAATCATTCTGATGAATATTTATCTTTTAGTTGCTATTTGTCCGTCACAGAACAATCA
GAATTTTATTTTCCCAGAGCTCCTTTGAACTCAAATGCTATGTTGTCTACTGAATCAATG
ATGAGTAGAATTGCAGCTGGAGATTTGGAGTCATCAGTGGATGATCCTAGGTCAGAGGAG
GATAAGAAATTTGAGAGTCACATAGAATGTAGTAAACCATATAAAGAATTGAGATTAGAA
GTTGGGAAACAAAGACTTAAGTATGCCCAGGAGGAACTGTCAAATGAAGTACTTCCACCT
CCCAGGAAAATGAAGGGACTGTTTTCGCAAGCCAAAATTTCTCTTTTTTAT
>VLE2-2B-e5 MT721452
TACAATCATTCTGATGAATATTTATCTTTTAGTTGCTATTTGTCCGTCACAGAACAATCA
GAATTTTATTTTCCCAGAGCTCCTTTGAACTCAAATGCTATGTTGTCTACTGAATCAATG
ATGAGTAGAATTGCAGCTGGAGACTTGGAGTCATCAGTGGATGATCCTAGGTCAGAGGAG
GATAAGAAATTCGAGAGTCACATAGAATGTAGTAAACCATATAAAGAATTGAGATTAGAA
GTTGGGAAACAAAGACTTAAGTACGCNCAGGAGGAACTGTCAAATGAAGTACTTCCACCT
CCCAGGAAAATGAAGGGACTGTTTTCGCAAGCCAAAATTTCTCTTTTTTAT
>VLE3-2B-j1 MT721453
TACAATCATTCTGATGAATATTTATCTTTTAGTTGCTATTTGTCCGTCACAGAACAATCA
GAATTTTATTTTCCCAGAGCTCCTTTGAACTCAAATGCTATGTTGTCTACTGAATCAATG
ATGAGTAGAATTGCAGCTGGAGATTTGGAGTCATCAGTGGATGATCCTAGGTCAGAGGAG
GATAAGAAATTTGAGAGTCACATAGAATGTAGTAAACCATATAAAGAATTGAGATTAGAA
GTTGGGAAACAAAGACTTAAGTATGCCCAGGAGGAACTGTCAAATGAAGTACTTCCACCT
CCCAGGAAAATGAAGGGACTGTTTTCGCAAGCCAAAATTTCTCTTTTTTAT
>VLE3-2B-j2 MT721454
TACAATCATTCTGATGAATATTTATCTTTTAGTTGCTATTTGTCCGTCACAGAACAATCA
GAATTTTACTTTCCCAGAGCTCCATTGAACTCAAATGCCATGTTGTCCACTGAATCAATG
ATGAGTAGAATTGCAGCTGGAGATTTGGAGTCATCAGTGGATGATCCTAGGTCAGAGGAG
GATAAAAAATTTGAGAGTCATATAGAATGTAGTAAACCATATAAAGAATTGAGATTAGAA
GTTGGGAAACAAAGACTTAAGTATGCCCAGGAGGAACTGTCAAATGAAGTACTTCCACCT
CCCAGGAAAATGAAGGGATTGTTTTCACAAGCCAAAATTTCTCTTTTTTAT
>VLE3-2B-j3 MT721455
TACAATCATTCTGATGAATATTTATCTTTTAGTTGCTATTTGCCCGTCACAGAACAATCA
GAATTTTATTTTCCCAGAGCTCCTTTGAACTCAAATGCTATGTTGTCTACTGAATCAATG
ATGAGTAGAATTGCAGCTGGAGATTTGGAGTCATCAGTGGATGATCCTAGGTCAGAGGAG
GATAAGAAATTTGAGAGTCACATAGAATGTAGTAAACCATATAAAGAATTGAGATTAGAA
GTTGGGAAACAAAGACTTAAGTATGCCCAGGAGGAACTGTCAAATGAAGTACTTCCACCT
CCCAGGAAAATGAAGGGACTGTTTTCGCAAGCCAAAATTTCTCTTTTTTGT
>VLE3-2B-j4 MT721456
TACAATCATTCTGATGAATATTTATCTTTTAGTTGCTATTTGTCCGTCACAGAACAATCA
GAATTTTATTTTCCCAGAGCTCCTTTGAACTCAAATGCTATGTTGTCTACTGAATCAATG
ATGAGTAGAATTGCAGCTGGAGATTTGGAGTCATCAGTGGATGATCCTAGGTCAGAGGAG
GATAAGAAATTTGAGAGTCACATAGAATGTAGTAAACCATATAAAGAATTGAGATTAGAA
GTTGGGAAACAAAGACTTAAGTATGCCCAGGAGGAACTGTCAAATGAAGTACTTCCACCT
CCCAGGAAAATGAAGGGACTGTTTTCGCAAGCCAAAATTTCTCTTTTTTAT
>VLE3-2B-j5 MT721457
TACAATCATTCTGATGAATATTTATCTTTTAGTTGCTATTTGTCCGTCACAGAACAATCA
GAATTTTATTTTCCCAGAGCTCCTTTGAACTCAAATGCTATGTTGTCTACTGAATCAATG
ATGAGTAGAATTGCAGCTGGAGATTTGGAGTCATCAGTGGATGATCCTAGGTCAGAGGAG
GATAAGAGATTTGAGAGTCACATAGAATGTAGTAAACCATATAAAGAATTGAGATTAGAA
GTTGGGAAACAAAGACTTAAGTATGCCCAGGAGGAACTGTCAAATGAAGTACTTCCACCT
CCCAGGAAAATGAAGGGACTGTTTTCGCAAGCCAAAATTTCTCTTTTTTAT
