# Supplementary material for: Potentially Infectious Novel Hepatitis A Virus Strains Detected in Selected Treated Wastewater Discharge Sources, South Africa
Source: Viruses. 2020 Dec 19;12(12):1468. doi: 10.3390/v12121468 (PMC7765943; doi:10.3390/v12121468)
Supplement: Supplementary file 1 [file viruses-12-01468-s001.zip › Supplementary file 4 of Figure 5.fas]

>IB-HM175_M14707
GTTGGAGATGATTCTGGAGGTTTTTCAACAACAGTTTCTACAGAACAGAATGTTCCAGAT
CCCCAAGTTGGTATAACAACCATGAAAGATTTGAAAGGAAAAGCTAACAGAGGGAAAATG
GATGTTTCAGGAGTACAAGCACCTGTGGGAGCTATCACAACAATTGAGGATCCAGTTTTA
GCAAAGAAAGTACCTGAGACATTTCCTGAATTGAAACCTGGAGAATCCAGACATACATCA
GATCATATGTCCATCTACAAGTTTATGGGAAGGTCTCATTTCTTGTGCACTTTTACATTC
AATTCAAATAATAAAGAGTACACATTTCCTATAACCTTGTCTTCAACCTCTAATCCTCCT
CATGGTTTGCCATCAACACTGAGGTGGTTTTTCAACTTGTTTCAGTTGTATAGAGGGCCT
TTAGATCTGACAATTATTATTACAGGAGCAACTGATGTAGATGGCATGGCCTGGTTCACT
CCAGTAGGTCTTGCCGTTGATACTCCTTGGGTAGAGAAGGAGTCAGCTTTGTCTATTGAC
TACAAAACTGCTCTTGGAGCTGTCAGATTTAACACAAGGAGAACAGGGAACATTCAGATT
AGATTACCATGGTATTCTTATTTATATGCTGTGTCTGGAGCACTGGATGGTTTGGGTGAC
AAGACAGATTCTACATTTGGATTGGTTTCTATTCAGATTGCAAATTACAATCATTCTGAT
GAATACTTGTCTTTTAGTTGTTATTTGTCTGTCACAGAACAATCAGAGTTTTATTTTCCC
AGAGCTCCATTGAACTCAAATGCCATGTTATCCACTGAATCAATGATGAGCAGAATTGCA
GCTGGAGACTTGGAGTCATCAGTGGATGATCCTAGATCAGAGGAAGATAAAAGATTTGAG

>DR4-1-2 MT721459
GTTGGAGATGATTCTGGAGGTTTCTCAACAACAGTTTCCACAGAGCAGAATGTTCCAGAT
CCTCAAGTTGGTATAACAACCATGAAGGATTTAAAAGGGAAGGCAAACAGAGGAAAAATG
GATGTTTCAGGAGTGCAAGCACCTGTGGGAGCTATCACAACAATTGGGGATCCTGTCTTA
GCAAAGAAAGTACCTGAGACATTTCCTGAATTGAAACCTGGAGAATCTAGGCACACATCA
GATCATATGTCTATTTATAAATTTATGGGAAGGTCTCACTTTTTGTGTACTTTTACTCTC
AATTCAAACAATAAAGAGTACACATTTCCTATAACCTTGTCTTCAACTTCTAATCCTCCT
CATGGTTTGCCATCAACACTGAGGTGGTCTTTCAACTTGTTTCAGTTGTATAGAGGACCT
TTGGATTTGACAATTATCATCACAGGAGCAACAGATGTAGATGGCATGGCCTGGTTTACC
CCAGTAGGTCTTGCCGTTGATACTCCTTGGGTGGAAAAGGAGTCAGCTTTGTCCATTGAC
TATAAAACTGCTCTTGGGGCTGTCAGATTCAATACAAGGAGAACAGGGAACATTCAGATT
AGATTACCATGGTATTCCTATTTATATGCTGTGTCTGGAGCACTGGATTGTTTAGGAGAT
AAGACGGATTCTACATTTGGATTGGTCTCTATTCAGATCGCAAATTACAATCATTCTGAT
GAATATTTATCTTTTAGTTGCTACTTGTCCGTCACAGAACAATCAGAATTTTACTTTCCC
AGAGCTCCATTGAACTCAAATGCCATGTTGTCCACTGAATCAATGATGAATAGAATTGCA
GCTGGAGATTTGGAGTCATCAGTCGATGATCCTAGGTCAGAGGAGGATAAAAAATTTGAG

>DR5-1-F MT721466
GTTGGAGATGATTCTGGAGGTTTCTCAACAACAGTTTCTACAGAGCAGAATGTTCCAGAT
CCTCAAGTTGGTATAACAACCATGAAGGATTTAAAAGGGAAGGCAAACAGAGGAAAAATG
GATGTTTCAGGAGTGCAAGCACCTGTGGGAGCTATCACAACAATTGAGGATCCAGTCTTA
GCAAAGAAAGTACCTGAGACATTTCCTGAATTGAAACCTGGAGAATCTAGGCACACATCA
GATCATATGTCTATTTATAAATTTATGGGAAGGTCTCATTTTTTGTGCACTTTTACTTTC
AATTCAAACAATAAAGAGTGCACATTTCCTNNNNNNNNNNNNNNNNNNNNNNNNNNNNNN
NNNNNNNNNNNNNNNNNNNNNNNNNNNNNNNNNNNNNNNNNNNNNNNNNNNNNNNNNNNN
NNNNNNNNNNNNNNNNNNNNNNNNNNNNNNNNNNNNNNNNNNNNNNNNNNNNNNNNNNNN
NNNNNNNNNNNNNNNNNNNNNNNNNNNNNNNNNNNNNNNNNNNNNNNNNNNNNNNNNNNN
NNNNNNNNNNNNNNNNNNNNNNNNNNNNNNNNNACAAGGAGAACAGGGAACATTCAGATT
AGATTACCATGGTATTCCTATTTATATGCTGCGTCTGGAGCACTGGATGGTTTAGGAGAT
GAGACGGATTCTACATTTGGATTGGTCTCTATTCAGATTGCAAACTACAATCATTCTGAT
GAATATTTATCTTTTAGTTGCTATTTGTCCGTCACAGAACAATCAGAATTTTACTTCCCC
AGAGCTCCATTGAACTCAAATGCCATGTTGTCCACTGAATCAATGATGAGTAGAATTGCA
GCTGGAGATTTGGAGTCATCAGTGGATGATCCTAGGTCAGAGGAGGATAAGAAATTTGAG

>OR4-1-E MT721551
GTTGGAGATGATTCAGGAGGTTTCTCAACAACAGTTTCTACAGAGCAGAATATTCCAGAT
CCTCAAGTTGGTATAACAACCATGAAGGATTTAAAAGGGAAGGCAAACAGAGGAAAAATG
GATGTTTCAGGAGTGCAAGCACCTGTGGGAGCTATCACAACAATTGAGGATCCAGTCTTA
GCAAAGAAAGTACCTGAGACATTTCCTGAATTGGAACCTGGAGAATCTAGGCACACATCA
GATCATATGTCTATTTATAAATTTATGGGAAGGTCTCATTTTTTGTGCACTTTTACTTTC
AATTCAAACAATAGAGAGTACTCATTTCCTATAACCTTGTCTTCAACTTCTAATCCTCCT
CATGGTTTGCCATCAACACTGAGGTGGTTTTTCAATTTGTTTCAGTTGTATAGAGGACCT
TTGGATTTGACAATTATCATCACAGGAGCAACAGATGTAGATGGCATGGCCTGGTTTACC
CCAGTAGGTCTTGCCGTTGATACTCCTTGGGAGGAAAAGGAGTCAGCTTTATCCATTGAC
TATAAAACTGCTCTTGGGGCTGTCAGATTCAATACAAGGAGAACAGGGAACATTCAGATT
AGATTACCATGGTATTCCTATTTATATGCTGTGTCTGGAGCACTGGATGGTTTAGGAGAT
AAGACGGATTCTACATTTGGATTGGTCTCTATTCAGATTGCAAATTACAATCATTCTGAT
GAATATTTATCTTTTAGTTGCTATTTGTCCGTCACAGAACAACCAGAATTTTACTTCCCC
AGAGCTCCATTGAACTCAAATGCCATGTTGTCCACTGAATCAATGATGAGTAGAATTGCA
GCTGGAGATTTGGAGTCATCAGTGGATGATCCTAGGTCAGAGGAGGATAAGAAATTTGAG

>OE7-1-302 MT721608
GTTGGAGATGATTCTGGAGGTTTCTCAACAACAGTTTCTACAGAGCAGAATGTTCCAGAT
CCTCAAGTTGGTATAACAACCATGAAGGATTTAAAAGGGAAGGCAAACAGAGGAAAAATG
GATGTTTCAGGAGTGCAAGCACCTGTGGGAGCTATCACAACAATTGAGGATCCAGTCTTA
GCAAAGAAAGTACCTGAGACATTTCCTGAATTGAAACCTGGAGAGTCTAGGCACACATCA
GATCATATGTCTATTTATAAATTTATGGGAAGGTCTCATTTTTTGTGCACTTTTACTTTC
AATTCAAACAATAAAGAGTACACATTTCCTATAACCTTGTCTTCAACTTCTAATCCTCCT
CATGGTTTGCCATCAACACTGAGGTGGTTTTTCAATTTGTTTCAGTTGTATAGAGGACCT
TTGGATTTGACAATTATCATCACAGGAGCAACAGATGTAGATGGCATGGCCTGGTTTACC
CCAGTAGGTCTTGCCGTTGATACTCCTTGGGTGGAAAAGGAGTCAGCTTTATCCATTGAC
TATAAAACTGCTCTTGGGGCTGTCAGATTCAATACAAGGAGAACAGGGAACATTCAGATT
AGATTACCATGGTATTCCTATTTATATGCTGTGTCTGGAGCACTGGATGGTTTAGGAGAT
AGGACGGATTCTACATTTGGATTGGTCTCTATTCAGATTGCAAATTACAATCATTCTGAT
GAATATTTATCTTTTAGTTGTTATTTGTCCGTCACAGAACAATCAGAATTTTACTTCCCC
AGAGCTCCATTGAACTCAAATGCCATGTTGTCCACTGAATCAATGATGAGTAGAATTGCA
GCTGGAGATTTGGAGTCATCAGTGGATGATCCTAGGTCAGAGGAGGATAAGAAATTTGAG

>FR6-1-B MT380571
GTTGGAGATGATTCTGGAGGTTTCTCAACAACAGTTTCCACAGAGCAGAATGTTCCAGAT
CCTCAAGTTGGTATAACAACCATGAAGGATTTAAAAGGGAAGGCAAACAGAGGAAAAATG
GATGTTTCAGGAGTGCAAGCACCTGTGGGAGCTATCACAACAATTGAGGATCCAGTCTTA
GCAAAGAAAGTACCTGAGACATTTCCTGAATTGAAACCTGGAGAATCTAGGCACACATCA
GATCATATGTCTATTTATAAATTTATGGGAAGGTCTCACTTTTTGTGTACTTTTACTTTC
AATTCAAACAATAAAGAGTACACATTTCCTATAACCTTGTCTTCAACTTCTAATCCTCCT
CATGGTTTGCCATCAACACTGAGGTGGTTTTTTAACTTGTTTCAGTTGTATAGAGGACCT
TTGGATTTGACAATTATCATCACAGGAGCAACAGATGTAGATGGCATGGCCTGGTTTACC
CCAGTAGGTCTTGCCGTTGATACTCCTTGGGTGGAAAAGGAGTCAACTTTGTCCATTGAC
TATAAAACTGCTCTTGGGGCTGTCAGATTCAATACAAGGAGAATAGGGAACATTCAGATT
AGATTACCATGGTATCCCTATTTATATGCTGTGTCTGGAGCACTGGATGGTTTAGGAGAT
AAGACGGATTCTACATTTGGATTGGTCTCTATTCAGATTGCAAATTACAATCATTCTGAT
GAATATTTATCTTTTAGTTGCTATTTGTCCGTCACAGAACAATCAGAATTTTACTTTCCC
AGAGCTCCATTGAACTCAAATGCCATGTTGTCCACTGAATCGATGATGAGTAGAATTGCA
GCTGGAGATTTGGAGTCATCAGTGGATGATCCTAGGTCAGAGGAGGATAAAAAATTTGAG

>FR1-1-3 MT380587
GTTGGAGATGATTCTGGAGGTTTCTCAACAACAGTTTCCACAGAGCAGAATGTTCCAGAT
CCTCAAGTTGGTATAACAACTATGAAGGATTTAAAAGGGAAGGCAAACAGAGGAAAAATG
GATGTTTCAGGAGTGCAAGCACCTGTGGGAGCTATCACAACAATTGAGGATCCAGTTTTA
GCAAAGAAAGTACCTGAGACATTTCCTGAATTAAAACCTGGAGAATCTAGGCACACATCA
GATCATATGTCTATTTATAAATTTATGGGAAGGTCTCACTTTTTGTGCACTTTTACTTTC
AATCCAAACAATAAGGAGTACACATTTCCTATAACCTTGTCTTCAACTTCTAATCCTCCT
CATGGTTTGCCATCAACACTGAGGTGGTTTTTCAACTTGTTTCAGTTGTATAGAGGACCT
TTGGATTTGACAATTATCATCACAGGGGCAACAGACGTAGATGGCATGGCCTGGTTTACC
CCAGTAGGTCTTGCTGTTGATACTCCTTGGGTGGAAAAGGAGTCAGCTTTATCCATTGAC
TATAAAACTGCTCTTGGGGCTGTCAGATTCGATACAAGGAGAACAGGGAACATTCAGATT
AGATTACCATGGTATTCCTATTTATATGCTGTGTCTGGAGCACTGGATGGTTTAGGAGAC
AAGACGGATTCTACATTTGGATTGGTCTCTATTCAGATTGCAAATTATAATCATTCTGAT
GANNATTTATCTTTTAGCTGCTATTTGTCCGTCACAGAACAATCAGAATTTTACTTTCCC
AGAGCTCCGTTGAACTCAAATGCCATGTTGTCCACTGAATCAATGATGAGTAGAATTGCA
GCTGGAGATTTGGGGTCATCAGTGGATGATCCTAGGTCAGAGGAGGATAAAAAATTTGAG

>FE8-1-A MT380605
GTTGGAGATGATTCTGGAGGTTTCTCAACAACAGTTTCCACAGAGCAGAATGTTCCAGAT
CCTCAAGTTGGTATAACAACTATGAAGGATTTAAAAGGGAAGGCAAACAGAGGAAAAATG
GATGTTTCAGGAGTGCAAGCACCTGTGGGAGCTATCACAACAATTGAGGATCCAGTTTTA
GCAAAGAAAGTACCTGAGACATTTCCTGAATTAAAACCTGGAGAATCTAGGCACACATCA
GATCATATGTCTATTTATAAATTTATGGGAAGGTCTCACTTTTTGTGCACTTTTACTTTC
AATTCAAACAATAAGGAGTACACATTTCCTATAACCTTGTCTTCAACTTCTAATCCTCCT
CATGGTTTGCCATCAACACTGAGGTGGTTTTTCAACTTGTTTCAGTTGTATAGAGGACCT
TTGGATTTGACAATTATCATCACAGGAGCAACAGACGTAGATGGCATGGCCTGGTTTACC
CCAGTAGGTCTTGCTGTTGATACTCCTTGGGTGGAAAAGGAGTCAGCTTTATCCATTGAC
TATAAAACTGCTCTTGGGGCTGTCAGATTCAATACAAGGAGAACAGGGAACATTCAGATT
AGATTACCATGGTATTCCTATTTATATGCTGTGTCTGGAGCACTGGATGGTTTAGGAGAC
GAGACGGATTCTACATTTGGATTGGTCTCTATTCAGATTGCAAATTATAATCATTCTGAT
GAATATTTATCTTTTAGTTGTTATTTGTCCACCACAGAACAATCAGAATTTTACTTTCCC
AGAGCTCCGTTGAACTCAAATGCCATGTTGTCCACTGAATCAATGATGAGTAGAATTGCA
GCTGGAGATTTGGAGTCATCAGTGGATGATCCTAGGTCAGAGGAGGATAAAAAATTTGAG

>VLR4-1-A MT721649
GTTGGAGATGATTCTGGGGGTTTCTCAGCAACAGTTTCTACAGAGCAGAATGTTCCAGAT
CCTCAAGTTGGTATAACAACCATGAAGGATTTAAAAGGGAAGGCAAACAGAGGAAAAATG
GATGTTTCAGGAGTGCAAGCACCTGTGGGAGCTATCACAACAATTGAGGATCCGGTCTTA
GCAAAGAAAGTACCTGAGACATTTCCTGAATTGAAACCTGGAGAATCTAGGCATACATCA
GATCATATGTCTATCTACAAATTTATGGGAAGGTCTCACTTTTTGCGCACTTTTACTTTC
AATTCAAACAATAAAGAGTACACATTTCCTATAACCTTGTCCTCAACTTCTAATCCTCCT
CATGGTTTGCCATCAACATTGAGGTGGTTTTTCAACTTGTTCCAGTTGTATAGAGGACCT
TTGGATTTGACAATCATCATCACAGGAGCAACAGACGTAGATGGGATGGCCTGGTTTACA
CCAGTAGGTCTTGCCGTTGATACTCCTTGGGTGGAAAAGGAGTCAGCTTTATCCATCGAC
TATAAAACTGCTCTTGGGGCTGTCAGATTCAATACAAGGAGAACAGGGAACATTCAGATT
AGATTACCATGGTATTCCTATTTATATGCTGTGTCTGGAGCACTGGATGGTTTAGGAGAT
GAGACGGATTCTACATTTGGATTGGTCTCTATTCAGATTGCAAATTACAATCATTCTGAT
GAATATTTATCTTTTAGTTGCTATTTGTCCGTCACAGAACAATCAGAATTTTGTTTTCCC
AGAGCTCCATTGAACTCAAATGCCATGTTGTCCACTGAATCAATGATGAGTAGAATTGCA
GCTGGAGATTTGGAGTCATCAGTGGATGATCCTAGGTCAGAGGAGGATAAAANATTTGAG

>VLR8-1-F MT721671
GTTGGAGATGATTCTGGAGGTCTCTCAACAACAGTTTCCACAGAGCAGAATGTTCCAGAT
CCTCAAGTTGGTATAACAACCATGAAGGATTTAAAAGGGAAGGCAAACAGAGGAAAAATG
GATGTTCCAGGAGTGCAAGCACCTGTGGGAGCTATTACAACAATTGAGGATCCAGTCTTA
GCAAAGAAAGTACCTGAGACATTTCCTGAATTGAAACCTGGAGAATCTAGGCATACATCA
GATCATATGTCTATTTATAAATTTATGGGAAGGTCTCACTTTTTGTGCACTTTTACTTTC
AATTCAAACAATAAAGAGTACGCATTTCCTATAACCTTGTCTTCAACTTCTAATCCTCCC
CATGGTTTGCCATCAACACTGAGGTGGTTTTTCAACTTGTTTCAGTTGTATAGAGGACCT
TTGGATTTGACAATTATCATCACAGGAGCAACTGACGTAGATGGCATGGCCTGGTTTACC
CCAGTAGGTCTTGCCGTTGATACTCCTTGGGTAGAAAAGGAGTCAGCTTTATCCATTGAC
TATAAAACTGCTCTTGGGGCTGTCAGATTCAATACAAGGAGAACAGGGAACATTCAGATT
AGATTACCATGGTATTCCTATTTATATGCTGTGTCTGGAGCACTGGATGGTTTGGGAGAT
AGGACGGATTCTACATTTGGATTGGTCTCTATTCAGATTGCAAATTACAATCATTGTGAT
GAATATTTGTCTTTTAGTTGTTATTTGTCCGTCACAGAACAATCAGAATTTTATTTTCCC
AGAGCTCCATTGAACTCAAATGCCATGTTGTCCACTGAATCAATGATGAGTAGAATTGCA
GCTGGAGATTTGGAGTCATCAGTGGATGATCCTAGGTCAGAGGAGGATAAAAGATTTGAG

>VLE10-1-C MT721704
GTTGGAGATGATTCTGGGGGTTTCTCAACAACAGTTTCCACAGAGCAGAATGTTCCAGAT
CCTCAAGTTGGTATAACAACCATGAAGGATTTAAAAGGGAAGGCAAACAGAGGAAAAATG
GATGTTTCAGGAGTGCAAGCACCTGTGGGAGCTATCACAACAATTGAGGATCCAGTCTTA
GCAAAGAAAGTACCTGAGACATTTCCTGAATTGAAACCTGGAGAATCTAGGCATACATCA
GATCATATGTCTATTTACAAATTTATGGGAAGGTCTCACTTTTTGTGCACTTTTACTTTC
AATTCAAACAATAAAGAGTACACATTTCCTATAACCTTGTCTTCAACTTCTAATCCTCCT
CATGGTTTGCCATCAACATTGAGGTGGTTTTTCAACTTGTTCCAGTTGTATAGAGGACCT
TTGGATTTGACAATTATCATCACAGGAGCAACAGACGTAGATGGGATGGCCTGGTTTACC
CCAGTAGGTCTTGCCGTTGATACTCCTTGGGTGGAAAAGGAGTCAGCTTTATCCATCGAC
TATAAAACTGCTCTTGGGGCTGTCAGATTCAATACAAGGAGAACAGGGAACATTCAGATT
AGATTACCATGGTATTCCTATTTATATGCTGTGTCTGGAGCACTGGATGGTTTAGGAGAT
GAGACGGATTCCACATTTGGATTGGTCTCTATTCAGATTGCAAATTACAATCATTCTGAT
GAATATTTATCTTTTAGTTGCTATTTGTCCGTCACGGAACAATCAGAATTTTATTTTCCC
AGAGCTCCATTGAACTCAAATGCCATGTTGTCCACTGAATCAATGATGAGTAGAACTGCA
GCTGGAGATTTGGAGTCATCAGTGGATGATCCTAGGTCAGAGGAGGATAAAAAATTTGAG

>VLE11-1-D MT721712
GTTGGAGATGATTCTGGAGGTTTCTCAACAACAGTTTCCACAGAGCAGAATGTTCCAGAT
CCTCAAGTTGGTATAACAACCATGAAGGATTTAAAAGGGAAGGCAAACAGAGGAAAAATG
GACGTTTCAGGAGTGCAAGCACCTGTGGGAGCTATCACAACAATTGAGGATCCAGTCTTA
GCAAAGAAAGTACCTGAGACATTTCCTGAATTGAAACCTGGAGAATCTAGGCACACATCA
GATCATATGTCTATTTATAAATTTATGGGAAGGTCTCACTTTTTGTGCACTTTTACTTTC
AATTCAAACAATAAAGAGTACACATTTCCTATAACCTTGTCTTCAACTTCTAATCCTCCT
CATGGTTTGCCATCAACACTGAGGTGGTTTTTCAACTTGTTTCAGTTGTATAGAGGACCT
CTGGATTTGACAATTATCATCACAGGAGCAACAGACGTAGATGGCATGGCCTGGTTTACC
CCAGTAGGTCTTGCCGTTGATACTCCTTGGGTGGAAAAGGAGTCAGCTTTATCCATTGAC
TATAAAACTGCTCTTGGGGCTGTCAGATTCAATACAAGGAGAACAGGGAACATTCAGATT
AGATTACCATGGTATTCCTATTTATATGCTGTGTCTGGAGCACTGGATGCTTTAGGAGAT
AAGACGGATTCTACATTTGGATTGGTCTCTATTCAAATTGCAAATTACAATCATTCTGAT
GAATATTTATCTTTTAGTTGCTATTTGTCCGTCACAGAACAATCAGAATTTTACTTTCCC
AGAGCTCCATTGAATTCAAATGCCATGTTGTCCACTGAATCAATGATGAGTAGAATTGCA
GCTGGAGATTTGGAGTCATCAGTGGATGATCCTAGGTCAGAGGAGGATAAAAGATTTGAG
