# Supplementary material for: Potentially Infectious Novel Hepatitis A Virus Strains Detected in Selected Treated Wastewater Discharge Sources, South Africa
Source: Viruses. 2020 Dec 19;12(12):1468. doi: 10.3390/v12121468 (PMC7765943; doi:10.3390/v12121468)
Supplement: Supplementary file 1 [file viruses-12-01468-s001.zip › Supplementary file 5 of Figure 6.fas]

>IB-HM175/Australia_M14707
GTTGGAGATGATTCTGGAGGTTTTTCAACAACAGTTTCTACAGAACAGAATGTTCCAGAT
CCCCAAGTTGGTATAACAACCATGAAAGATTTGAAAGGAAAAGCTAACAGAGGGAAAATG
GATGTTTCAGGAGTACAAGCACCTGTGGGAGCTATCACAACAATTGAGGATCCAGTTTTA
GCAAAGAAAGTACCTGAGACATTTCCTGAATTGAAACCTGGAGAATCCAGACATACATCA
GATCATATGTCCATCTACAAGTTTATGGGAAGGTCTCATTTCTTGTGCACTTTTACATTC
AATTCAAATAATAAAGAGTACACATTTCCTATAACCTTGTCTTCAACCTCTAATCCTCCT
CATGGTTTGCCATCAACACTGAGGTGGTTTTTCAACTTGTTTCAGTTGTATAGAGGGCCT
TTAGATCTGACAATTATTATTACAGGAGCAACTGATGTAGATGGCATGGCCTGGTTCACT
CCAGTAGGTCTTGCCGTTGATACTCCTTGGGTAGAGAAGGAGTCAGCTTTGTCTATTGAC
TACAAAACTGCTCTTGGAGCTGTCAGATTTAACACAAGGAGAACAGGGAACATTCAGATT
AGATTACCATGGTATTCTTATTTATATGCTGTGTCTGGAGCACTGGATGGTTTGGGTGAC
AAGACAGATTCTACATTTGGATTGGTTTCTATTCAGATTGCAAATTACAATCATTCTGAT
GAATACTTGTCTTTTAGTTGTTATTTGTCTGTCACAGAACAATCAGAGTTTTATTTTCCC
AGAGCTCCATTGAACTCAAATGCCATGTTATCCACTGAATCAATGATGAGCAGAATTGCA
GCTGGAGACTTGGAGTCATCAGTGGATGATCCTAGATCAGAGGAAGATAAAAGATTTGAG

>DR5-1-B MT721463
GTTGGAGATGATTCTGGAGGTTTCTCAACAACAGTTTCTACAGAGCAGAATGTTCCAGAT
CCTCAAGTTGGNNNNNNNNNNNNNNNNNNNNNNNNNNNNNNNNNNNNNNNNNNNNNNNNN
NNNNNNNNNNNNNNNNNNNNNNNNNNNNNNNNTATCACAACAATTGAGGATCCAGTCTTA
GCAAAGAAAGTACCTGAGACATTTCCTGAATTGAAACCTGGAGAATCTAGGCACACATCA
GATCATATGTCTATTTATAAATTTATGGGAAGGTCTCATTTTTTGTGCACTTTTACTTTC
AATTCAAACAATAAAGAGTACACATTTCCTATAACCTTGTCTTCAACTTCTAATCCTCCT
CATGGTTTGCCATCAACACTGAGGTGGTTCTTCAATTTGTTTCAGTTGTATAGAGGACCT
TTGGATTTGACAATTATCATCACAGGAGCAACGGATGTAGATGGCATGGCCTGGTTTACC
CCAGTAGGTCTTGCCGTTGATACTCCTTGGGTGGAAAAGGAGTCAGCTTTGTCCATTGAC
TATAAAACTGCTCTTGGGGCTGTCAGATTCAATACAAGGAGAACAGGGAACATTCAGATT
AGATTACCATGGTATTCCTATTTATATGCTGTGTCTGGAGCACTGGATGGTTTAGGAGAT
AAGACGGATTCTACATTTGGATTGGTCTCTATTCAGATTGCAAATTACAATCATTCTGAT
GAATATTTATCTTTTAGTTGCTGTTTGTCCGTCACAGAACAATCAGAATTTTACTTCCCC
AGAGCTCCATTGAACTCAAATGCCATGTTGTCCACTGAATCAATGATGAGTAGAATTGCA
GCTGGAGATTTGGAGTCATCAGTGGATGATCCTAGGTCAGAGGAGGATAAGAAATTTGAG

>DR5-1-F MT721466
GTTGGAGATGATTCTGGAGGTTTCTCAACAACAGTTTCTACAGAGCAGAATGTTCCAGAT
CCTCAAGTTGGTATAACAACCATGAAGGATTTAAAAGGGAAGGCAAACAGAGGAAAAATG
GATGTTTCAGGAGTGCAAGCACCTGTGGGAGCTATCACAACAATTGAGGATCCAGTCTTA
GCAAAGAAAGTACCTGAGACATTTCCTGAATTGAAACCTGGAGAATCTAGGCACACATCA
GATCATATGTCTATTTATAAATTTATGGGAAGGTCTCATTTTTTGTGCACTTTTACTTTC
AATTCAAACAATAAAGAGTGCACATTTCCTNNNNNNNNNNNNNNNNNNNNNNNNNNNNNN
NNNNNNNNNNNNNNNNNNNNNNNNNNNNNNNNNNNNNNNNNNNNNNNNNNNNNNNNNNNN
NNNNNNNNNNNNNNNNNNNNNNNNNNNNNNNNNNNNNNNNNNNNNNNNNNNNNNNNNNNN
NNNNNNNNNNNNNNNNNNNNNNNNNNNNNNNNNNNNNNNNNNNNNNNNNNNNNNNNNNNN
NNNNNNNNNNNNNNNNNNNNNNNNNNNNNNNNNACAAGGAGAACAGGGAACATTCAGATT
AGATTACCATGGTATTCCTATTTATATGCTGCGTCTGGAGCACTGGATGGTTTAGGAGAT
GAGACGGATTCTACATTTGGATTGGTCTCTATTCAGATTGCAAACTACAATCATTCTGAT
GAATATTTATCTTTTAGTTGCTATTTGTCCGTCACAGAACAATCAGAATTTTACTTCCCC
AGAGCTCCATTGAACTCAAATGCCATGTTGTCCACTGAATCAATGATGAGTAGAATTGCA
GCTGGAGATTTGGAGTCATCAGTGGATGATCCTAGGTCAGAGGAGGATAAGAAATTTGAG

>DR6-1-A MT721469
GTTGGAGATGATTCTGGAGGTTTCTCAACAACAGTTTCCACAGAGCAGAATGTTCCAGAT
CCTCAAGTTGGTATAACAACCATGAAGGATTTAAAAGGGAAGGCAAACAGAGGAAAAATG
GATGTTTCAGGAGTGCAAGCACCTGTGGGAGCTATCACAACAATTGGGGATCCTGTCTTA
GCAAAGAAAGTACCTGAGACATTTCCTGAATTGAAACCTGGAGAATCTAGGCACACATCA
GATCATATGTCTATTTATAAATTTATGGGAAGGTCTCACTTTTTGTGCACTTTTACTTTC
AATTCAAACAATAAAGAGTACACATTTCCTATAACCTTGTCTTCAACTTCTAATCCTCCT
CATGGTTTGCCATCAACACTGAGGTGGTTTTTCAACTTGTTTCAGTTGTATAGAGGACCT
TTGGATTTGACAATTATCATCACAGGAGCAACAGACGTAGATGGCATGGCCTGGTTTACC
CCAGTAGGTCTTGCCGTTGATACTCCTTGGGTGGAAAAGGAGTCAGCTTTATCCATTGAC
TATAAAACTGCTCTTGGGGCTGTCAGATTCAATACAAGGAGAACAGGGAACATTCAGATT
AGATTACCATGGTATTCCTATTTANNNNNNNNNNNNNNNNNNNNNNNNNNNNNNNNNNNN
NNNNNNNNNNNNNNNNNNNNNNNNNNNNNNNNNNNNNNNNNNNNNNNNNNNNNNNNNNNN
NNNNNNNNNNNNNNNNNNNNNNNNNNNNNNNNNNNNNNNNNNNNNNNNNNNTACTTTCCC
AGAGCCCCATTGAATTCAAATGCCATGTTGTCCACTGAATCAATGATGAGTAGAATTGCA
GCTGGAGATTTGGAGTCATCAGTGGATGATCCTAGGTCAGAGGAGGATAAAAAATTTGAG

>DR6-1-B MT721470
GTTGGAGATGATTCTGGAGGTTTCTCAACAACAGTTTCCACAGAGCAGAATGTTCCAGAT
CCTCAAGTTGGTATAACAACCATGAAGGATTTAAAAGGGAAGGCAAACAGAGGAAAAATG
GATGTTTCAGGAGTGCAAGCGCCTGTGGGAGCTATCACAACAATTGAGGATCCTGTCTTA
GCAAAGAAAGTACCTGAGACATTTCCTGAATTGAAACCTGGAGAATCTAGGCACACATCA
GATCATATGTCTATTTATAAATTTATGGGAAGGTCTCACTTTTTGTGCACTTTTACTTTC
AATTCAAACAATAAAGAGTACACATTTCCTATAACCTTGTCTTCGACTTCTAATCCTCCT
CATGGTTTGCCATCAACACTGAGGTGGTTTTTCAACTTGTTTCAGTTGTATAGAGGACCT
TTGGATTTGACAATTATCATCACAGGAGCAACAGACGTAGATGGCATGGCCTGGTTTACT
CCAGTAGGTCTTGCCGTTGATACTCCTTGGGTGAAAAAGGAGTCAGCTTTATCCATTGAC
TATAAAACTGCTCTTGGGGCTGTCAGATTCAATACAAGGAGAACAGGGAACATTCAGATT
AGATTACCATGGTATTCCTATTTANNNNNNNNNNNNNNNNNNNNNNNNNNNNNNNNNNNN
NNNNNNNNNNNNNNNNNNNNNNNNNNNNNNNNNNNNNNNNNNNNNNNNNNNNNNNNNNNN
NNNNNNNNNNNNNNNNNNNNNNNNNNNNNNNNNNNNNNNNNNNNNNNNNNNTACTTTCCC
AGAGCTCCATTGAATTCAAATGCCATGTTGTCCACTGAATCAATGATGAGTAGAATTGCA
GCTGGAGATTTGGAGTCATCAGTGGATGATCCTAGGTCAGAGGAGGATAAAAAATTTGAG

>DR8-1-C MT721481
GTTGGAGATGATTCTGGAGGTTTCTCAACAACAGTTTCTACAGAGCAGAATGTTCCAGAT
CCTCAAGTTGGTATAACAACCATGAAGGATTTAAAAGGGAAGGCAAACAGAGGAAAAATG
GATGTTTCAGGAGTGCAAGCACCTGTGGAAGCTATCACAACAATTGAGGATCCAGTCTTA
GCAAAGAAAGTACCTGAGACATTTCCTGAATTGAAACCTGGAGAATCTAGGCACACATCA
GATCATATGTCTATTTATAAATTTATGGGAAGGTCTCATTTTTTGTGCACTTTTACTTTC
AATTCAAACAATAAAGAGTACACATTTCCTATAACCTTGTCTTCAACTTCTAATCCTCCT
CATGGTTTGCCATCAACACTGAGGTGGTTTTTCAATTTGTTTCAGTTGTATAGAGGACCT
TTGGATTTGACAnnnATnnnnnNNNNNNNNNNNNNNNNNNNNNNNNNNNNNNNNNNNNNN
NNNNNNNNNNNNNNNNNNNNNNNNNNNNNNNNNNNNNNNNNNNNNNNNNNNNNNNNNNNN
NNTAAAACTGCTCTTGGGGCTGTCAGATTCAATACAAGGAGAACAGGGAACATTCAGATT
AGATTACCATGGTATTCCTATTTATATGCTGTGTCTGGAGCACTGGATGGTTTAGGAGAT
AAGACGGATTCTACATTTGGATTGGTCTCTATCCAGATTGCAAATTACAATCATTCTGAT
GAATATTTATCTTTTAGTTGCTATTTGTCCGTCACAGAACAATCAGAATTTTACTTCCCC
AGAGCTCCATTGAACTCAAATGCCATGTTGTCCACTGAATCAATGATGAGTAGAATTGCA
GTTGGAGATTTGGAGTCATCAGTGGATGATCCTAGGTCAGAGGAGGATAAGAAATTTAAG

>DR8-1-B MT721480
GTTGGAGATGATTCTGGAGGTTTCTCAACAACAGTTTCTACAGAGCAGAATGCTCCAGAT
CCTCAAGTTGGTATAACAACCATGGAGGATTTAAAAGGGAAGGCAAACAGAGGAAAAATG
GATGTTTCAGGAGTGCAAGCACCTGTGGGAGCTATCACAACAATTGAGGATCCAGTCTTA
GCAAAGAAAGTACCTGAGACATTTCCTGAATTGAAACCTGGAGAATCTAGGCACACATCA
GATCATATGTCTATTTATAAATTTATGGGAAGGTCTCATTTTTTGTGCACTTTTACTTTC
AATTCAAACAATAAAGAGTACACATTTCCTATAACCTTGTCTTCAACTTCTAATCCTCCT
CATGGTTTGCCATCAACACTGAGGTGGTTTTTCAATTTGTTTCAGTTGTATAGAGGACCT
TTGGATTTGACAATTATCATCACAGGAGCAACAGATGTAGATGGCATGGCCTGGTTTACC
CCAGTAGGTCTTGCCGTTGATACTCCTTGGGTGGAAAAGGAGTCAGCTTTATCCATTGAC
TATAAAACTGCTCTTGGGGCTGTCAGATTCAATACAAGGAGAACAGGGAACATTCNNATT
AGATTACCATGGTATTCCTATTTATATGCTGTGTCTGGAGCACTGGATGGTTTAGGAGAT
AAGACGGATTCTACACTTGGATTGGTCTCTATTCAGATTGCAAATTACAATCATTCTGAT
GAATATTTATCTTTTAGTTGCTATTTGTCCGTCACAGAACAATCAGAATTTTACTTCCCC
AGAGCTCCATTGAACTCAAATGCCATGTTGTCCACTGAATCAATGATGAGTAGAATTGCA
GCTGGAGATTTGGAGTCATCAGTGGATGATCCTAGGTCAGAGGAGGATAAGAAATTTGAG

>DE8-1-E MT721519
GTTGGAGATGATTCTGGAGGTTTCTCAACAACAGTTTCTACAGAGCAGAATGTTCCAGAT
CCTCAAGTTGGTATAACAACCATGAAGGATTTAAAAGGGAAGGCAAACAGAGGAAAAATG
GATGTTTCAGGAGTGCAAGCACCTGTGGGAGCTATCACAACAATTGAGGATCCAGTCTTA
GCAAAGAAAGTACCTGAGACATTTCCTGAATTGAAACCTGGAGAATCTAGGCACACATCA
GATCATATGTCTATTTATAAATTTATGGGAAGGTCTCATTTTTTGTGCACTTTTACTTTC
AATTCAAACAATAAAGAGTACACATTTCCTATAACCTTGTCTTCAACTTCTAATCCTCCT
CATGGTTTGCCATCAACACTGAGGTGGTTTTTCAATTTGTTTCAGTTGTATAGAGGACCT
TTGGATTTGACAATTATCATCACAGGAGCAACAGATGTAGATGGCATGGCCTGGTTTACC
CCAGTAGGTCTTGCCGTTGATACTCCTTGGGTGGAAAAGGAGTCAGCTTTACCCATTGAC
TATAAAACTGCCCTTGGGGCTGTCAGATTCAATACAAGGAGAACAGGGAACATCCAGATT
AGATTACCATGGTATTCCTATTTATATGCTGTGTCTGGAGCACTGGATGGTTTAGGAGAT
AAGACGGATTCTACANTTGGATTGGTCTCTATTCAGATTGCAAATTACAATCATTCTGAT
GAATATTTATCTTTTAGTTGCTATTTGTCCGTCACAGAACAATCAGAATTTTACTTCCCC
AGAGCTCCATTGAACTCAAATGCCATGTTGTCCACTGAATCAATGATGAGTAGAATTGCA
GCTGGAGATTTGGAGTCATCAGTGGATGATCCTAGGTCAGAGGAGGATAAGAAATTTGAG

>DE9-1-A MT721522
GTTGGAGATGATTCTGGAGGTTTCTCAACAACAGTTTCTACAGAGCAGAATGTTCCAGAT
CCTCAAGTTGGTATAACAACCATGAAGGATTNNNNNNNNNNNNNNNNNNNNNNNNNNNNN
NNNNNNNNNNNNNNNNNNNNNNNNNNNNNNNNNNNNNNNNNNNNNNNNNNNNNNNNNNNN
NNNNNNNNNNNNNNNNNNNNNNNNNNNNNNNNNNNNNNNNNNNNNNNNNNNNNNNNNNNN
NNNNNNNNNNNNNNNNNNNNNNNNNNNNNNNNNNNNNNNNNNNNNNNNNNNNNNNNNNNN
NNNNNNNNNNNNNNNNNNNNNNNNNNNNNNNTAACCTTGTCTTCAACTTCTAATCCTCCT
CATGGTCTGCCATCAACACTGAGGTGGTTTTTCAATTTGTTTCAGTTGTATAGAGGACCT
TTGGATTTGACAATTATCATCACAGGAGCAACAGATGTAGATGGCATGGCCTGGTTTACC
CCAGTAGGTCTTGCCGTTGATACTCCTTGGGTGGAAAAGGAGTCAGCTTTATCCATTGAC
TATAAAACTGCTCTTGGGGCTGTCAGATTCAATACAAGGAGAACAGGGAACATTCAGATT
AGATTACCATGGTATTCCTATTTATATGCTGTGTCTGGAGCACTGGATGGTTTAGGAGAT
AAGACGGATTCTACATTTGGATTGGTCTCTATTCAGATTGCAAATTACAATCATTCTGAT
GAATATTTATCTTTTAGTTGCTATTTGTCCGTCACAGAACAATCAGAATTTTACTTCCCC
AGAGCTCCATTGAACTCAAATGCCATGTTGTCCACTGAATCAATGATGAGTAGAATTGCA
GCTGGAGATTTGGAGTCATCAGTGGATGATCCTAGGTCAGAGGAGGATAAGAAATTTGAG

>DE9-1-D MT721525
GTTGGAGATGATTCTGGAGGTTTCTCAACAACAGTTTCCACAGAGCAGAGTGTTCCAGAT
CCTCAAGTTGGTATAACAACCATGAAGGATTTAAAAGGGAAGGCAAACAGAGGAAAAATG
GATGCTTCAGGAGTGCAAGCACCTGTCGGAGCTATCACAACAATTGAGGATCCAGTTTTA
GCAAAGAAAGTACCTGAGACATTTCCTGAATTGAAACCTGGAGAATCTAGGCACACATCA
GATCATATGTCTATTTATAAATTTATGGGAAGGTCTCATTTTTTGTGCACTTTTACTTTC
AATTCAAACAACAAAGAGTACACATTTCCTATAACCTTGTCTTTAACTTCTAATCCTCCT
CATGGTTTGCCATCAACACTGAGGTGGTTTTTCAACTTGTTTCAGTTGTATAGAGGACCT
TTGGATTTGACAATTATCATCACAGGAGCAACAGATGTAGATGGCATGGCCTGGTTCACC
CCAGTAGGTCTTGCCGTTGATACTCCTTGGGTGGAAAAGGAGTCAGCTTTATCCATTGAC
TATAAAACTGCTCTTGGGGCTGTCAGATTCAATGCAAGGAGAACAGGGAACATTCAGATT
ANNTTACCATGGTATTCCTATTTATATGCTGTGTCTGGAGCACTGGATGGTTTAGGAGAT
AAGACGGATTCTACATTCGGATTGGTCTCTATTCAGATTGCAAATTACAATCATTCTGAT
GAATACTTATCTTTTAGTTGCTATTTGTCCGTCACAGAACAATCAGAATTTTACTTCCCC
AGAGCTCCATTGAACTCAAATGCCATGTTGTCCACTGAATCAATGATGAGTAGAATTGCA
GCTGGAGATTTGGAGTCATCAGTGGATGATCCTAGGTCAGAGGAGGATAAGAAATTTGAG

>DE10-1-D MT721529
GTTGGAGATGATTCTGGAGGTTTCTCAACAACAGTTTCTACAGAGCAGAATGTTCCAGAT
CCTCAAGTTGGTATAACAACCATGAAGGATTTAAAAGGGAAGGCAAACAGAGGAAAAATG
GATGTTTCAGGAGTGCAAGCACCTGTGGGAGCTATCACAAGAATTGAGGATCCAGTCTTA
GCAAAGAAAGTACCTGAGACATTTCCTGAATTGAAACCTGGAGAATCTAGGCACACATCN
NACCATATGTCTATTTATAAATTTATGGGAAGGTCTCATTTTTTGTGCACTTTTACTTTC
AATTCAAACAATAAAGAGTACACATTTCCTATAACCTTGTCTTCAACTTCTAATCCTCCT
CATGGTTTGCCATCAACACTGAGGTGGTTTTTCAATTTGTTTCAGTTGTATAGAGGACCT
TTGGATTTGACAATTATCATCACAGGAGCAACAGATGTAGATGGCATGGCCTGGTTTACC
CCAGTAGGTCTTGCCGTTGATACTCCTTGGGTGGAAAAGGAGTCAGCTTTATCCATTGAC
TATAAAACTGCTCTTGGGGCTGTCAGATTCAATACAAGGAGAACAGGGAACATTCAGATT
AGATTACCATGGTATTCCTATTTATATGCTGTGTCTGGAGCACTGGATGGTTTAGGAGAT
AAGACGGATTCTACATTTGGATTGGTCTCTATTCAGATTGCAAATTACAATCATTCTGAT
GAATATTTATCTTTTAGTTGCTATTTGTCCGTCACAGAACAATCAGAATTTTACTTCCCC
AGAGCTCCATTGAACTCAAATGCCATGTTGTCCACTGAATCAATGATGAGTAGAATTGCA
GCTGGAGATTTGGAGTCATCAGTGGATGATCCTAGGTCAGAGGAGGATAAGAAATTTGAG

>DE3-1-B MT721543
GTTGGAGATGATTCTGGAGGTTTCTCAACAACAGTTTCTACAGAGCAGAATGTTCCAGAT
CCTCAAGTTGGTATAACAACCATGAAGGATTTAAAAGGGAAGGCAAACAGAGGAAAAATG
GAYGTTTCAGGAGTGCAAGCACCTGTGGGAGCTATCACAACAATTGAGGATCCAGTCTTA
GCAAAGAAAGTACCTGAGACATTTCCTGAATTGAAACCTGGAGAATCTAGGCACACATCA
GATCATATGTCTATTTATAAATTTATGGGAAGGTCTCATTTTTTGTGCACTTTTACTTTC
AATTCAAACAATAAAGAGTACACATTTCCTATAACCTTGTCTTCAACTTCTAATCCTCCT
CATGGTTTGCCATCAACACTGAGGTGGTTTTTCAATTTGTTTCAGTTGTATAGAGGACCT
TTGGATTTGACAATTATCATCACAGGAGCAACAGATGTAGATGGCATGGCCTGGTTTACC
CCAGTAGGTCTTGCCGTTGATACTCCTTGGGTGGAAAAGGAGTCAGCTTTATCCATTGAC
TATAAAACTGCTCTTGGGGCTGTCAGATTCAATACAAGGAGAACAGGGAACATTCAGATT
AGATTACCATGGTATTCCTATTTATATGCTGTGTCTGGAGCACTGGATGGTTTAGGAGAT
AAGACGGATTCTACATTTGGATTGGTCTCTATTCAGATTGCAAATTACAATCATTCTGAT
GAATATTTATCTTTTAGTTGCTATTTGTCCGTCACAGAACAATCAGAATTTTACTTCCCC
AGAGCTCCATTGAACTCAAATGCCATGTTGTCCACTGAATCAATGATGAGTAGAATTGCA
GCTGGAGATTTGGAGTCATCAGTGGATGATCCTAGGTCAGAGGAGGATAAGAAATTTGAG

>DE3-1-E MT721545
GTTGGAGATGATTCTGGAGGTTTCTCAACAACAGTTTCTACAGAGCAGAATGTTCCAGAT
CCTCAAGTTGGTATAACAACCATGAAGGATTTAAAAGGGAAGGCAAACAGAGGAAAAATG
GATGTTTCAGGAGTGCAAGCACCTGTGGGAGCTATCACAACAATTGAGGATCCAGTCTTA
GCAAAGAAAGTACCTGAGACATTTCCTGAATTGAAACCTGGAGAATCTAGGCACACATCA
GATCATATGTCTATTTATAAATTTATGGGAAGGTCTCATTTTTTGTGCACTTTTACTTTC
AATTCAAACAATAAAGAGTACACATTTCCTATAACCTTGTCTTCAACTTCTAATCCTCCT
CATGGTTTGCCATCAACACTGAGGTGGTTTTTCAATTTGTTTCAGTTGTATAGAGGACCT
TTGGATTTGACAATTATCATCACAGGAGCAACAGATGTAGATGGCATGGCCTGGTTNNNN
NNNGTAGGTCTTGCCGTTGATACTCCTTGGGTGGAAAAGGAGTCAGCCTTATCCATTGAC
TATAAAACTGCTCTTGGGGCTGTCAGATTCAATACAAGGAGAACAGGGAACATTCAGATT
AGATTACCATGGTATTCCTATTTATATGCTGTGTCTGGAGCACTGGATGGTTTAGGAGAT
AAGACGGATTCTACATTTGGATTGGTCTCTATTCAGATTGCAAATTACAATCATTCTGAT
GAATATTTATCTTTTAGTTGCTATTTGTCCGTCACAGAACAATCAGAATTTTACTTCCCC
AGAGCTCCATTGAACTCAAATGCCATGTTGTCCACTGAATCAATGATGAGTAGAATTGCA
GCTGGAGATTTGGAGTCATCAGTGGATGATCCTAGGTCAGAGGAGGATAAGAAATTTGAG

>DE3-1-F MT721546
GTTGGAGATGATTCTGGAGGTTTCTCAACAACAGTTTCTACAGAGCAGAATGTTCCAGAT
CCTCAAGTTGGTATAACAATCATGAAGGATTTAAAAGGGAAGGCAAACAGAGGAAAAATG
GATGTTTCAGGAGTGCAAGCACCTGTGGGAGCTATCACAACAATTGAGGATCCAGTCTTA
GCAAAGAAAGTACCTGAGACATTTCCTGAATTGAAACCTGGAGAATCTAGGCACACATCA
GATCATATGTCTATTTATAAATTTATGGGAAGGTCTCATTTTTTGTGCACTTTTACTTTC
AATTCAAACAATAAAGAGTACACATTTCCTATAACCTTGTCTTCAACTTCTAATCCTCCT
CATGGTTTGCCATCAACACTGAGGTGGTTTTTCAATTTGTTTCAGTTGTATAGAGGACCT
TTGGATTTGACAATTATCGTCACAGGAGCAACAGATGTAGATGGCATGGCCTGGTTTACC
CCAGTAGGTCTTGCCGTTGATACTCCTTGGGTGGAAAAGGAGTCAGCTTTATCCATTGAC
TATAAAACTGCTCTTGGGGCTGTCAGATTCAATACAAGGAGAACAGGGAACATTCAGATT
AGATTACCATGGTGTTCCTATTTATATGCTGTGTCTGGAGCACTGGATGGTTTAGGAGAT
AAGACGGATTCTACATTTGGATTGGTCTCTATTCAGATTGCAAATTACAATCATTCTGAT
GAGTATTTATCTTTTAGTTGCTATTTGTCCGTCACAGAACAATCAGAATTTTACTTNCCC
AGAGCTCCATTGAACTCAAATGCCATGTTGTCCACTGAATCAATGATGAGTAGAATTGCA
GCTGGAGATTTGGAGTCATCAGTGGATGATCCTAGGTCAGAGGAGGATAAGAAATTTGAG

>DE3-1-G MT721547
GTTGGAGATGATTCTGGAGGTTTCTCAACAACAGTTTCTACAGAGCAGAATGTTCCAGAT
CCTCAAGTTGGTATAACAACCGTGAAGGATTTAAAAGGGAAGGCAAACAGAGGAAGAATG
GATGTTTCAGGAGTGCAAGCACCTGTGGGAGCTATCACAACAATTGAGGATCCAGTCTTA
GCAAAGAAAGTACCTGAGACATTTCCTGAATTGAAACCTGGAGAATCTAGGCACACATCA
GATCATATGTCTATTTATAAATTTATGGGAAGGTCTCATTTTTTGTGCACTTTTACTTTC
AATTCAAACAATAAAGAGTACACATTTCCTATAACCTTGTCTTCAACTTCTAATCCTCCT
CATGGTTTGCCATCAACACTGAGGTGGTTTTTCAATTTGTTTCAGTTGTATAGAGGACCT
TTGGATTTGACAATTATCATCACAGGAGCAACAGATGTAGATGGCATGGCCTGGTTNNNN
NNNGTAGGTCTTGCCGTTGATACTCCTTGGGTGGAAAAGGAGTCAGCTTTATCCATTGAC
TATAAAACTGCTCTTGGGGCTGTCAGATTCAATACAAGGAGAACAGGGAACATTCAGATT
AGATTACCATGGTATTCCTATTTATATGCTGTGTCTGGAGCACTGGATGGTTTAGGAGAT
AAGACGGATTCTACATTTGGATTGGTCTCTATTCAGATTGCAAATTACAATCATTCTGAT
GAATATTTATCTTTTAGTTGCTATTTGTCCGTCACAGAACAATCAGAATTTTACTTCCCC
AGAGCTCCATTGAACTCAAATGCCATGTTGTCCACTGAATCAATGATGAGTAGAATTGCA
GCTGGAGATTTGGAGTCATCAGTGGATGATCCTAGGTCAGAGGAGGATGAGAAATTTGAG

>OR3-1-2 MT721589
GTTGGAGATGATTCTGGAGGTTTCTCAACAACAGTTTCTACAGAGCAGAATGTTCCAGAT
CCTCAAGTTGGCATAACAACCATGAAGGATTTAAAAGGGAAGGCAAACAGAGGAAAAATG
GATGTTTCAGGAGTGCAAGCACCTGTGGGAGCTATCACAACAATTGAGGATCCAGTCTTA
GCAAAGAAAGTACCTGAGACATTTCCTGAATTGAAACCTGGAGAATCTAGGCACACATCA
GATCATATGTCTATTTATAAATTTATGGGAAGGTCTCATTTTTTGTGCACTTTTACTTTC
AATTCAAACAATAAAGAGTACACATTTCCTATAACCTTGTCTTCAACTTCTAATCCTCCT
CATGGTTTGCCATCAACACTGAGGTGGTTTTTCAATTTGTTTCAGTTGTATAGAGGACCT
TTGGATTTGACAATTATCATCACAGGAGCAACAGATGTAGATGGCATGGCCTGGTTTACC
CCAGTAGGTCTTGCCGTTGATACTCCTTGGGTGGAAAAGGAGTCAGCTTTATCCATTGAC
TATAAAACTGCTCTTGGGGCNNTCAGATTCAATACAAGGAGAACAGGGAACATTCAGATT
AGATTACCATGGTATTCCTATTTATATGCTGTGTCTGGAGCACTGGATGGTTTAGGAGGT
AAGACGGATCCTACACTTGGATTGGTCTCTATTCAGATTGCAAATTACAATCATTCTGAT
GAATATTTATCTTTTAGTTGCTATTTGTCCGTCACAGAACAATCAGAATTTTACTTCCCC
AGAGCTCCATTGAACTCAAATGCCATGTTGTCCACTGAATCAATGATGAGTAGAATTGCA
GCTGGAGATTTGGAGTCATCAGTGGATGATCCTAGGTCAGAGGAGGATAAGAAATTTGAG

>OE7-1-308 MT721609
GCTGGAGATGATTCTGGAGGTTTCTCAACAACAGTTTCTACAGAGCAGAATGTTCCAGAT
CCTCAAGTTGGTATAACAACCATGAAGGATTTAAAAGGGAAGGCAAACAGAGGAAAAATG
GNNNTTTCAGGAGTGCAAGCACCTGTGGGAGCTATCACAACAATTGAGGATCCAGTCTTA
GCAAAGAAAGTACCTGAGACATTTCCTGAATTGAAACCTGGAGAGTCTAGGCACACATCA
GATCATATGTCTATTTATAAATTTATGGGAAGGTCTCATTTTTTGTGCACTTTTACTTTC
AATTCAAACAATAAAGAGTACACATTTCCTATAACCTTGTCTTCAACTTCTAATCCTCCT
CATGGTTTGCCATCAACACTGAGGTGGTTTTTCAATTTGTTTCAGTTGTATAGAGGACCT
TTGGATTTGACAATTATCATCACAGGAGCAACAGATGTAGATGGCATGGCCTGGTTTACC
CCAGTAGGTCTTGCCGTTGATACTCCTTGGGTGGAAAAGGAGTCAGCTTTATCCATTGAC
TATAAAACTGCTCTTGGGGCTGTCAGATTCAATACAAGGAGAACAGGGAACATTCAGATT
AGATTACCATGGTATTCCTATTTATATGCTGTGTCTGGAGCACTGGATGGTTTAGGAGAT
AAGACGGATTCTACATTTGGATTGGTCTCTATTCAGATTGCAAATTACAATCATTCTGAT
GAATATTTATCTTTTAGTTGTTATTTGTCCGTCACAGAACAATCAGAATTTTACTTCCCC
AGAGCTCCATTGAACTCAAATGCCATGTTGTCCACTGAATCAATGATGAGTAGAATTGCA
GCTGGAGATTTGGAGTCATCAGTGGATGATCCTAGGTCAGAGGAGGATAAGAAATTTGAG

>OE2-1-A MT721635
GTTGGAGATGATTCTGGAGGTTTCTCAACAACAGTTTCTACAGAGCAGAATGTTCCAGAT
CCTCAAGTTGGTATAACAACCATGAAGGATTTAAAAGGGAAGGCAAACAGAGGAAAAATG
GATGTTTCAGGAGTGCAAGCACCTGTGGGAGCTATCACAACAATTGAGGATCCAGTCTTA
GCAAAGAAAGTACCTGAGACATTTCCTGAATTGAAACCTGGAGAATCTAGGCACACATCA
GATCATATGTCTATTTATAANTTTATGGGAAGGTCTCATTTTTTGTGCACTTTTACTTTC
AATTCAAACAATAAAGAGTACACATTTCCTATAACCTTGTCTTCAACTTCTAACCCTCCT
CATGGTTTGCCATCAACACTGAGGTGGTTTTTCAATTTGTTTCAGTTGTATAGAGGACCT
CTGGATTTGACAATTATCATCACAGGAGCAACAGATGTAGATGGCATGGCCTGGTTTACC
CCAGTAGGCCTTGCCGTTGATACTCCTTGGGTGGAAAAGGAGTCAGCTTTATCCATTGAC
TATAAAACTGCTCTTGGGGCTGTCAGATTCAATACAAGGAGAACAGGGAACATCCAGATT
AGATTACCATGGTATTCCTATTTATATGCTGTGTCTGGAGCACTGGATGGTTTAGGAGAT
AAGACGGATTCTACATTTGGATTGGTCTCTATTCAGATTGCAAATTACAATCATTCTGAT
GAATATTTATCTTTTAGTTGCTATTTGTCCGTCACAGAACAATCAGAATTTTACTTCCCC
AGAGCTCCATTGAACTCAAATGCCATGTTGTCCACTGAATCAATGATGAGTAGAATTGCA
GCTGGAGATTTGGAGTCATCAGTGGATGATCCTAGGTCAGAGGAGGATAAGAAATTTGAG

>OE2-1-B MT721636
GTTGGAGATGATTCTGGAGGTTTCTCAACAACAGTTTCTACAGAGCAGAATGTTCCAGAT
CCTCAAGTTGGTATAACAACCATGAAGGATTTAAAAGGGAAGGCAAACAGAGGAAAAATG
GATGTTTCAGGAGTGCAAGCACCTGTGGGAGCTATCACAACAATTGAGGATCCAGTCTTA
GCAAAGAAAGTACCTGAAACATTTCCTGAATTGAAACCTGGAGAATCCAGGCACACATCA
GATCATATGTCTATTTATAANTTTATGGGAAGGTCTCATTTTTTGTGCACTTTTACTTTC
AATTCAAACAATAAAGAGTACACATTTCCTATAACCTTGTCTTCAACTTCTAACCCTCCT
CATGGTTTGCCATCAACACTGAGGTGGTTTTTCAATTTGTTTCAGTTGTATAGAGGACCT
TTGGATTTGACAATTATCATCACAGGAGCAACAGATGTAGATGGCATGGCCTGGTTTACC
CCAGTAGGTCTTGCCGTTGATACTCCTTGGGTGGAAAAGGAGTCAGCTTTATCCATTGAC
TATAAAACTGCTCTTGGGGCTGTCAGATTCAATACAAGGAGAACAGGGAACATCCAGATT
AGATTACCATGGTATTCCTATTTATATGCTGTGTCTGGAGCACTGGATGGTTTAGGAGAT
AAGACGGATTCTACATTTGGATTGGTCTCTATTCAGATTGCAAATTACAATCATTCTGAT
GAATATTTATCTTTTAGTTGCTATTTGTCCGTCACAGAACAATCAGAATTTTACTTCCCC
AGAGCTCCATTGAACTCAAATGCCATGTTGTCCACTGAATCAATGATGAGTAGAATTGCA
GCTGGAGATTTGGAGTCATCAGTGGATGATCCTAGGTCAGAGGAGGATAAGAAATTTGAG

>OE2-1-C MT721637
GTTGGAGATGATTCTGGAGGTTTCTCAGCAACAGTTTCTACAGAGCAGAATGTTCCAGAT
CCTCAAGTTGGTATAACAACCATGAAGGATTTAAAAGGGAAGGCAAACAGAGGAAAAATG
GATGTTTCAGGAGTGCAAGCACCTGTGGGAGCTATCACAACAATTGAGGATCCAGTCTTA
GCAAAGAAAGTACCTGAGACATTTCCTGAATTGAAACCTGGAGAATCTAGGCACACATCA
GATCATATGTCTATTTATAANTTTATGGGAAGGTCTCATTTTTTGTGCACTTTTACTTTC
AATTCAAACAATAAAGAGTACACATTTCCTATAACCTTGTCTTCAACTTCTAACCCTCCT
CATGGTTTGCCATCAACACTGAGGTGGTTTTTCAATTTGTTTCAGTTGTATAGAGGACCT
TTGGATTTGACAATTATCATCACAGGAGCAACAGATGTAGATGGCATGGCCTGGTTTACC
CCAGTAGGTCTTGCCGTTGATACTCCTTGGGTGGAAAAGGAGTCAGCTTTATCCATTGAC
TATAAAACTGCTCTTGGGGCTGTCAGATTCAATACAAGGAGAACAGGGAACATCCAGATT
AGATTACCATGGTATTCCTATTTATATGCTGTGTCTGGAGCACTGGATGGTTTAGGAGAT
AAGACGGATTCTACATTTGGATTGGTCTCTATTCAGATTGCAAATTACAATCATTCTGAT
GAATATTTATCTTTTAGTTGCTATTTGTCCGTCACAGAACAATCAGAATTTTACTTCCCC
AGAGCTCCATTGAACTCAAATGCCATGTTGTCCACTGAATCAATGATGAGTAGAATTGCA
GCTGGAGATTTGGAGTCATCAGTGGATGATCCTAGGTCAGAGGAGGATAAGAAATTTGAG

>OE2-1-D MT721638
GTTGGAGATGATTCTGGAGGTTTCTCAACAACAGTTTCTACAGAGCAGAATGTTCCAGAT
CCTCAAGTTGGTATAACAACCATGAAGGATTTAAAAGGGAAGGCAAACAGAGGAAAAATG
GATGTTTCAGGAGTGCAAGCACCTGTGGGAGCTATCACAACAATTGAGGATCCAGTCTTA
GCAAAGAAAGTACCTGAGACATTTCCTGAATTGAAACCTGGAGAATCTAGGCACACATCA
GATCATATGTCTATTTATAANTTTATGGGAAGGTCTCATTTTTTGTGCACTTTTACTTTC
AATTCAAACAATAAAGAGTACACATTTCCTATAACCTTGTCTTCAACTTCTAACCCTCCT
CATGGTTTGCCATCAACACTGAGGTGGTTTTTCAATTTGTTTCAGTCGTATAGAGGACCT
TTGGATTTGACAATTATCATCACAGGAGCAACAGATGTAGATGGCATGGCCTGGTTTACC
CCAGTAGGTCTTGCCGTTGATACTCCTTGGGTGGAAAAGGAGTCAGCTTTATCCATTGGC
TATAAAACTGCTCTTGGGGCTGTCAGATTCAATACAAGGAGAACAGGGAACATCCAGATT
AGATTACCATGGTATTCCTATTTATATGCTGTGTCTGGAGCACTGGATGGTTTAGGAGAT
AAGACGGATTCTACATTTGGATTGGTCTCTATTCAGATTGCAAATTACAATCATTCTGAT
GAATATTTATCTTTTAGTTGCTATTTGTCCGTCACAGAACAATCAGAATTTTACTCCCCC
AGAGCTCCATTGAACTCAAATGCCATGTTGTCCACTGAATCAATGATGAGTAGAATTGCA
GCTGGAGATTTGGAGTCATCAGTGGATGATCCTAGGTCAGAGGAGGATAAGAAATTTGAG

>OE2-1-E MT721639
GTTGGAGATGATTCTGGAGGTTTCTCAACAACAGTTTCTACAGAGCAGAATGTTCCAGAT
CCTCAAGTTGGTATAACAACCATGAAGGATTTAAAAGGGAAGGCAAACAGAGGAAAAATG
GATGTTTCAGGAGTGCAAGCACCTGTGGGAGCTATCACAACAATTGAGGATCCAGTCTTA
GCAAAGAAAGTACCTGAGACATTTCCTGAATTGAAACCTGGAGAATCTAGGCACACATCA
GATCATATGTCTATTTATAANTTTATGGGAAGGTCTCATTTTTTGTGCACTTTTACTTTC
AATTCAAACAATAAAGAGTACACATTTCCTATAACCTTGTCTTCAACTTCTAACCCTCCT
CATGGTTTGCCATCAACACTGAGGTGGTTTTTCAATTTGTTTCAGTTGTATAGAGGACCT
TTGGATTTGACAATTATCATCACAGGAGCAACAGATGTAGATGGCATGGCCTGGTTTACC
CCAGTAGGTCTTGCCGTTGATACTCCTTGGGTGGAAAAGGAGTCAGCTTTATCCATTGAC
TATAAAACTGCTCTTGGGGCTGTCAGATTCAATACAAGGAGAACAGGGAACATCCAGATT
AGATTACCATGGTATTCCTATTTATATGCTGTGTCTGGAGCACTGGATGGTTTAGGAGAT
AAGACGGATTCTACATTTGGATTGGTCTCTATTCAGATTGCAAATTACAATCATTCTGAT
GAATATTTATCTTTTAGTTGCTATTTGTCCGTCACAGAACAATCAGAATTTTACTTCCCC
AGAGCTCCATTGAACTCAAATGCCATGTTGTCCACTGAATCAATGATGAGTAGAATTGCA
GCTGGAGATTTGGAGTCATCAGTGGATGATCCTAGGTCAGAGGAGGATAAGAAATTTGAG

>OE3-1-2 MT721641
GTTGGAGATGATTCTGGAGGTTTCTCAACAACAGTTTCTACAGAGCAGAATGTTCCAGAT
CCTCAAGTTGGTATAACAACCATGAAGGATTTAAAAGGGAAGGCAAACAGAGGAAAAATG
GATGTTTCAGGAGTGCAAGCACCTGTGGGAGCTATCACAACAATTGAGGATCCAGTCTTA
GCAGAGAAAGTACCTGAGACATTTCCTGAATTGAAACCTGGAGAATCTAGGCACACATCA
GATCATATGTCTATTTATAAATTTATGGGAAGGTCTCATTTTTTGTGCACTTTTACTTTC
AATTCAAACAATAAAGAGTACACATTTCCTATAACCTTGTCTTCAACTTCTAATCCTCCT
CATGGTTTGCCATCAACACTGAGGTGGTTTTTCAATTTGTTTCAGTTGTATAGAGGACCT
TTGGATTTGACAATTATCATCACAGGAGCAACATATGTAGATGGCATGGCCTGGTTTACC
CCAGTAGGTCTTGCCGTTGATACTCCTTGGGTGGAAAAGGAGTCAGCTTTATCCATTGAC
TATAAAACTGCTCTTGGGGCTGTCAGATTCAATACAAGGAGAACAGGGAACATTCAGATT
AGATTACCATGGTATTCCTANNTATATGCTGTGCCTGGAGCACTGGATGGTTTAGGAGAT
AAGACGGATTCTACATTTGGATTGGTCTCTATTCAGATTGCAAATTACAATCATTCTGAT
GAATATTTATCTTTTAGTTGCTATTTGTCCGTCACAGAACAATCAGAATTTTACTTCCCC
AGAGCTCCATTGAACTCAAATGCCATGTTGTCCACTGAATCAATGATGAGTAGAATTGCA
GCTGGAGATTTGGAGTCATCAGTGGATGATCCTAGGTCAGAGGAGGATAAGAAATTTGAG

>FR8-1-B MT380576
GTTGGAGATGATTCTGGAGGTTTCTCAACAACAGTTTCCACAGAGCAGAATGTTCCAGAT
CCTCAAGTTGGTATAACAACCATGAAGGATTTAAGAGGGAAGGCAAACAGAGGAAAAATG
GATGTTTCAGGAGTGCAAGCACCTGTGGGAGCTATCACAACAATTGAGGATCCAGTCTTA
GCAAAGAAAGTACCTGAGACATTTCCTGAATTGAAACCTGGAGAATCTAGGCACACATCA
GATCATATGTCTATTTATAAATTTATGGGAAGGTCTCACTTTTTGTGCACTTTTACTTTC
AATTCAAACAATAAAGAGTACACATTTCCTATAACCTTGTCTTCAACTTCTAATCCTCCT
CATGGTTTGCCATCAACACTGAGGTGGTTTTTCAACTTGTTTCAGTTGTATAGAGGACCT
TTGGACTTGACAATTATCATCACAGGAGCAACAGACGTAGATGGCATGGCCTGGTTTACC
CCAGTAGGTCTTGCCGTTGATACTCCTTGGGTGGAAAAGGAGTCAGCTTTATCCATTGAC
TATAAAACTGCTCTTGGGGCTGTCAGATTCAATACAAGGAGAACAGGGAACATTCAGATT
AGATTACCATGGTATTCCTATTTATATGCTGTGTCTGGAGCACTGGATGGTTTGGGAGAC
AAGACGGATTCTACATTTGGATTGGTCTCTATTCAGATTGCAAATTACAATCATTCTGAT
GAATATTTATCTTTTAGTTGCTATTTGTCCGTCACAGAACAATCAGAATTTTATTTTCCC
AGAGCTCCATTGAACTCAAATGCCATGTTGTCCACTGAATCAANGATGAGTAGAATTGCA
GCTGGAGATTTGGAGTCATCAGTGGATGATCCTAGGTCAGAGGAGGATAAAAAATTTGAG

>FR1-1-2 MT380586
GTTGGAGATGATTCTGGAGGTTTCTCAACAACAGTTTCCACAGAGCAGAATGTTCCAGAT
CCTCAAGTTGGTATAACAACTATGAAGGATTTAAAAGGGAAGGCAAACAGAGGAAAAATG
GATGTTTCAGGAGTGCAAGCACCTGTGGGAGCTATCACAACAATTGAGGATCCAGTTTTA
GCAAAGAAAGTACCTGAGACATTTCCTGAATTAAAACCTGGAGAATCTAGGCACACATCA
GATCATATGTCTATTTATAAATTTATGGGAAGGTCTCACTTTTTGTGCACTTTTACTTTC
AATTCAAACAATAAGGAGTACACATTTCCTATAACCTTGTCTTCAACTTCTAATCCTCCT
CATGGTTTGCCATCAACACTGAGGTGGTTTTTCAACTTGTTTCAGTTGTATAGAGGACCT
TTGGATTTGACAATTATCATCACAGGAGCAACAGACGTAGATGGCATGGCCTGGTTTACC
CCAGTAGGTCTTGCTGTTGATACTCCTTGGGTGGAAAAGGAGTCAGCTTTATCCATTGAC
TATAAAACTGCTCTTGGGGCTGTCAGATTCAATACAAGGAGAACAGGGAACATTCAGATT
AGATTACCATGGTATTCCTATTTATATGCTGTGTCTGGAGCACTGGATGGTTTAGGAGAC
AAGACGGATTCTACATTTGGATTGGTCTCTATTCAGATTGCAAATTATAATCATTCTGAT
GANNATTTATCTTTTAGTTGCTATTTGTCCGTCACAGAACAATCAGAATTTTACTTTCCC
AGAGCTCCGTTGAACTCAAATGCCATGTTGTCCACTGAATCAATGATGAGTAGAATTGCA
GCTGGAGATTTGGAGTCATCAGTGGATGATCCTAGGTCAGAGGAGGATAAAAAATTTGAG

>FR1-1-3 MT380587
GTTGGAGATGATTCTGGAGGTTTCTCAACAACAGTTTCCACAGAGCAGAATGTTCCAGAT
CCTCAAGTTGGTATAACAACTATGAAGGATTTAAAAGGGAAGGCAAACAGAGGAAAAATG
GATGTTTCAGGAGTGCAAGCACCTGTGGGAGCTATCACAACAATTGAGGATCCAGTTTTA
GCAAAGAAAGTACCTGAGACATTTCCTGAATTAAAACCTGGAGAATCTAGGCACACATCA
GATCATATGTCTATTTATAAATTTATGGGAAGGTCTCACTTTTTGTGCACTTTTACTTTC
AATCCAAACAATAAGGAGTACACATTTCCTATAACCTTGTCTTCAACTTCTAATCCTCCT
CATGGTTTGCCATCAACACTGAGGTGGTTTTTCAACTTGTTTCAGTTGTATAGAGGACCT
TTGGATTTGACAATTATCATCACAGGGGCAACAGACGTAGATGGCATGGCCTGGTTTACC
CCAGTAGGTCTTGCTGTTGATACTCCTTGGGTGGAAAAGGAGTCAGCTTTATCCATTGAC
TATAAAACTGCTCTTGGGGCTGTCAGATTCGATACAAGGAGAACAGGGAACATTCAGATT
AGATTACCATGGTATTCCTATTTATATGCTGTGTCTGGAGCACTGGATGGTTTAGGAGAC
AAGACGGATTCTACATTTGGATTGGTCTCTATTCAGATTGCAAATTATAATCATTCTGAT
GANNATTTATCTTTTAGCTGCTATTTGTCCGTCACAGAACAATCAGAATTTTACTTTCCC
AGAGCTCCGTTGAACTCAAATGCCATGTTGTCCACTGAATCAATGATGAGTAGAATTGCA
GCTGGAGATTTGGGGTCATCAGTGGATGATCCTAGGTCAGAGGAGGATAAAAAATTTGAG

>FR1-1v-a3 MT380634
GTTGGAGATGATTCTGGAGGTTTCTCAACAACAGTTTCCACAGAGCAGAATGTTCCAGAT
CCTCAAGTTGGTATAACAACTATGAAGGATTTAAAAGGGAAGGCAAACAGAGGAAAAATG
GATGTTTCAGGAGTGCAAGCACCTGTGGGAGCTATCACAACAATTGAGGATCCAGTTTTA
GCAAAGAAAGTACCTGAGACATTTCCTGAATTAAAACCTGGAGAATCTAGGCACACATCA
GATCATATGTCTATTTATAAATTTATGGGAAGGTCTCACTTTTTGTGCACTTTTACTTTC
AATCCAAACAATAAGGAGTACACATTTCCTATAACCTTGTCTTCAACTTCTAATCCTCCT
CATGGTTTGCCATCAACACTGAGGTGGTTTTTCAACTTGTTTCAGTTGTATAGAGGACCT
TTGGATTTGACAATTATCATCACAGGGGCAACAGACGTAGATGGCATGGCCTGGTTTACC
CCAGTAGGTCTTGCTGTTGATACTCCTTGGGTGGAAAAGGAGTCAGCTTTATCCATTGAC
TATAAAACTGCTCTTGGGGCTGTCAGATTCGATACAAGGAGAACAGGGAACATTCAGATT
AGATTACCATGGTATTCCTATTTATATGCTGTGTCTGGAGCACTGGATGGTTTAGGAGAC
AAGACGGATTCTACATTTGGATTGGTCTCTATTCAGATTGCAAATTATAATCATTCTGAT
GA--ATTTATCTTTTAGCTGCTATTTGTCCGTCACAGAACAATCAGAATTTTACTTTCCC
AGAGCTCCGTTGAACTCAAATGCCATGTTGTCCACTGAATCAATGATGAGTAGAATTGCA
GCTGGAGATTTGGGGTCATCAGTGGATGATCCTAGGTCAGAGGAGGATAAAAAATTTGAG

>FR4-1-32 MT380564
NNNNNNNNNNNNNNNNNNNNNNNNNNNNNNNNNNNNNNNNNNNNNNNNNNNNNNNNNNNN
NNNNNNNNNNNNNNNNNNNNNNNNNNNNNNNNNNNNNNNNNNNNNNNNNNNNNNNNNNNN
NNNNNNNNNNNNNNNNNNNNNNNNNNNNNNNNNNNNNNNNNNNNNNNNNNNNNNNNNNNN
NNNNNNNNNNNNNNNGATACATTTCCTGAATTGAAACCTGGAGAATCTAGGCACACATCA
GATCATATGTCTATTTATAAATTTATGGGAAGGTCTCACTTTTTGTGTACTTTTACTTTC
AATTCAAACAATAAAGAGTACACATTTCCTATAGCCTTGTCTTCAACTTCTAATCCTCCT
CATGGTTTGCCATCAACACTGAGGTGGTTTTTCAACTTGTTTCAGTTGTATAGAGGACCT
TTGGATTTGACAATTATCATCACAGGAGCAACAGATGTAGATGGCATGGCCTGGTTTACC
CCAGTAGGTCTTGCCGTTGATACTCCTTGGGTGGAAAAGGAGTCAGCTTTGTCCATTGAC
TATAAAACTGCTCTTGGGGCTGTCAGATTCAATACAAGGAGAACAGGGAACATTCAGATT
AGATTACCATGGTATTCCTATTTATATGCTGTGTCTGGAGCACTGGATGGTTTAGGAGAT
AAGACGGATTCTACATTTGGATTGGTCTCTATTCAGATTGCAAATTACAATCATTCTGAT
GAATATTTATCTTTTAGTTGCTATTTGTCCGTCACAGAACAATCAGAATTTTACTTTCCC
AGAGCTCCATTGAACTCAAATGCCATGTTGTCCACTGAATCAATGATGAGTAGAATTGCA
GCTGGAGATTTGGAGTCATCAGTGGATGATCCTAGGTCAGAGGAGGATAAAAAATTTGAG

>FR4-1-C MT380568
NNNNNNNNNNNNNNNNNNNNNNNNNNNNNNNNNNNNNNNNNNNNNNNNNNNNNNNNNNNN
NNNNNNNNNNNNNNNNNNNNNNNNNNNNNNNNNNNNNNNNNNNNNNNNNNNNNNNNNNNN
NNNNNNNNNNNNNNNNNNNNNNNNNNNNNNNNNNNNNNNNNNNNNNNNNNNNNNNNNNNN
NNNNNNNNNNNNNNNGATACATTTCCTGAATTGAAACCTGGAGAATCTAGGCACACATCA
GATCATATGTCTATTTATAAATTTATGGGAAGGTCTCACTTTTTGTGTACTTTTACTTTC
AATTCAAACAATAAAGAGTACACATTTCCTATAGCCTTGTCTTCAACTTCTAATCCTCCT
CATGGTTTGCCATCAACACTGAGGTGGTTTTTCAACTTGTTTCAGTTGTATAGAGGACCT
TTGGATTTGACAATTATCATCACAGGAGCAACAGATGTAGATGGCATGGCCTGGTTTACC
CCAGTAGGTCTTGCCGTTGATACTCCTTGGGTGGAAAAGGAGTCAGCTTTGTCCATTGAC
TATAAAACTGCTCTTGGGGCTGTCAGATTCAATACAAGGAGAACAGGGAACATTCAGATT
AGATTACCATGGTATTCCTATTTATATGCTGTGTCTGGAGCACTGGATGGTTTAGGAGAT
AAGACGGATTCTACATTTGGATTGGTCTCTATTCAGATTGCAAATTACAATCATTCTGAT
GAATATTTATCTTTTAGTTGCTATTTGTCCGTCACAGAACAATCAGAATTTTACTTTCCC
AGAGCTCCATTGAACTCAAATGCCATGTTGTCCACTGAATCAATGATGAGTAGAATTGCA
GCTGGAGATTTGGAGTCATCAGTGGATGATCCTAGGTCAGAGGAGGATAAAAAATTTGAG

>FR4-1-G MT380569
NNNNNNNNNNNNNNNNNNNNNNNNNNNNNNNNNNNNNNNNNNNNNNNNNNNNNNNNNNNN
NNNNNNNNNNNNNNNNNNNNNNNNNNNNNNNNNNNNNNNNNNNNNNNNNNNNNNNNNNNN
NNNNNNNNNNNNNNNNNNNNNNNNNNNNNNNNNNNNNNNNNNNNNNNNNNNNNNNNNNNN
NNNNNNNNNNNNNNNGATACATTTCCTGAATTGAAACCTGGAGAATCTAGGCACACATCA
GATCATATGTCTATTTATAAATTTATGGGAAGGTCTCACTTTTTGTGTACTTTTACTTTC
AATTCAAACAATAAAGAGTACACATTTCCTATAGCCTTGTCTTCAACTTCTAATCCTCCT
CATGGTTTGCCATCAACACTGAGGTGGTTTTTCAACTTGTTTCAGTTGTATAGAGGACCT
TTGGATTTGACAATTATCATCACAGGAGCAACAGATGTAGATGGCATGGCCTGGTTTACC
CCAGTAGGTCTTGCCGTTGATACTCCTTGGGTGGAAAAGGAGTCAGCTTTGTCCATTGAC
TATAAAACTGCTCTTGGGGCTGTCAGATTCAATACAAGGAGAACAGGGAACATTCAGATT
AGATTACCATGGTATTCCTATTTATATGCTGTGTCTGGAGCACTGGATGGTTTAGGAGAT
AAGACGGATTCTACATTTGGATTGGTCTCTATTCAGATTGCAAATTACAATCATTCTGAT
GAATATTTATCTTTTAGTTGCTATTTGTCCGTCACAGAACAATCAGAATTTTACTTTCCC
AGAGCTCCATTGAACTCAAATGCCATGTTGTCCACTGAATCAATGATGAGTAGAATTGCA
GCTGGAGATTTGGAGTCATCAGTGGATGATCCTAGGTCAGAGGAGGATAAAAAATTTGAG

>FE8-1-F MT380609
GTTGGAGATGATTCTGGAGGCTTCTCAACAACAGTTTCCACAGAGCAGAATGTTCCAGAT
CCTCAAGTTGGTATAACAACTATGAAGGATTTAAAAGGGAAGGCAAACAGAGGAAAAATG
GATGTTTCAGGAGTGCAAGCACCTGTGGGAGCTATCACAACAATTGAGGATCCAGTTTTA
GCAAAGAAAGTACCTGAGACATTTCCTGAATTAAAACCTGGAGAATCTAGGCACACATCA
GATCATATGTCTATTTATAAATTTATGGGAAGGTCTCACTTTTTGTGCACTTTTACTTTC
AATTCAAACAATAAGGAGTACACATTTCCTATAACCTTGTCTTCAACTTCTAATCCTCCT
CATGGTTTGCCATCAACACTGAGGTGGTTTTTCAACTTGTTTCAGTTGTATAGAGGACCT
TTGGATTTGACAATNNNNNNNNNNNNNNNNNNNNNNNNNNNNNNNNNNNNNNNNNNNNNN
NNNNNNNNNNNNNNNNNNNNNNNNNNNNNNNNNNNNNNNNNNNNNNNNNNNNNNNNNNNN
NNNNNNNNNNNNNNNNNNNNNNNNNNNNNNNNNNNNNNNNNNNNNNNNNNNNNNNNNNNN
NNNNNNNNNNNNNNNNNNNNNNNNNNNNNNNNNNNNNNNNNNNNNNNNNNNNNNNNNNNN
NNNNNNNNNNNNNNNNNNNNNNNNNNNNNNNNNNNNNNNNNNNNNNNNNNNNNNNNNNNN
NNNNNNNNNNNNNNNNNNNNNNNNNTGTCCATCACAGAACAATCGGAATTTTACTTTCCC
AGAGCTCCGTTGAACTCAAATGCCATGTTGTCCACTGAATCAATGATGAGTAGAATTGCA
GCTGGAGATTTGGAGTCATCAGTGGATGATCCTAGGTCAGAGGAGGATAAAAAATTTGAG

>FE9-1-B MT380611
GTTGGAGATGATTCTGGAGGTTTCTCAACAACAGTTTCCACAGAGCAGAATGTTCCAGAT
CCTCAAGTTGGTNNNNNNNNNATGAAGGATTTAAAAGGGAAGGCAAACAGAGGAAAAATG
GATGTTTCAGGAGTGCAAGCACCTGTGGGAGCTATCACAACAATTGAGGATCCAGTTTTA
GCAAAGAAAGTACCTGAGACATTTCCTGAATTAAAACCTGGAGAATCTAGGCACACATCA
GATCATATGTCTATTTATAAATTTATGGGAAGGTCTCACTTTTTGTGCACTTTTACTTTC
AATTCAAACAATAAGGAGTACACATTTCCTATAACCTTGTCTTCAACTTCTAATCCTCCT
CATGGTTTGCCATCAACACTGAGGTGGTTTTTCAACTTGTTTCAGTTGTATAGAGGACCT
CTGGATTTGACAATTATCATCACAGGAGCAACAGACGTAGATGGCATGGCCTGGTTTACC
CCAGTAGGTCTTGCTGTTGATACTCCTTGGGTGGAAAAGGAGTCAGCTTTATCCATTGAT
TATAAAACTGCTCTTGGGGCTGTCAGATCCAATACAAGGAGAACAGGGAACATTCAGATT
AGATTTCCATGGTATTCCTATTTATATGCTGTGTCTGGAGCACTGGATGGTTTAGGAGAC
AAGACGGATTCTACATTTGGATTGGTCTCTATTCAGATTGCAAATTATAATCATTCTGAT
GAATATTTATCTTTTAGTTGCTATTTGTCTGTCACAGAACAATCGGAATTTTACTTTCCC
AGAGCTCCGTTGAACTCAAATGCCATGTTGTCCACTGAATCAATGATGAGTAGAATTGCA
GCTGGAGATTTAGAGTCATCAGTGGATGATCCTAGGTCAGAGGAGGATAAAAAATTTGAG

>FE9-1-C MT380612
GTTGGAGATGATTCTGGAGGTTTCTCAACAACAGTTTCCACAGAGCAGAATGTTCCAGAT
CCTCAAGTTGGTATAACAACTATGAAGGATTTAAAAGGGAAGGCAAACAGAGGAAAAATG
GATGTTTCAGGAGTGCAAGCACCTGTGGGAGCTATCACAACAATTGAGGATCCAGTTTTA
GCAAAGAAAGTACCTGAGACATTTCCTGGATTAAAACCTGGAGAATCTAGGCACACATCA
GATCATATGTCTATTTATAAATTTATGGGAAGGTCTCACTTTTTGTGCACTTTTACTTTC
AATTCAAACAATAGGGAGTACACATTTCCTATAACCTTGTCTTCAACTTCTAATCCTCCT
CATGGTTTGCCATCAACACTGAGGTGGTTTTTCAACTTGTTTCAGTTGTATAGAGGACCT
TTGGATTTGACAATTATCGTCACAGGAGCAACAGACGTAGATGGCATGGCCTGGTTTACC
CCAGTAGGTCTTGCTGTTGATACTCCTTGGGTGGAAAAGGAGTCAGCTTTATCCATTGAT
TATAAAACTGCTCTTGGGGCTGTCAGATTCAATACAAGGAGAACAGGGAACATTCAGATT
AGATTACCATGGTATTCCTATTTATATGCTGTGTCCGGAGCACTGGATGGTTTAGGAGAC
AAGACGGATTCTACATTTGGATTGGTCTCTATTCAGATTGCAAATTATAATCATTCTGAT
GAATATTTATCTTTTAGTTGCTATTTGTCCGTCACAGAACAATCANNNNNNNNNNNNNNN
NNNNNNNNNNNNNNNNNNNNNNNNNNNNNNNNNNNNNNNNNNNNNNNNNNNNNNNNNNNN
NNNNNNNNNNNNNNNNNNNNNNNNNNNNNNNNNNNNNNNNNNNNNNNNNNNNNNNNNNNN

>FE9-1-E MT380614
GTTGGAGATGATTCTGGAGGTTTCTCAACAACAGTTTCCACAGAGCAGAATGTTCCAGAT
CCTCAAGTTGGTNNNNNNNNNATGAAGGATTTAAAAGGGAAGGCAAACAGAGGAAAAATG
GATGTTTCAGGAGTGCAAGCACCTGTGGGAGCTATCACAACAATTGAGGATCCAGTTTTA
GCAAAGAAAGTACCTGAGACATTTCCTGAATTAAAACCTGGAGAATCTAGGCACACATCA
GATCATATGTCTATTTATAAATTTATGGGAAGGTCTCACTTTTTGTGCACTTTTACTTTC
AATTCAAACAATAAGGAGTACACATTTCCTATAACCTTGTCTTCAACTTCTAATCCTCCT
CATGGTTTGCCATCAACACTGAGGTGGTTTTTCAACTTGTTTCAGTTGTGTAGAGGACCT
TTGGATTTGACAATTATCATCACAGGAGCAACAGACGTAGATGGCATGGCCTGGTTTACC
CCAGTAGGTCTTGCTGTTGATACTCCTTGGGTGGAAAAGGAGTCAGCTTTATCCATTGAT
TATAAAACTGCTCTTGGGGCTGTCAGATTCAATACAAGGAGGACAGGGAACATTCAGATT
AGATTACCATGGTATTCCTATTTATATGCTGTGTCTGGAGCACTGGATGGTTTAGGAGAC
AAGACGGATTCTACATTTGGATTGGTCTCTATTCAGATTGCAAATTATAATCATTCTGAT
GAATATTTATCTTTTAGTTGCTATTTGTCCGTCACAGAACAATCAGAATTTTACTTTCCC
AGAGCTCCGTTGAACTCAAATGCCATGTTGTCCACTGAATCAATGATGAGTAGAATTGCA
GCTGGAGATTTAGAGTCATCAGTGGATGATCCTAGGTCAGAGGAGGATAAAAAATTTGAG

>FE9-1-F MT380615
GTTGGAGATGATTCTGGAGGTTTCTCAACAACAGTTTCCACAGAGCAGAATGTTCCAGAT
CCTCAAGTTGGTNNNNNNNNNATGAAGGATTTAAAAGGGAAGGCAAACAGAGGAAAAATG
GATGTTTCAGGAGTGCAAGCACCTGTGGGAGCTATCACAACAATTGAGGATCCAGTTTTA
GCAAAGAAAGTACCTGAGACATTTCCTGAATTAAAACCTGGAGAATCTAGGCACACATCA
GATCATATGTCTATTTATAAATTTATGGGAAGGTCTCACTTTTTGTGCACTTTTACTTTC
AATTCAAACAATAAGGAGTACACATTTCCTATAACCTTGTCTTCAACTTCTAATCCTCCT
CATGGTTTGCCATCAACACTGAGGTGGTTTTTCAACTTGTTTCAGTTGTATAGAGGACCT
TTGGATTTGACAATTATCATCACAGGAGCAACAGACGTAGATGGCATGGCCTGGTTTACC
CCAGTAGGTCTTGCTGTTGATACTCCTTGGGTGGAAAAGGAGTCAGCTTTATCCATTGAT
TATAAAACTGCTCTTGGGGCTGTCAGATTCAATACAAGGAGAACAGGGAACATTCAGATT
AGATTACCATGGTATTCCTATTTATATGCTGTGTCTGGAGCACTGGATGGTTTAGGAGAC
AAGACGGATTCTACATTTGGATTGGTCTCTATTCAGATTGCAAATTATAATCATTCTGCT
GAATATTTATCTTTTAGTTGCTATTTGTCCGTCACAGAACAATCAGAATTTTACTTTCCC
AGAGCTCCGTTAAACTCAAATGCCATGTTGTCCACTGAATCAATGATGAGTAGAATTGCA
GCTGGAGATTTAGAGTCACCAGTGGATGATCCTAGGTCAGAGGAGGATAAAAAATTTGAG

>VLR4-1-F MT721652
GTTGGAGATGATTCTGGGGGTTTCTCAACAACAGTTTCCACAGAGCAGAATGTTCCAGAT
CCTCAAGTTGGTATAACAACCATGAAGGATTTAAAAGGGAAGGCAAACAGAGGAAAAATG
GATGTTTCAGGAGTGCAAGCACCTGTGGGAGCTATCACAACAATTGAGGATCCAGTCTTA
GCAAAGAAAGTACCTGAGACATTTCCTGAATTGAAACCTGGAGAATCTAGGCATACATCA
GATCATATGTCTATTTACAAATTTATGGGAAGGTCTCACTTTTTGTGCACTTTTACTTTC
AATTCAAACAATAAAGAGTACACATTTCCTATAACCTTGTCTTCAACTTCTAATCCTCCT
CATGGTTTGCCATCAACATTGAGGTGGTTTTTCAACTTGTTCCAGTTGTATAGAGGACCT
TTGGATTTGACAATTATCATCTCAGGAGCAACAGACGTAGATGGGATGGCCTGGTTTACC
CCAGTAGGTCTTGCCGTTGATACTCCTTGGGTGGAAAAGGAGTCAGCTTTATCCATCGAC
TATAAAACTGCTCTTGGGGCTGTCAGATTCAATACAAGGAGAACAGGGAACATTCAGATT
AGATTACCATGGTATTCCTATTTATATGCTGTGTCTGGAGCACTGGATGGTTTAGGAGAT
AAGACGGATTCTACATTTGGATTGGTCTCTATTCAGATTGCAAATTACAATCATTCTGAT
GAATATCTATCTTTTAGTTGCTATTTGTCCGTCACAGAACAATCAGAATTTTATTTTCCC
AGAGCTCCATTGAACTCGAATGCCATGTTGTCCACTGAATCAATGATGAGTAGAATTGCA
GCTGGAGATTTGGAGTCATCAGTGGATGATCCTAGGTCAGAGGAGGATAAAAAATTTGAG

>VLR4-1-G MT721653
GTTGGAGATGATTCTGGGGGTTTCTCAACAACAGTTTCCACAGAGCAGAATGTTCCAGAT
CCTCAAGTTGGTATAACAACCATGAAGGATTTAAAAGGGAAGGCAAACAGAGGAAAAATG
GATGTTTCAGGAGTGCAAGCACCTGTGGGAGCTATCACAACAATTGAGGATCCAGTCTTA
GCAAAGAAAGTACCTGAGACATTTCCTGAATTGAAACCTGGAGAATCTAGGCATACATCA
GATCATATGTCTATTTACAAATTTATGGGAAGGTCTCACTTTTTGTGCACTTTTACTTTC
AATTCAAACAATAAAGAGTACACATTTCCTATAACCTTGTCTTCAACTTCTAATCCTCCT
CATGGTTTGCCATCAACATTGAGGTGGTTTTTCAACTTGTTCCAGTTGTATAGAGGACCT
TTGGATTTGACAATTATCATCTCAGGAGCAACAGACGTAGATGGGATGGCCTGGTTTACC
CCAGTAGGTCTTGCCGTTGATACTCCTTGGGTGGAAAAGGAGTCAGCTTTATCCATCGAC
TATAAAACTGCTCTTGGGGCTGTCAGATTCAATACAAGGAGAACAGGGAACATTCAGATT
AGATTACCATGGTATTCCTATTTATATGCTGTGTCTGGAGCACTGGATGGTTTAGGAGAT
AAGACGGATTCTACATTTGGATTGGTCTCTATTCAGATTGCAAATTACAATCATTCTGAT
GAATATCTATCTTTTAGTTGCTATTTGTCCGTCACAGAACAATCAGAATTTTATTTTCCC
AGAGCTCCATTGAACTCGAATGCCATGTTGTCCACTGAATCAATGATGAGTAGAATTGCA
GCTGGAGATTTGGAGTCATCAGTGGATGATCCTAGGTCAGAGGAGGATAAAAAATTTGAG

>VLR6-1-B MT721660
GTTGGAGATGATTCTGGAGGTTTCTCAACAACAGTTTCTACAGAGCAGAATGTTCCAGAT
CCTCAAGTTGGTATAACAACCATGAAGGATTTAAAAGGGAAGGCAAACAGAGGAAAAATG
GATGTTTCAGGAGTGCAAGCACCTGTGGGAGCTATCACAACAATTGAGGATCCAGTCTTA
GCAAAGAAAGTACCTGAGACATTTCCTGAATTGAAACCTGGAGAATCTAGGCATACATCA
GATCATATGTCTATTTATAAATTTATGGGAAGGTCTCACTTTTTGTGCACTTTTACYTTC
AATTCAAACAATAAAGAGTACACATTTCCTATAACTTTGTCTTCAACCTCTAATCCTCCT
CATGGTTTGCCATCAACACTGAGGTGGTTTTTCAACTTGTTTCAGTTGTATAGAGGACCT
TTGGACTTGACAATTATCATCACAGGAGCAACAGATGTAGATGGCATGGCCTGGTTTACC
CCAGTAGGTCTTGCCGTTGATACTCCTTGGGTGGAAAAGGAGTCAGCTTTATCCATTGAC
TATAAAACTGCTCTTGGGGCTGTCAGATTTAACACAAGGAGAACAGGGAACATTCAGATT
AGATTACCATGGTATTCCTATTTATATGCTGTGTCTGGAGCACTGGATGGTTTAGGAGAC
AAGACGGATTCTACATTTGGATTGGTCTCTATTCAGATTGCAAATTACAATCATTCTGAT
GAATATTTATCTTTTAGTTGCTATCTGTCTGTCACAGAACAATCAGAATTTTACTTTCCC
AGAGCTCCATTGAACTCAAATGCCATGTTGTCCACTGAATCAATGATGAGTAGAATTGCA
GCGGGAGATTTGGAGTCATCAGTGGATGATCCTAGGTCAGAGGAGGATAAAAAATTTGAG

>VLR11-1-E MT721683
GTTGGAGATGATTCTGGGGGTTTCTCAACAACAGTTTCCACAGAGCAGAATGTTCCAGAT
CCTCAAGTTGGTATAACAACCATGAAGGATTTAAAAGGGAAGGCAAACAGAGGAAAAATG
GATGTTTCAGGAGTGCAAGCACCTGTGGGAGCTATCACAACAATTGAGGATCCAGTCTTA
GCAAAGAAAGTACCTGAGACATTTCCTGAATTGAAACCTGGAGAATCTAGGCATACATCA
GATCATATGTCTATTTACAAATTTATGGGAAGGTCTCACTTTTTGTGCACTTTNNNNNNN
NNNNNNNNNNNTAAAGAGTACACATTTCCTATAACCTTGTCTTCAACTTCTAATCCTCCT
CATGGTTTGCCATCAACATTGAGGTGGTTTTTCAACTTGTTCCAGTTGTATAGAGGACCT
TTGGATTTGACAATTATCATCACAGGAGCAACAGACGTAGATGGGATGGCCTGGTTTACC
CCAGTAGGTCTTGCCGTTGATACTCCTTGGGTGGAAAAGGAGTCAGCTTTATCCATCGAC
TATAAAACTGCTCTTGGGGCTGTCAGATTCAATACAAGGAGAACAGGGAACATTCAGATT
AGATTACCATGGTATTCCTATTTACATGCTGTGTCTGGAGCACTGGATGGTTTAGGAGAT
AAGACGGATTCTACATTTGGATTGGTCTCTATTCAGATTGCAAATTACAATCATTCTGAT
GAATATTTATCTTTTAGTTGCTATTTGTCCGTCACAGAACAATCAGAATTTTATTTTCCC
AGAGCTCCATTGAACTCAAATGCCATGTTGTCCACTGAATCAATGATGAGTAGAATTGCA
GCTGGAGATTTGGAGTCATCAGTGGATGATCCTAGGTCAGAGGAGGATAAAAAATTTAAG

>VLE9-1-F MT721702
GTTGGAGATGATTCTGGGGGTTTCTCAACAACAGTTTCCACAGAGCAGAATGTTCCAGAT
CCTCAAGTTGGTATAACAACCATGAAGGATTTAAAAGGGAAGGCAAACAGAGGAAAAATG
GATGTTTCAGGAGTGCAAGCACCTGTGGGAGCTATCACAACAATTGAGGATCCAGTCTTA
GCAAAGAAAGTACCTGAGACATTTCCTGAATTGAAACCTGGAGAATCTAGGCATACATCA
GATCATATGTCTATTTACAAATTTATGGGAAGGTCTCACTTTTTGTGCACTTTTACTTTC
AATTCAAACAATAAAGAGTACACATTTCCTATAACCTTGTCTTCAACTTCTAATCCTCCT
CATGGTTTGCCATCAACATTGAGGTGGTTTTTCAACTTGTTCCAGTTGTATAGAGGACCT
TTGGATTTGACAATTATCATCACAGGAGCAACAGACGTAGATGGGATGGCCTGGTTTACC
CCAGTAGGTCTTGCCGTTGATACTCCTTGGGTGGAAAAGGAGTCAGCTTTATCCATCGAC
TATAAAACTGCTCTTGGGGCTGTCAGATTCAATACAAGGAGAACAGGGAACATTCAGATT
AGATTACCATGGTATTCCTATTTATATGCTGTGTCTGGAGCACTGGATGGTTTAGGAGAT
AAGACGGATTCTACATTTGGATTGGTCTCTATTCAGATTGCAAATTACAATCATTCTGAT
GAATATTTATCTTTTAGTTGCTATTTGTCCGTCACAGAACAATCAGAATTTTATTTTCCC
AGAGCTCCATTGAACTCAAATGCCATGTTGTCCACTGAATCAATGATGAGTAGAATTGCA
GCTGGAGATTTGGAGTCATCAGTGGATGATCCTAGGTCAGAGGAGGATAAAANATTTGAG

>VLE9-1-G MT721703
GTTGGAGATGATTCTGGGGGTTTCTCAACAACAGTTTCCACAGAGCAGAATGTTCCAGAT
CCTCAAGTTGGTATAACAACCATGAAGGATTTAAAAGGGAAGGCAAACAGAGGAAAAATG
GATGTTTCAGGAGTGCAAGCACCTGTGGGAGCTATCACAACAATTGAGGATCCAGTCTTA
GCAAAGAAAGTACCTGAGACATTTCCTGAATTGAAACCTGGAGAATCTAGGCATACATCA
GATCATATGTCTATTTACAAATTTATGGGAAGGTCTCACTTTTTGTGCACTTTTACTTTC
AATTCAAACAATAAAGAGTACACATTTCCTATAACCTTGTCTTCAACTTCTAATCCTCCT
CATGGTTTGCCATCAACATTGAGGTGGTTTTTCAACTTGTTCCAGTTGTATAGAGGACCT
TTGGATTTGACAATTATCATCACAGGAGCAACAGACGTAGATGGGATGGCCTGGTTTACC
CCAGTAGGTCTTGCCGTTGATACTCCTTGGGTGGAAAAGGAGTCAGCTTTATCCATCGAC
TATAAAACTGCTCTTGGGGCTGTCAGATTCAATACAAGGAGAACAGGAAACATTCAGATT
AGATTACCATGGTATTCCTATTTATATGCTGCGTCTGGAGCACTGGATGGTTTAGGAGAT
AAGACGGATTCTACATTTGGATTGGTCTCTATTCAGATTGCAAATTACAATCATTCTGAT
GAATATTTATCTTTTAGTTGCTATTTGTCCGTCACAGAACAATCAGAATTTTATTTTCCC
AGAGCTCCATTGAACTCAAATGCCATGTTGTCCACTGAATCAATGATGAGTAGAATTGCA
GCTGGAGATTTGGAGTCATCAGTGGATGATCCTAGGTCAGAGGAGGATAAAANATTTGAG

>VLE10-1-F MT721707
GTTGGAGATGATTCTGGGGGTTTCTCAACAACAGTTTCCACAGAGCAGAATGTTCCAGAT
CCTCAAGTTGGTATAACAACCATGAAGGATTTAAAAGGGAAGGCAAACAGAGGAAAAATG
GATGTTTCAGGAGTGCAAGCACCTGTGGGAGCTATCACAACAATTGAGGATCCAGTCTTA
GCAAAGAAAGTACCTGAGACATTTCCTGAATTGAAACCTGGAGAATCTAGGCATACATCA
GATCATATGTCTATTTACAAATTTATGGGAAGGTCTCACTTTTTGTGCACTTTTACTTTC
AATTCAAACAATAAAGAGTACACATTTCCTATAACCTTGTCTTCAACTTCTAATCCTCCT
CATGGTTTGCCATCAACGTTGGGGTGGTTTTTCAACTTGTTCCAGTTGCATAGAGGACCT
TTGGATTTGACAATTATCATCACAGGAGCAACAGACGTAGATGGGATGGCCTGGTTTACC
CCAGTAGGTCTTGCCGTTGATACTCCTTGGGTGGAAAAGGAGTCAGCTTTATCCATCGAC
TATAAAACTGCTCTTGGGGCTGTCAGATTCAATACAAGGAGAACAGGGAACATTCAGATT
AGATTACCATGGTATTCCTATTTATATGCTGTGTCTGGAGCACTGGATGGNTTAGGAGAT
AAGACGGATTCTACATTTGGATTGGTCTCTATTCAGATTGCAAATTACAATCATTCTGAT
GAATATTTATCTTTTAGTTGCTATTTGTCCGTCACAGAACAATCAGAATTTTATTTTCCC
AGAGCTCCATTGAACTCAAATGCCATGTTGTCCACTGAATCAATGATGAGTAGAATTGCA
GCTGGAGATTTGGAGTCATCAGTGGATGATCCTAGGTCGGAGGAGGGTAAAAAATTTGAG

>VLE11-1-E MT721713
GTTGGAGATGATTCTGGAGGTTTCTCAACAACAGTTTCCACAGAGCAGAATGTTCCAGAT
CCTCAAGTTGGTATAACAACCATGAAGGATTTAAAAGGGAAGGCAAACAGAGGAAAAATG
GACGTTTCAGGAGTGCAAGCACCTGTGGGAGCTATCACAACAATTGAGGATCCAGTCTTA
GCAAAGAAAGTACCTGAGACATTTCCTGAATTGAAACCTGGAGAATCTAGGCACACATCA
GATCATATGTCTATTTATAAATTTATGGGAAGGTCTCACTTTTTGTGCACTTTTACTTTC
AATTCAAACAATAAAGAGTACACATTTCCTATAACCTTGTCTTCAACTTCTAATCCTCCT
CATGGTTTGCCATCAACACTGAGGTGGTTTTTCAACTTGTTTCAGTTGTATAGAGGACCT
TTGGATTTGACAATTATCATCACAGGAGCAACAGACGTAGATGGCATGGCCTGGTTTACC
CCAGTAGGTCTTGCCGTTGATACTCCTTGGGTGGAAAAGGAGTCAGCTTTATCCATTGAC
TATAAAACTGCTATTGGGGCTGTCAGATTCAATACAAGGAGAACAGGGAACATTCAGATT
AGATTACCATGGTATTCCTATTTATATGCTGTGTCTGGAGCACTGGATGGTTTAGGAGAT
AAGACGGATTCTACATTTGGATTGGTCTCTATTCAAATTGTAAATTACAATCATTCTGAT
GAATATTTATCTTTTAGTTGCTATTTGTCCGTCACAGAACAATCAGAATTTTACTTTCCC
AGAGCTCCATTGAATTCAAATGCCATGTTGTCCACTGNATCAATGATGAGTAGAATTGCA
GCTGGAGATTTGGAGTCATCAGTGGATGATCCTAGGTCAGAGGAGGATAAAAGATTTGAG
