# Supplementary material for: Potentially Infectious Novel Hepatitis A Virus Strains Detected in Selected Treated Wastewater Discharge Sources, South Africa
Source: Viruses. 2020 Dec 19;12(12):1468. doi: 10.3390/v12121468 (PMC7765943; doi:10.3390/v12121468)
Supplement: Supplementary file 1 [file viruses-12-01468-s001.zip › Supplementary file 7 of Figure 7.fas]

>IB-HM175_M14707
TACAATCATTCTGATGAATACTTGTCTTTTAGTTGTTATTTGTCTGTCACAGAACAATCA
GAGTTTTATTTTCCCAGAGCTCCATTGAACTCAAATGCCATGTTATCCACTGAATCAATG
ATGAGCAGAATTGCAGCTGGAGACTTGGAGTCATCAGTGGATGATCCTAGATCAGAGGAA
GATAAAAGATTTGAGAGTCATATAGAATGCAGGAAGCCATATAAAGAACTGAGATTAGAA
GTTGGGAAACAAAGACTCAAGTATGCTCAGGAAGAATTGTCAAATGAAGTACTTCCACCC
CCTAGGAAAATGAAGGGACTGTTTTCACAAGCCAAAATTTCTCTTTTTTAT
>IB-CFH-HAV_HQ246217
TACAATCATTCTGATGAATATTTATCTTTTAGTTGCTATCTGTCTGTTACAGAACAATCA
GAATTTTATTTCCCCAGAGCTCCATTGAATTCAAATGCCATGTTATCCACTGAATCAATG
ATGAGTAGAATTGCAGCTGGAGATTTGGAGTCATCAGTGGATGATCCTAGATCAGAGGAG
GATAAAAGATTTGAGAGTCACATAGAATGTAGGAAACCATATAAAGAACTGAGATTAGAA
GTTGGGAAGCAAAGACTTAAGTATGCCCAGGAGGAACTGTCAAATGAAGTACTTCCACCC
CCCAGGAAAATGAAGGGACTGTTTTCACAAGCCAAAATTTCTCTTTTTTAT
>IA-GBM_X7215
TACAATCATTCTGATGAATATTTGTCCTTTAGTTGTTACTTGTCTGTCACAGAACAATCA
GAGTTTTATTTTCCTAGAGCTCCATTGAATTCAAATGCTATGTTGTCCACTGAGTCTATG
ATGAGTAGAATTGCAGCTGGAGACTTGGAGTCATCAGTGGATGATCCTAGATCAGAGGAG
GACAGAAGATTTGAGAGTCATATAGAATGTAGGAAACCATACAAAGAATTGAGATTGGAG
GTTGGGAAACAAAGACTCAAATATGCTCAGGAAGAGTTGTCAAATGAAGTGCTTCCACCT
CCTAGGAAAATGAAAGGGGTTTTTTCACAGGCTAAAATTTCTCTTTTTTAT
>IIA-CF53_AY644676
TACAACCACTCTGATGAATATTTGTCATTCAGTTGTTATTTATCTGTTACTGAGCAGTCA
GAGTTTTATTTTCCAAGAGCCCCTTTGAACTCTAATGCTATGTTGTCTACTGAGACCATG
ATGAGCAGAATTGCAGCTGGAGACCTGGAATCGTCAGTGGATGATCCTAGATCAGAAGAA
GACAGGAGATTTGAAAGTCATATTGAGAGCAGAAAGCCATACAAGGAATTAAGGCTTGAA
GTTGGAAAGCAGAGATTAAAATATGCCCAGGAAGAATTATCAAATGAAGTGCTTCCACCT
CCTAGGAAAATGAAAGGATTGTTTTCTCAAGCAAAAATTTCTTTGTTTTAC
>IIB-SLF88_AY644670
TATAACCATTCTGATGAATATTTGTCTTTTAGCTGTTATCTATCTGTTACTGAGCAGTCA
GAGTTTTATTTTCCAAGGGCCCCCTTGAACTCTAATGCTATGCTGTCCACTGAAACTATG
ATGAGCAGAATTGCAGCTGGAGATTTGGAATCTTCAGTGGATGATCCCAGATCAGAAGAA
GATAGGAGATTTGAAAGTCATATTGAGAGCAGAAAACCATACAAAGAATTAAGACTTGAG
GTTGGGAAGCAGAGACTAAAGTATGCCCAGGAAGAATTGTCAAATGAAGTGCTTCCACCT
CCTAGGAAAATGAAAGGTCTGTTTTCACAGGCAAAAATTTCTTTGTTTTAT
>IIIA-SIM27_FJ227135
TACAATCATTCAGATGAATATTTGTCTTTTAGTTGTTACTTGTCTGTGACTGAACAGTCT
GAGTTTTACTTTCCTAGAGCACCTTTGAATACCAATGCTATGATGTCATCAGAAACAATG
ATGGATAGAATCGCTCTTGGCGATCTTGAATCCTCAGTTGATGATCCTCGATCTGAAGAG
GATCGTAAATTTGAAAGTCATATTGAAAAGAGGAAACCTTATAAAGAGTTAAGATTGGAG
GAAGGTAAGCAAAGGCTAAACTATGCTCAGGAAGAATTGTCAAATGAAGTGTTGCCTCCT
CCTCGTAAAATTAAGGGTGTATTTTCACAAGCAATAATCTCATTGTTCTAT
>IIIB-HAJNG0690F_AB258387
TACAATCATTCTGATGAGTATTTGTCTTTTAGTTGTTATTTGTCTGTGACTGAACAGTCT
GAGTTTTATTTTCCTAGAGCACCTTTGAACACCAATGCTATGATGTCATCTGAAACAATG
TTAGATAGAATTGCTCTTGGTGATCTTGAATCTTCAGTTGATGATCCTCGGTCTGAAGAA
GATCGAAAATTTGAAAGTCACATTGAGAAGAGAAAACCCTATAAGGAATTGAGATTGGAG
GTTGGCAAACAAAGATTAAAGTATGCTCAAGAAGAACTGTCAAATGAAGTGTTGCCTCCC
CCTCGGAAAATTAAGGGTGTGTTCTCACAAGCAAAAATTTCACTGTTTTAT
>IV-CY145_M59286
TACAATCACTCTGATGAATACTTGTCTTTTAGTTGTTATTTGTCTGTTACAGAACAATCT
GAATTTTTCTTTCCTAGGGCTCCTTTGAATTCAAGTGCTATGATGACTTCTGAAAATATG
TTAGACAGAATTGCTGGAGGTGATCTTGAGTCGTCAGTAGATGACCCCCGTACAGATGAA
GATCGTAGATTTGAGAGTCATATTGAGNNNAAGAAACCATACAAGGAGTTGAGACTTGAG
GTTGGTAAGCAGAGATTCAAATATGCAAGAGAAGAATTGTCAAATGAGATCTTGCCTCCC
CCTAGGAAATTGAAAGGATTGTTTTCACAATCAAAAATTTCCCNNNNNNNN
>V-AGM27_D00924
TATAATCATTCAGATGAATATCTGTCATTCAGTTGTTATCTTTCAGTTACTGAACAATCA
GAATTTTATTTTCCAAGGGCTCCTCTCAATTCTAATGCTATGATGGTTTCTGAGTCCATG
CTAGATCGCATTGCAAGTGGAGATTTAGAATCATCAGTTGATGACCCAAGATCAGCAGAG
GACAAAAGGTTTGAAAGTCATATTGAGCAGGGCAAGCCATACAAAGAATTAAGAATGGAA
GTTGGGAAGCAGAGATTGAAATATGCCATGGAGGAGTTATCAAATGAAATTTTACCACCT
CCTCGGAAAGTGAAAGGACTGTTTTCTCAAGCTAAAATTTCTTTATTTTAT
>DR8-2B-5 MT721193
TACAATCATTCTGATGAATATTTATCTTTTAGTTGCTATTTGTCCGTCACAGAACAATCA
GAATTTTACTTCCCCAGAGCTCCATTGAACTCAAATGCCATGTTGTCCACTGAATCAATG
ATGAGTAGAATTGCAGCTGGAGATTTGGAGTCATCAGTGGATGATCCTAGGTCAGAGGAG
GATAAGAAATTTGAGAGTCACATAGAATGTAGTAAACCATATAAAGAATTGAGATTGGAA
GTTGGGAAACAAAGACTTAAGTATGCCCAGGAGGAACTGTCAAATGAAGTACTTCCACCT
CCCAGGAAAATAAAGGGATTGTTTTCGCAAGCCAAAATTTCTCTTTTTTAT
>OE7-2B-2 MT721324
TACAATCACTCTGATGAATATTTGTCTTTTAGTTGTTACTTGTCTGTCACAGAACAATCA
GAGTTTTATTTTCCCAGAGCTCCATTGAATTCAAATGCCATGTTATCCACTGAATCAATG
ATGAGCAGAATTGCAGCCGGAGACTTGGAGTCATCAGTGGATGACCCAAGATCAGAGGAG
GATAAAAGATTTGAGAGTCACATAGAGTCCAGGAAGCCATACAAAGAATTGAGATTAGAA
GTTGGGAAACAAAGACTCAAGTACGCTCAGGAAGAATTGTCAAATGAAGTACTTCCACCC
CCTAGGAAAATAAAGGGATTGTTTTCACAAGCTAAAATTTCTCTTTTTTAT
>OE7-2B-4 MT721326
TACAATCACTCTGATGAATATTTGTCTTTTAGTTGTTACTTGTCTGTCACAGAACAATCA
GAGTTTTATTTTCCCAGAGCTCCATTGAATTCAAATGCCATGTTATCCACTGAATCAATG
ATGAGCAGAATTGCAGCCGGAGACTTGGAGTCATCAGTGGATGACCCAAGATCAGAGGAG
GATAAAAGATTTGAGAGTCACATAGAGTCCAGGAAGCCATACAAAGAATTGAGATTAGAA
GTTGGGAAACAAAGACTCAAGTACGCTCAGGAAGAATTGTCAAATGAAGTACTTCCACCC
CCTAGGAAAATAAAGGGATTGTTTTCACAAGCTAAAATTTCTCTTTTTTAT
>OR2-2B-3 MT721306
TACAATCATTCTGATGAATATTTATCTTTTAGTTGCTATTTGTCCGTCACAGAACAATCA
GAATTTTACTTCCCCAGAGCTCCATTGAACTCAAATGCCATGTTGTCCACTGAATCAATG
ATGAGTAGAATTGCAGCTGGAGATTTGGAGTCATCAGTGGATGATCCTAGGTCAGAGGAG
GATAAGAAATTTGAGAGTCACATAGAATGTAGTAAACCATATAAAGAACTGAGATTGGAA
GTTGGGAAACAAAGACTTAAGTATGCCCAGGAGGAACTGTCAAATGAAGTACTTCCACCT
CCCAGGAAAACGAAGGGATTGTTTTCGCAAGCCAAAATTTCTCTTTTTTAT
>FR4-2B-3 MT380641
TACAATCACTCTGATGAATATTTGTCTTTTAGTTGTTACTTGTCTGTCACAGAACAATCA
GAGTTTTATTTTCCCAGAGCTCCATTGAATTCAAATGCCATGTTATCTACTGAATCAATG
ATGAGCAGAATTGCAGCCGGAGACTTGGAGTCATCAGTGGATGACCCAAGATCAGAGGAG
GATAAAAGATTTGAGAGTCACATAGAGTCCAGGAAGCCATACAAAGAATTGAGATTAGAA
GTTGGGAAACAAAGACTCAAGTACGCTCAGGAAGAATTGTCAAATGAAGTACTTCCACCC
CCTAGGAAAATAAAGGGATTGTTTTCACAAGCTAAAATTTCTCTTTTTTAT
>FR4-2B-4 MT380642
TACAATCACTCTGATGAATATTTGTCTTTTAGTTGTTACTTGTCTGTCACAGAACAATCA
GAGTTTTATTTTCCCAGAGCTCCATTGAATTCAAATGCCATGTTATCTACTGAATCAATG
ATGAGCGGAGTTGCAGCCGGAGACTTGGAGTCATCAGTGGATGACCCAAGATCAGAGGAG
GATAAAAGATTTGAGAGTCACATAGAGTCCAGGAAGCCATACAAAGAATTGAGATTAGAA
GTTGGGAAACAAAGACTCAAGTACGCTCAGGAAGAATTGTCAAATGAAGTACTTCCACCC
CCTAGGAAAATAAAGGGATTGTTTTCACAAGCTAAAATTTCTCTTTTTTAT
>FR4-2B-5 MT380643
TACAATCACTCTGATGAATATTTGTCTTTTAGTTGTTACTTGTCTGTCACAGAACAATCA
GAGTTTTATTTTCCCAGAGCTCCATTGAATTCAAATGCCATGTTATCCACTGAATCAATG
ATGAGCAGAATTGCAGCCGGAGACTTGGAGTCATCAGTGGATGACCCAAGATCAGAGGAG
GATAAAAGATTTGAGAGTCACATAGAGTCCAGGAAGCCATACAAAGAATTGAGATTAGAA
GTTGGGAAACAAAGACTCAAGTACGCTCAGGAAGAATTGTCAAATGAAGTACTTCCACCC
CCTAGGAAAATAAAGGGATTGTTTTCACAAGCTAAAATTTCTCTTTTTTAT
>FR4-2B-6 MT380644
TACAATCACTCTGATGAATATTTGTCTTTTAGTTGTTACTTGTCTGTCACAGAACAATCA
GAGTTTTATTTTCCCAGAGCTCCATTGAATTCAAATGCCATGTTATCCACTGAATCAATG
ATGAGCAGAATTGCAGCCGGAGACTTGGAGTCATCAGTGGATGACCCAAGATCAGAGGAG
GATAAAAGATTTGAGAGTCACATAGAGTCCAGGAAGCCATACAAAGAATTGAGATTAGAA
GTTGGGAAACAAAGACTCAAGTACGCTCAGGAAGAATTGTCAAATGAAGTACTTCCACCC
CCTAGGAAAATAAAGGGATTGTTTTCACAAGCTAAAATTTCTCTTTTTTAT
>FR6-2B-3 MT380646
TACAATCACTCTGATGAATATTTGCCTTTTAGTTGTTACTTGTCTGTCACAGAACAATCA
GAGTTTTATTTTCCCAGAGCTCCATTGAATTCAAATGCCATGTTATCCACTGAATCAATG
ATGAGCAGAATTGCAGCCGGAGACTTGGAGTCATCAGTGGATGACCCAAGATCAGAGGAG
GATAAAAGATTTGAGAGTCACATAGAGTCCAGGAAGCCATACAAAGAATTGAGATTAGAA
GTTGGGAAACAAAGACTCAAGTACGCTCAGGAAGAATTGTCAAATGAAGTACTTCCACCC
CCTAGGAAAATAAAGGGATTGTTTTCACAAGCTAAAATTTCTCTTTTTTAT
>FR6-2B-4 MT380647
TACAATCACTCTGATGAATATTTGTCTTTTAGTTGTTACTTGTCTGTCACGGAACAATCA
GAGTTTTATTTTCCCAGAGCTCCATTGAATACAAATGCCATGTTATCCACTGAATCAATG
ATGAGCAGAATTGCAGCCGGAGACTTGGAGTCATCAGTGGATGACCCAAGATCAGAGGAG
GATAAAAGATTTGAGAGTCACATAGAGTCCAGGAAGCCATACAAAGAATTGAGATTAGAA
GTTGGGAAACAAAGACTCAAGTACGCTCAGGAAGAATTGTCAAATGAAGTACTTCCACCC
CCTAGGAAAATAAAGGGATTGTTTTCACAAGCCAAAATTTCTCTTTTTTAT
>FR6-2B-5 MT380648
TACAATCACTCTGATGAATATTTGTCTTTTAGTTGTTACTCGTCTGTCACAGAACAATCA
GAGTTTTATTTTCCCAGAGCTCCATTGAATTCAAATGCCATGTTATCCACTGAATCAATG
ATGAGCAGAATTGCAGCCGGAGACTTGGAGTCATCAGTGGATGACCCAAGATCAGAGGAG
GATAAAAGATTTGAGAGTCACATAGAGTCCAGGAAGCCATACAAAGAATTGAGATTAGAA
GTTGGGAAACAAAGACTCAAGTACGCTCAGGAAGAATTGTCAAATGAAGTACTTCCACCC
CCTAGGAAAATAAAGGGATTGTTTTCACAAGCTAAAATTTCTCTTTTTTAT
>FR9-2B-3 MT380656
TACAATCACTCTGATGAATATTTGTCTTTTAGTTGTTACTTGTCTGTCACGGAACAATCA
GAGTTTTATTTTCCCAGAGCTCCATTGAATTCAAATGCCATGTTATCCACTGAATCAATG
ATGAGCAGAATTGCAGCCGGAGACTTGGAGTCATCAGTGGATGACCCAAGATCAGAGGAG
GATAAAAGATTTGAGAGTCACATAGAGTCCAGGAAGCCATACAAAGAATTGAGATTAGAA
GTTGGGAAACAAAGACTCAAGTACGCTCAGGAAGAATTGTCAAATGAAGTACTTCCACCC
CCTAGGAAAATAAAGGGATTGTTTTCACAAGCTAAAATTTCTCTTTTTTAT
>FR9-2B-4 MT380657
TACAATCATTCTGATGAATATTTATCTTTTAGTTGCTATTTGTCCGTCACAGAACAATCA
GAATTTTACTTTCCCAGAGCTCCATTGAACTCAAATGCCATGTTGCCCACTGAATCAATG
ATGAGCAGAATTGCAGCCGGAGACTTGGAGTCATCAGTGGATGACCCAAGATCAGAGGAG
GATAAAAGATTTGAGAGTCACATAGAGTCCAGGAAGCCATACAAAGAATTGAGATTAGAA
GTTGGGAAACAAAGACTCAAGTACGCTCAGGAAGAATTGTCAAATGAAGTACTTCCACCC
CCTAGGAAAATAAAGGGATTGTTTTCACAAGCTAAAATTTCTCTTTTTTAT
>FR9-2B-5 MT380658
TACAATCACTCTGATGAATATTTGTCTTTTAGTTGTTACTTGTCTGTCACAGAACAATCA
GAGTTTTATTTTCCCAGAGCTCCATTGAATTCAAATGCCATGTTATCCACTGAATCAATG
ATGAGCAGAATTGCAGCCGGAGACTTGGAGTCATCAGTGGATGACCCAAGATCAGAGGAG
GATAAAAGATTTGAGAGTCACATAGAGTCCAGGAAGCCATACAAAGAATTGAGATTAGAA
GTTGGGAAACAAAGACTCAAGTACGCTCAGGAAGAATTGTCAAATGAAGTACTTCCACCC
CCTAGGAAAATAAAGGGATTGTTTTCACAAGCTAAAATTTCTCTTTTTTAT
>FR9-2B-6 MT380659
TACAATCACTCTGATGAATATTTGTCTTTTAGTTGTTACTTGTCTGTCACAGAACAATCA
GAGTTTTATTTTCCCAGAGCTCCATTGAATTCAAATGCCATGTTATCCACTGAATCAATG
ATGAGCAGAATTGCAGCCGGAGACTTGGAGTCATCAGTGGATGACCCAAGATCAGAGGAG
GATAAAAGATTTGAGAGTCACATAGAGTCCAGGAAGCCATACAAAGAATTGAGATTAGAA
GTTGGGAAACAAAGACTCAAGTACGCTCAGGAAGAATTGTCAAATGAAGTACTTCCACCC
CCTAGGAAAATAAAGGGATTGTTTTCACAAGCTAAAATTTCTCTTTTTTAT
>FR9-2B-7 MT380660
TACAATCACTCTGATGAATATTTGTCTTTTAGTTGTTACTTGTCTGTCACAGAACAATCA
GAGTTTTATTTTCCCAGAGCTCCATTGAGTTCAAATGCCATGTTATCCACTGAATCAATG
ATGAGCAGAATTGCAGCCGGAGACTTGGAGTCATCAGTGGATGACCCAAGATCAGAGGAG
GATAAAAGATTTGAGAGTCACATAGAGTCCAGGAAGCCATACAAAGAATTGAGATTAGAA
GTTGGGAAACAAAGACTCAAGTACGCTCAGGAAGAATTGTCAAATGAAGTACTTCCACCC
CCTAGGAAAATAAAGGGATTGTTTTCACAAGCTAAAATTTCTCTTTTTTAT
>FR12-2B-1 MT380661
TACAATCACTCTGATGAATATTTGTCTTTTAGTTGTTACTTGTCTGTCACAGAACAATCA
GAGTTTTATTTTCCCAGAGCTCCATTGAATTCAAATGCCATGTTATCCACTGAATCAATG
ATGAGCAGAATTGCAGCCGGAGACTTGGAGTCATCAGTGGATGACCCAAGATCAGAGGAG
GATAAAAGATTTGAGAGTCACATAGAGTCCAGGAAGCCATACAAAGAATTGAGATTAGAA
GTTGGGAAACAAAGACTCAAGTACGCTCAGGAAGAATTGTCAAATGAAGTACTTCCACCC
CCTAGGAAGATAAAGGGATTGTTTTCACAAGCTAAAATTTCTCTTTTTTAT
>FR12-2B-2 MT380662
TACAATCACTCTGATGAATATTTGTCTTTTAGTTGTTACTTGTCTGTCACAGAACAATCA
GAGTTTTATTTTCCCAGAGCTCCATTGAATTCAAATGCCATGTTATCCACTGAATCAATG
ATGAGCAGAATTGCAGCCGGAGACTTGGAGTCATCAGTGGATGACCCAAGATCAGAGGAG
GATAAAAGATTTGAGAGTCACATAGAGTCCAGGAAGCCATACAAAGAATTGAGATTAGAA
GTTGGGAAACAAAGACTCAAGTACGCTCAGGAAGAATTGTCAAATGAAGTACTTCCACCC
CCTAGGAAAATAAAGGGATTGTTTTCACAAGCTAAAATTTCTCTTTTTTAT
>FR12-2B-3 MT380663
TACAATCACTCTGATGAATATTTGTCTTTTAGTTGTTACTTGTCTGTCACAGAACAATCA
GAGTTTTATTTTCCCAGAGCTCCATTGAATTCAAATGCCATGTTATCCACTGAATCAATG
ATGAGCAGAATTGCAGCCGGAGACTTGGAGTCATCAGTGGATGACCCAAGATCAGAGGAG
GATAAAAGATTTGAGAGTCACATAGAGTCCAGGAAGCCATACAAAGAATTGAGATTAGAA
GTTGGGAAACAAAGACTCAAGTACGCTCAGGAAGAATTGTCAAATGAAGTACTTCCACCC
CCTAGGAAAATAAAGGGATTGTTTTCACAAGCTAAAATTTCTCTTTTTTAT
>FR12-2B-4 MT380664
TACAATCACTCTGATGAATATTTGTCTTTTAGTTGTTACTTGTCTGTCACAGAACAATCA
GAGTTTTATTTTCCCAGAGCTCCATTGAATTCAAATGCCATGTTATCCACTGAATCAATG
ATGAGCAGAATTGCAGCCGGAGACTTGGAGTCATCAGTGGATGACCCAAGATCAGAGGAG
GATAAAAGATTTGAGAGTCACATAGAGTCCAGGAAGCCATACAAAGAATTGAGATTAGAA
GTTGGGAAACAAAGACTCAAGTACGCTCAGGAAGAATTGTCAAATGAAGTACTTCCACCC
CCTAGGAAAATAAAGGGATTGTTTTCACAAGCTAAAATTTCTCTTTTTTAT
>FR12-2B-5 MT380665
TACAATCACTCTGATGAATATTTGTCTTTTAGTTGTTACTTGTCTGTCACAGAACAATCA
GAGTTTTATTTTCCCAGAGCTCCATTGAATTCAAATGCCATGTTATCCACTGAATCAATG
ATGAGCAGAATTGCAGCCGGAGACTTGGAGTCATCAGTGGATGACCCAAGATCAGAGGAG
GATAAAAGATTTGAGAGTCACATAGAGTCCAGGAAGCCATACAAAGAATCGAGATTAGAA
GTTGGGAAACAAAGACTCAAGTACGCTCAGGAAGAATTGTCAAATGAAGTACTTCCACCC
CCTAGGAAAATAAAGGGATTGTTTTCACAAGCTAAAATTTCTCTTTTTTAT
>FE4-2B-1 MT380674
TACAATCACTCTGATGAATATTTGTCTTTTAGTTGTTACTTGTCTGTCACAGAACAATCA
GAGTTTTATTTTCCCAGAGCTCCATTGAATTCAAATGCCATGTTATCTACTGAATCAATG
ATGAGCAGAATTGCAGCCGGAGACTTGGAGTCATCAGTGGATGACCCAAGATCAGAGGAG
GATAAAAGATTTGAGAGTCACATAGAGTCCAGGAAGCCATACAAAGAATTGAGATTAGAA
GTTGGGAAACAAAGACTTAAGTACGCTCAGGAAGAATTGTCAAATGAAGTACTTCCACCC
CCTAGGAAAATAAAGGGATTGTTTTCACAAGCTAAAATTTCTCTTTTTTAT
>FE4-2B-2 MT380675
TACAATCACTCTGATGAATATTTGTCTTTTAGTTGTTACTTGTCTGTCACAGAACAATCA
GAGTTTTATTTTCCCAGAGCTCCATTGAATTCAAATGCCATGTTATCTACTGAATCAATG
ATGAGCAGAATTGCAGCCGGAGACTTGGAGTCATCAGTGGATGACCCAAGATCAGAGGAG
GATAAAAGATTTGAGAGTCACATAGAGTCCAGGAAGCCATACAAAGAATTGAGATTAGAA
GTTGGGAAACAAAGACTCAAGTATGCTCAGGAAGAATTGTCAAATGAAGTACTTCCACCC
CCTAGGAAAATAAAGGGATTGTTTTCACAAGCTAAAATTTCTCTTTTTTAT
>FE4-2B-4 MT380677
TACAATCACTCTGATGAATATTTGTCTTTTAGTTGTTACTTGTCTGTCACAGAACAATCA
GAGTTTTATTTTCCCAGAGCTCCATTGAATTCAAATGCCATGTTATCTACTGAATCAATG
ATGAGCAGAATTGCAGCCGGAGACTTGGAGTCATCAGTGGATGACCCAAGATCAGAGGAG
GATAAAAGATTTGAGAGTCACATAGAGTCCAGGAAGCCATACAAAGAATTGAGATTAGAA
GTTGGGAAACAAAGACTCAAGTACGCTCAGGAAGAATTGTCAAATGAAGTACTTCCACCC
CCTAGGAAAATAAAGGGATTGTTTTCACAAGCTAAAATTTCTCTTTTTTAT
>FE4-2B-5 MT380678
TACAATCACTCTGATGAATATTTGTCTTTTAGTTGTTACTTGTCTGTCACAGAACAATCA
CAGTTTTATTTTCCCAGAGCTCCATTGAATTCAAATGCCATGTTATCTACTGAATCAATG
ATGAGCAGAATTGCAGCCGGAGACTTGGAGTCATCAGTGGATGACCCAAGATCAGAGGAG
GATAAAAGATTTGAGAGTCACATAGAGTCCAGGAAGCCATACAAAGAATTGAGATTAGAA
GTTGGGAAACAAAGACTCAAGTACGCTCAGGAAGAATTGTCAAATGAAGTACTTCCACCC
CCTAGGAAAAGAAAGGGATTGTTTTCACAAGCTAAAGTTTCTCTTTTTTAT
>FE8-2B-5 MT380687
TACAATCATTCTGATGAATATTTATCTTTTAGTTGCTATTTGTCCGTCACAGAACAATCA
GAATTTTATTTTCCCAGAGCTCCATTGAATTCAAATGCCATGTTATCCACTGAATCAATG
ATGAGCAGAATTGCAGCCGGAGACTTGGAGTCATCAGTGGATGACCCAAGATCAGAGGAG
GATAAAAGATTTGAGAGTCACATAGAGTCCAGGAAGCCATACAAAGAATTGAGATTAGAA
GTTGGGAAACAAAGACTCAAGTACGCTCAGGAAGAATTGTCAAATGAAGTACTTCCACCC
CCTAGGAAAATAAAGGGATTGTTTTCACAAGCTAAAATTTCTCTTTTTTAT
>FE8-2B-6 MT380688
TACAATCACTCTGATGAATATTTGTCTTTTAGTTGTTACTTGTCTGTCACAGAACAATCA
GAGTTTTATTTTCCCAGGGCTCCATTGAATTCAAATGCCATGTTATCCACTGAATCAATG
ATGAGCAGAATTGCAGCCGGAGACTTGGAGTCATCAGTGGATGACCCAAGATCAGAGGAG
GATAAAAGATTTGAGAGTCACATAGAGTCCAGGAAGCCATACAAAGAATTGAGATTAGAA
GTTGGGAAACAAAGACTCAAGTACGCTCAGGAAGAATTGTCAAATGAAGTACTTCCACCC
CCTAGGAAAATAAAGGGATTGTCTTCACAAGCTAAAATTTCTCTTTTTTAT
>FE9-2B-3 MT380690
TACAATCACTCTGATGAATATTTGTCTTTTAGTTGTTACTTGTCTGTCACAGAACAATCA
GAGTTTTATTTTCCCAGAGCTCCATTGAATTCAAATGCCATGTTATCCACTGAATCAATG
ATGAGCAGAATTGCAGCCGGAGACTTGGAGTCATCAGTGGATGACCCAAGATCAGAGGAG
GATAAAAGATTTGAGAGTCACATAGAGTCCAGGAAGCCATACAAAGAATTGAGATTAGAA
GTTGGGAAACAAAGACTCAAGTACGCTCAGGAAGAATTGTCAAATGGAGTACTTCCACCC
CCTAGGAAAATAAAGGGATTGTTTTCACAAGCTAAAATTTCTCTTTTTTAT
>FE9-2B-4 MT380691
TACAATCACTCTGATGAATATTTGTCTTTTAGTTGTTACTTGTCTGTCACAGAACAATCA
GAGTTTTATTTTCCCAGAGCTCCATTGAATTCAAATGCCATGTTATCCACTGAATCAATG
ATGAGCAGAATTGCAGCCGGAGACTTGGAGTCATCAGTGGATGACCCAAGATCAGAGGAG
GATAAAAGATTTGAGAGTCACATAGAGTCCAGGAAGCCATACAAAGAATTGAGATTAGAA
GTTGGGAAACAAAGACTCAAGTACGCTCAGGAAGAATTGTCAAATGAAGTACTTCCACCC
CCTAGGAAAATAAAGGGATTGTTTTCACAAGCTAAAACTTCTCTCTTTTAT
>FE9-2B-5 MT380692
TACAATCACTCTGATGAATATTTGTCTTTTAGTTGTTACTTGTCTGTCACAGAACAATCA
GAGTTTTATTTTCCCAGAGCTCCATTGAATTCAAATGCCATGTTATCCACTGAATCAATG
ATGAGCAGAATTGCAGCCGGAGACTTGGAGTCATCAGTGGATGACCCAAGATCAGAGGAG
GATAAAAGATTTGAGAGTCACATAGAGTCCAGGAAGCCATACAAAGAATTGAGATTAGAA
GTTGGGAAACAAAGACTCAAGTACGCTCAGGAAGAATTGTCAAATGAAGTACTTCCACCC
CCTAGGAAAATAAAGGGATTGTTTTCACAAGCTAAAATTTCTCTTTTTTAT
>FE9-2B-7 MT380694
TACAATCACTCTGATGAATATTTGTCTTTTAGTTGTTACTTGTCTGTCACAGAACAATCA
GAGTTTTATTTTCCCAGAGCTCCATTGAATTCAAATGCCATGTTATCCACTGAATCAATG
ATGAGCAGAATTGCAGCCGGAGACTTGGAGTCACCAGTGGATGACCCTAGATCAGAGGAG
GATAAAAGATTTGAGAGTCACATAGAGTCCAGGAAGCCATACAAAGAATTGAGATTAGAA
GTTGGGAAACAAAGACTCAAGTACGCTCAGGAAGAATTGTCAAATGAAGTACTTCCACCC
CCTAGGAAAATAAAGGGATTGTTTTCACAAGCTAAAATTTCTCTTTTTTAT
>FE1-2B-4 MT380703
TACAATCACTCTGATGAATACTTGTCTTTTAGTTGTTACTTGTCTGTCACAGAACAATCA
GAGTTTTATTTTCCCAGAGCTCCATTGAATTCAAATGCCATGTTATCCACTGAATCAATG
ATGAGCAGAATTGCAGCCGGAGACTTGGAGTCATCAGTGGATGATCCAAGATCAGAGGAG
GATAAAAGATTTGAGAGTCACATAGAGTCCAGGAAGCCATACAAAGAATTGAGATTAGAA
GTTGGGAAACAAAGACTCAAGTACGCTCAGGAAGAATTGTCAAACGAAGTACTTCCACCC
CCTAGGAAAATAAAGGGACTGTTTTCACAAGCTAAAATTTCTCTTTTTTAT
>FE1-2B-5 MT380704
TACAATCACTCTGATGAATATTTGTCTTTTAGTTGTTACTTGTCTGTCACAGAACAATCA
GAGTTTTATTTTCCCAGAGCTCCATTGAATTCAAATGCCATGTTATCCACTGAATCAATG
ATGAGCAGAATTGCAGCCGGAGACTTGGAGTCATCAGTGGATGACCCAAGATCAGAGGAG
GATAAAAGATTTGAGAGTCACATAGAGTCCAGGAAGCCATACAAAGAATTGAGGTTAGAA
GTTGGGAAACAAAGACTCAAGTACGCTCAGGAAGAATTGTCAAATGAAGTACTTCCACCC
CCTAGGAAAATAAAGGGATTGTTTTCACAAGCTAAAATTTCTCTTTTTTAT
>FE12-2B-4 MT380696
TACAATCACTCTGATGAATATTTGTCTTTTAGTTGTTACTTGTCTGTCACAGAACAATCA
GAGTTTTATTTTCCCAGAGCTCCATTGAATTCAAATGCCATGTTATCCACTGAATCAATG
ATGAGCAGAATTGCAGCCGGAGACTTGGAGTCATCAGTGGATGACCCAAGATCAGAGGAG
GATAAAAGATTTGAGAGTCACATAGAGTCCAGGAAGCCATACAAAGAATTGAGATTAGAA
GTTGGGAAACAAAGACTCAAGTACGCTCAGGAAGAATTGTCAAATGAAGTACTTCCACCC
CCTAGGAAAATAAAGGGATTGTTTTCACAAGCTAAAATTTCTCTTTTTTAT
>FE12-2B-5 MT380697
TACAATCACTCTGATGAATATTTGTCTTTTAGTTGTTACTTGTCTGTCACAGAACAATCA
GAGTTTTATTTTCCCAGAGCTCCATTGAATTCAAATGCCATGTTATCCACTGAATCAATG
ATGAGCAGAATTGCAGCCGGAGACTTGGAGTCATCAGTGGATGACCCAAGATCAGAGGAG
GATAAAAGATTTGAGAGTCACATAGAGTCCAGGAAGCTATACAAAGAATTGAGATTAGAA
GTTGGGAAACAAAGACTCAAGTACGCTCAGGAAGAATTGTCAAATGAAGTACTTCCACCC
CCTAGGAAAATAAAGGGATTGTTTTCACAAGCTAAAATTTCTCTTTTTTAT
>FE12-2B-7 MT380699
TACAATCACTCTGATGAATACTTGTCTTTTAGTTGTTACTTGTCTGTCACAGAACAATCA
GAGTTTTATTTTCCCAGAGCTCCATTGAATTCAAATGCCATGTTATCCACTGAATCAATG
ATGAGCAGAATTGCAGCCGGAGACTTGGAGTCATCAGTGGATGATCCAACATCAGAGGAG
GATAAAAGATTTGAGAGTCACATAGAGTCCAGGAAGCCATACAAAGAATTGAGATTAGAA
GTTGGGAAACAAAGACTCAAGTACGCTCAGGAAGAATTGTCAAACGAAGTACTTCCACCC
CCTAGGAAAATAAAGGGACTGTTTTCACAAGCTAAAATTTCTCTTTTTTAT
>VLE6-2B-3 MT721409
TACAATCACTCTGATGAATATTTGTCTTTTAGTTGTTACTTGCCTGTCACAGAACAATCA
GAGTTTTATTTTCCCAGAGCTCCATTGAATTCAAATGCCATGTTATCCACTGAATCAATG
ATGAGCAGAATTGCAGCCGGAGACTTGGAGTCATCAGTGGATGACCCAAGATCAGAGGAG
GATAAAAGATTTGAGAGTCACATAGAGTCCAGGAAGCCATACAAAGAATTGAGATTGGAA
GTTGGGAAACAAAGACTCAAGTACGCTCAGGAAGAATTGTCAAATGAAGTACTTCCACCC
CCTAGGAAAATAAAGGGATTGTTTTCACAAGCTAAAATTTCTCTTTTTTAT
>VLE6-2B-5 MT721411
TACAATCACTCTGATGAATATTTGTCTTTTAGTTGTTACTTGTCTGTCACAGAACAATCA
GAGTTTTATTTTCCCAGAGCTCCATTGAATTCAAATGCCATGTTATCCACTGAATCAATG
ATGAGCAGAATTGCAGCCGGAGACTTGGAGTCATCAGTGGATGACCCAAGATCAGAGGAG
GATAAAAGATTTGAGAGTCACATAGAGTCCAGGAAGCCATACAAAGAATTGAGATTAGAA
GTTGGGAAACAAAGACTCAAGTACGCTCAAGAAGAATTGTCAAATGAAGTACTTCCACCC
CCTAGGAAAATAAAGGGATTGTTTTCACAAGCTAAAATTTCTCTTTTTTAT
>VLE6-2B-7 MT721413
TACAATCACTCTGATGAATATTTGTCTTTTAGTTGTTACTTGTCTGTCACAGAACAATCA
GAGTTTTATTTTCCCAGAGCTCCATTGAATTCAAATGCCATGTTATCCACTGAATCAATG
ATGAGCAGAATTGCAGCCGGAGACTTGGAGTCATCAGTGGATGACCCAAGATCAGAGGAG
GATAAAAGATTTGAGAGTCACATAGAGTCCAGGAAGCCATACAAAGAATTGAGATTAGAA
GTTGGGAAACAAAGACTCAAGTACGCTCAAGAAGAATTGTCAAATGAAGTACTTCCACCC
CCTAGGAAAATAAAGGGATTGTTTTCACAAGCTAAAATTTCTCTTTTTTAT
>VLR5-2B-5 MT721378
TACAATCACTCTGATGAATATTTGTCTTTTAGTTGTTACTTGTCTGTCACAGAACAATCA
GAGTTTTATTTTCCCAGAGCTCCATTGAATTCAAATGCCATGTTATCCACTGAATCAATG
ATGAGCAGAATTGCAGCCGGAGACTTGGAGTCATCAGTGGATGACCCAAGATCAGAGGAG
GATAAAAGATTTGAGAGTCACATAGAGTCCAGGAAGCCATACAAAGAATTGAGATTAGAA
GTTGGGAAACAAAGACTCAAGTACGCTCAGGAAGAATTGTCAAATGAAGTACTTCCACCC
CCTAGGAAAATAAAGGGATTGTTTTCACAAGCTAAAATTTCTCTTTTTTAT
>VLR5-2B-6 MT721379
TACAATCACTCTGATGAATATTTGTCTTTTAGTTGTTACTTGTCTGTCACAGAACAATCA
GAGTTTTATTTTCCCAGAGCTCCATTGAATTCAAATGCCATGTTATCCACTGAATCAATG
ATGAGCAGAATTGCAGCCGGAGACTTGGAGTCATCAGTGGATGACCCAAGATCAGAGGAG
GATAAAAGATTTGAGAGTCACATAGAGTCCAGGAAGCCATACAAAGAATTGAGATTAGAA
GTTGGGAAACAAAGACTCAAGTACGCTCAGGAAGAATTATCAAATGAAGTACTTCCACCC
CCTAGGAAAATAAAGGGATTGTTTTCACAAGCTAAAATTTCTCTTTTTTAT
>VLE10-2B-3 MT721430
TACAATCACTCTGATGAATATTTGTCTTTTAGTTGTTACTTGTCTGTCACAGAACAATCA
GAGTTTTATTTTCCCAGAGCTCCATTGAATTCAAATGCCATGTTATCCACTGAATCAATG
ATGAGCAGAATTGCAGCCGGAGACTTGGAGTCATCAGTGGATGACCCAAGATCAGAGGAG
GATAAAAGATTTGAGAGTCACATAGAGTCCAGGAAGCCATACAAAGAATTGAGATTAGAA
GTTGGGAAACAAAGACTCAAGTACGCTCAGGAAGAATTGTCAAATGAAGTACTTCCACCC
CCTAGGAAAATAAAGGGATTGTTTTCACAAGCTAAAATTTCTCTTTTTTAT
>VLE10-2B-6 MT721432
TACAATCACTCTGATGAATATTTGTCTTTTAGTTGTTACTTGTCTGTCACAGAACAATCA
GAGTTTTATTTTCCCAGAGCTCCATTGAATTCAAATGCCATGTTATCCACTGAATCAATG
ATGAGCAGAATTGCAGCCGGAGACTTGGAGTCATCAGTGGGTGACCCAAGATCAGAGGAG
GATAAAAGATTTGAGAGTCACATAGAGTCCAGGAAGCCATACAAAGAATTGAGATTAGAA
GTTGGGAAACAAAGACTCAAGTACGCTCAGGAAGAATTGTCAAATGAAGTACTTCCACCC
CCTAGGAAAATAAAGGGATTGTTTTCACAAGCTAAAATTTCTCTTTTTTAT
>VLE11-2B-6 MT721437
TACAATCACTCTGATGAATATTTGTCTTTTAGTTGTTACTTGTCTGTCACAGAACAATCA
GAGTTTTATTTTCCCAGAGCTCCATTGAATTCAAATGCCATGTTATCCACTGAATCAATG
ATGAGCAGAATTGCAGCCGGAGACTTGGAGTCATCAGTGGATGACCCAAGATCAGAGGAG
GATAAAAGATTTGAGAGTCACATAGAGTCCAGGAAGCCATACAAAGAATTGAGATTAGAA
GTTGGGAAACAAAGACTCAAGTACGCTCAGGAAGAATTGCCAAATGAAGTACTTCCACCC
CCTAGGAGAATAAAGGGATTGTTTTCACAAGCCAAAATTTCTCTTTTTTAT
>VLE7-2B-2 MT721415
TACAATCACTCTGATGAATATTTGTCTTTTAGTTGTTACTTGTCTGTCACAGAACAATCA
GAGTTTTATTTTCCCAGAGCTCCATTGAATTCAAATGCCATGTTATCCACTGAATCAATG
ATGAGCAGAATTGCAGCCGGAGACTTGGAGTCATCAGTGGATGACCCAAGATCAGAGGAG
GATAAAAGATTTGAGAGTCACATAGAGTCCAGGAAGCCATACAAAGAATTGAGATTGGAA
GTTGGGAAACAAAGACTCAAGTACGCTCAGGAAGAATTGTCAAATGAAGTACTTCCACCC
CCTAGGAAAATAAAGGGATTGTTTTCACAAGCTAAAATTTCTCTTTTTTAT
>VLE9-2B-3 MT721423
TACAATCACTCTGATGAATATTTGTCTTTTAGTTGTTACTTGTCTGTCACAGAACAATCA
GAGTTTTATTTTCCCAGAGCTCCATTGAATTCAAATGCCATGTTATCCACTGAATCAATG
ATGAGCAGAATTGCAGCCGGAGACTTGGAGTCATCAGTGGATGACCCAAGATCAGAGGAG
GATAAAAGATTTGAGAGTCACATAGAGTCCAGGAAGCCATACAAAGAATTGAGATTAGAA
GTTGGGAAACAAAGACTCAAGTACGCTCAGGAAGAATTGTCAAATGAAGTACTTCCACCC
CCTAGGAAAATAAAGGGATTGTTTTCACAAGCTAAAATTTCTCTTTTTTAT
>VLE9-2B-7 MT721427
TACAATCACTCTGATGAATATTTGTCTTTTAGTTGTTACTTGTCTGTCACAGAACAATCA
GAGTTTTATTTTCCCAGAGCTCCATTGAATTCAAATGCCATGTTATCCACTGAATCAATG
ATGAGCAGAATTGCAGCCGGAGACTTGGAGTCATCAGTGGATGACCCAAGATCAGAGGAG
GATAAAAGATTTGAGAGTCACATAGAGTCCAGGAAGCCATACAAAGAATTGAGATTAGAA
GTTGGGAAACAAAGACTCAAGTACGCTCAGGAAGAATTGTCAAATGAAGTACTTCCACCC
CCTAGGAAAATAAAGGGATTGTTTTCACAAGCTAAAATTTCTCTTTTTTAT
